# Supplementary material for: Synthesis and crystal structures of boryl ortho-silylaryl tri­fluoro­methane­sulfonates
Source: Acta Crystallogr E Crystallogr Commun. 2024 Jan 12;80(Pt 2):143–7. doi: 10.1107/S2056989024000264 (PMC10848976; doi:10.1107/S2056989024000264)
Supplement: Supplementary file 1 [file e-80-00143-sup1.cif]

##############################################################################
#                                                                            #
# This CIF contains the data in a paper accepted for publication in          #
# Acta Crystallographica Section E. It conforms to the requirements of       #
# Notes for Authors for Acta Crystallographica Section E, and has been       #
# peer reviewed under the auspices of the IUCr Commission on Journals.       #
#                                                                            #
# Full details of the Crystallographic Information File format               #
# are given in the paper "The Crystallographic Information File (CIF):       #
# a New Standard Archive File for Crystallography" by S. R. Hall, F. H.      #
# Allen and I. D. Brown [Acta Cryst. (1991), A47, 655-685].                  #
#                                                                            #
# The current version of the core CIF dictionary is obtainable from          #
# ftp://ftp.iucr.org/pub/cif_core.dic.                                       #
#                                                                            #
# Software is freely available for graphical display of the structure(s)     #
# in this CIF. For information consult the CIF software page                 #
# http://www.iucr.org/resources/cif/software.                                #
#                                                                            #
# This file may be used for bona fide research purposes within the           #
# scientific community so long as proper attribution is given to the journal # 
# article from which it was obtained.                                        #
#                                                                            #
##############################################################################
data_global
_audit_creation_method     'from SHELXL 2018/3'
_journal_date_recd_electronic     2023-08-21
_journal_date_accepted     2024-01-08
_journal_name_full     'Acta Crystallographica, Section E'
_journal_year     2024
_journal_volume     80
_journal_issue      1
_journal_page_first     0
_journal_page_last     0
_journal_paper_category     GO
_journal_paper_doi     10.1107/S2056989024000264
_journal_coeditor_code     DJ2074
_publ_contact_author_name     'Lukasz T. Pilarski'
_publ_contact_author_address
;
Department of Chemistry---BMC, Uppsala University
Box 576, 75123, Uppsala
Sweden
;
_publ_contact_author_email     'lukasz.pilarski@kemi.uu.se'
_publ_contact_author_fax     ?
_publ_contact_author_phone     ?
_publ_section_title
;
Synthesis and crystal structures of boryl <i>ortho</i>-silylaryl
trifluoromethanesulfonates
;
loop_
    _publ_author_name
    _publ_author_footnote
    _publ_author_address
    'Barn\%a, Fredrik' .
;
Department of Chemistry---BMC, Uppsala University
Box 576, 75123, Uppsala
Sweden
;
    'Hribersek, Matic' .
;
Department of Chemistry---BMC, Uppsala University
Box 576, 75123, Uppsala
Sweden
;
    'Orthaber, Andreas' .
;
Uppsala University \%Angstr\"om Laboratories
Box 523, 75120 Uppsala
Sweden
;
    'Pilarski, Lukasz T.' .
;
Department of Chemistry---BMC, Uppsala University
Box 576, 75123, Uppsala
Sweden
;
_publ_section_synopsis
;
The preparation and solid-state structures of three borylated
<i>ortho</i>-silylaryl trifluoromethanesulfonates are reported. All compounds
show the expected connectivity and unexceptional metric parameters as well as
weak intramolecular interactions.
;
data_1_a
_audit_creation_method
;
Olex2 1.5
(compiled 2023.08.24 svn.re1ec1418 for OlexSys, GUI svn.r6817)
;
_chemical_name_systematic
;
5-(4,4,5,5-Tetramethyl-1,3,2-dioxaborolan-2-yl)-2-(trimethylsilyl)phenyl
trifluoromethanesulfonate
;
_chemical_name_common     ?
_chemical_formula_moiety     'C16 H24 B F3 O5 S Si'
_chemical_formula_sum     'C16 H24 B F3 O5 S Si'
_chemical_formula_iupac     'C16 H24 B F3 O5 S Si'
_chemical_formula_weight     424.31
_chemical_melting_point     ?
_chemical_absolute_configuration     ?
_space_group_crystal_system     orthorhombic
_space_group_name_H-M_alt     'P n a 21'
_space_group_name_Hall     'P 2c -2n'
loop_
    _space_group_symop_operation_xyz
    'x, y, z'
    '-x, -y, z+1/2'
    'x+1/2, -y+1/2, z'
    '-x+1/2, y+1/2, z+1/2'
_cell_length_a     10.4316(7)
_cell_length_b     25.1732(17)
_cell_length_c     7.7756(5)
_cell_angle_alpha     90
_cell_angle_beta     90
_cell_angle_gamma     90
_cell_volume     2041.8(2)
_cell_formula_units_Z     4
_cell_measurement_reflns_used     3068
_cell_measurement_theta_min     2.536
_cell_measurement_theta_max     26.566
_cell_measurement_temperature     150
_exptl_crystal_description     block
_exptl_crystal_colour     'clear colourless'
_exptl_crystal_size_max     0.3
_exptl_crystal_size_mid     0.22
_exptl_crystal_size_min     0.18
_exptl_crystal_density_diffrn     1.380
_exptl_crystal_density_meas     ?
_exptl_crystal_density_method     ?
_exptl_crystal_F_000     888
_exptl_absorpt_coefficient_mu     0.267
_exptl_absorpt_correction_type     multi-scan
_exptl_absorpt_process_details
;
(SADABS; Krause <i>et al.</i>,  2015)
;
_exptl_absorpt_correction_T_min     0.6803
_exptl_absorpt_correction_T_max     0.7458
_diffrn_ambient_temperature     150.00
_diffrn_source     ?
_diffrn_radiation_type     MoK\a
_diffrn_radiation_wavelength     0.71073
_diffrn_measurement_device_type     'Bruker APEXII CCD'
_diffrn_measurement_method     '\f and \w scans'
_diffrn_detector_area_resol_mean     ?
_diffrn_reflns_number     13726
_diffrn_reflns_av_R_equivalents     0.0420
_diffrn_reflns_av_unetI/netI     0.0530
_diffrn_reflns_theta_min     1.618
_diffrn_reflns_theta_max     28.749
_diffrn_reflns_theta_full     25.242
_diffrn_measured_fraction_theta_max     0.998
_diffrn_measured_fraction_theta_full     0.999
_diffrn_reflns_limit_h_min     -13
_diffrn_reflns_limit_h_max     14
_diffrn_reflns_limit_k_min     -34
_diffrn_reflns_limit_k_max     23
_diffrn_reflns_limit_l_min     -9
_diffrn_reflns_limit_l_max     10
_refine_special_details     ?
_reflns_number_total     5205
_reflns_number_gt     4654
_reflns_threshold_expression     'I > 2\s(I)'
_refine_ls_structure_factor_coef     Fsqd
_refine_ls_matrix_type     full
_refine_ls_R_factor_all     0.0470
_refine_ls_R_factor_gt     0.0404
_refine_ls_wR_factor_gt     0.0876
_refine_ls_wR_factor_ref     0.0912
_refine_ls_goodness_of_fit_ref     1.039
_refine_ls_restrained_S_all     1.039
_refine_ls_number_reflns     5205
_refine_ls_number_parameters     251
_refine_ls_number_restraints     1
_refine_ls_hydrogen_treatment     constr
_refine_ls_weighting_scheme     calc
_refine_ls_weighting_details
              'w=1/[\s^2^(Fo^2^)+(0.0416P)^2^+0.1163P] where P=(Fo^2^+2Fc^2^)/3'
_atom_sites_solution_hydrogens     geom
_atom_sites_solution_primary     direct
_atom_sites_solution_secondary     difmap
_refine_ls_shift/su_max     0.000
_refine_ls_shift/su_mean     0.000
_refine_diff_density_max     0.309
_refine_diff_density_min     -0.249
_refine_ls_extinction_method     none
_refine_ls_extinction_coef     .
_refine_ls_abs_structure_details
;
Flack <i>x</i> determined using 1809 quotients
[(<i>I</i>^+^)-(<i>I</i>^-^)]/[(<i>I</i>^+^)+(<i>I</i>^-^)]
(Parsons <i>et al.</i>,  2013)
;
_refine_ls_abs_structure_Flack     0.11(5)
loop_
    _atom_type_symbol
    _atom_type_description
    _atom_type_scat_dispersion_real
    _atom_type_scat_dispersion_imag
    _atom_type_scat_source
    'C' 'C' 0.0033 0.0016
                         'International Tables Vol C Tables 4.2.6.8 and 6.1.1.4'
    'H' 'H' 0.0000 0.0000
                         'International Tables Vol C Tables 4.2.6.8 and 6.1.1.4'
    'B' 'B' 0.0013 0.0007
                         'International Tables Vol C Tables 4.2.6.8 and 6.1.1.4'
    'F' 'F' 0.0171 0.0103
                         'International Tables Vol C Tables 4.2.6.8 and 6.1.1.4'
    'O' 'O' 0.0106 0.0060
                         'International Tables Vol C Tables 4.2.6.8 and 6.1.1.4'
    'S' 'S' 0.1246 0.1234
                         'International Tables Vol C Tables 4.2.6.8 and 6.1.1.4'
    'Si' 'Si' 0.0817 0.0704
                         'International Tables Vol C Tables 4.2.6.8 and 6.1.1.4'
_computing_data_collection
;
APEX2 (Bruker, 2013)
;
_computing_cell_refinement
;
SAINT v8.34A (Bruker, 2013)
;
_computing_data_reduction
;
SAINT v8.34A (Bruker, 2013)
;
_computing_structure_solution
;
<i>SHELXT2014/4</i> (Sheldrick, 2015a)
;
_computing_structure_refinement
;
<i>SHELXL2018/3</i> (Sheldrick, 2015b)
;
_computing_molecular_graphics
;
Olex2 1.5 (Dolomanov <i>et al.</i>,  2009)
;
_computing_publication_material
;
Olex2 1.5 (Dolomanov <i>et al.</i>,  2009)
;
loop_
    _atom_site_type_symbol
    _atom_site_label
    _atom_site_fract_x
    _atom_site_fract_y
    _atom_site_fract_z
    _atom_site_U_iso_or_equiv
    _atom_site_adp_type
    _atom_site_calc_flag
    _atom_site_occupancy
    _atom_site_disorder_assembly
    _atom_site_disorder_group
    S S1 1.01340(7) 0.66139(3) 0.65946(11) 0.02312(17) Uani d 1 . .
    Si Si1 0.84369(7) 0.55136(3) 0.93641(11) 0.01775(17) Uani d 1 . .
    O O4 0.5211(2) 0.67505(8) 0.2262(3) 0.0228(5) Uani d 1 . .
    O O5 0.45562(19) 0.58908(8) 0.1909(3) 0.0222(4) Uani d 1 . .
    O O1 0.86972(19) 0.66011(7) 0.7168(3) 0.0196(4) Uani d 1 . .
    F F3 0.9583(2) 0.69871(8) 0.3559(3) 0.0431(6) Uani d 1 . .
    F F2 0.9483(2) 0.75640(8) 0.5581(3) 0.0450(6) Uani d 1 . .
    F F1 1.13163(19) 0.72872(8) 0.4680(3) 0.0430(6) Uani d 1 . .
    O O2 1.0494(2) 0.61447(9) 0.5732(4) 0.0373(6) Uani d 1 . .
    O O3 1.0836(2) 0.68223(10) 0.8003(3) 0.0390(6) Uani d 1 . .
    C C2 0.7803(2) 0.62207(11) 0.6445(4) 0.0170(5) Uani d 1 . .
    C C1 0.7643(3) 0.57397(11) 0.7276(4) 0.0165(5) Uani d 1 . .
    C C11 0.4470(3) 0.67413(12) 0.0647(4) 0.0212(6) Uani d 1 . .
    C C6 0.6722(3) 0.54073(11) 0.6516(4) 0.0211(6) Uani d 1 . .
    H H6 0.657274 0.506655 0.700137 0.025 Uiso calc 1 . .
    C C12 0.3703(3) 0.62130(12) 0.0824(4) 0.0217(6) Uani d 1 . .
    C C9 0.7285(3) 0.50567(13) 1.0438(4) 0.0281(7) Uani d 1 . .
    H H9A 0.720683 0.472937 0.976334 0.042 Uiso calc 1 . .
    H H9B 0.644498 0.522905 1.052125 0.042 Uiso calc 1 . .
    H H9C 0.759667 0.497095 1.159385 0.042 Uiso calc 1 . .
    C C5 0.6021(3) 0.55591(12) 0.5078(4) 0.0208(6) Uani d 1 . .
    H H5 0.542556 0.531702 0.458700 0.025 Uiso calc 1 . .
    C C3 0.7097(3) 0.63938(11) 0.5050(4) 0.0179(6) Uani d 1 . .
    H H3 0.724025 0.673676 0.457729 0.021 Uiso calc 1 . .
    C C4 0.6174(2) 0.60599(11) 0.4345(4) 0.0179(5) Uani d 1 . .
    C C7 0.8752(3) 0.60863(12) 1.0824(4) 0.0253(7) Uani d 1 . .
    H H7A 0.798144 0.630777 1.090236 0.038 Uiso calc 1 . .
    H H7B 0.946258 0.629812 1.036707 0.038 Uiso calc 1 . .
    H H7C 0.897695 0.595400 1.197029 0.038 Uiso calc 1 . .
    C C10 1.0115(3) 0.71493(13) 0.4994(4) 0.0261(7) Uani d 1 . .
    C C13 0.3650(3) 0.72370(12) 0.0530(5) 0.0317(8) Uani d 1 . .
    H H13A 0.311296 0.726531 0.155987 0.048 Uiso calc 1 . .
    H H13B 0.310190 0.721590 -0.049200 0.048 Uiso calc 1 . .
    H H13C 0.420394 0.755027 0.044514 0.048 Uiso calc 1 . .
    C C8 0.9948(3) 0.51573(13) 0.8842(4) 0.0281(7) Uani d 1 . .
    H H8A 1.034537 0.502920 0.990621 0.042 Uiso calc 1 . .
    H H8B 1.053749 0.539992 0.825421 0.042 Uiso calc 1 . .
    H H8C 0.975750 0.485481 0.809093 0.042 Uiso calc 1 . .
    C C14 0.5449(3) 0.67315(15) -0.0799(5) 0.0329(8) Uani d 1 . .
    H H14A 0.600916 0.704253 -0.070567 0.049 Uiso calc 1 . .
    H H14B 0.500365 0.673849 -0.190873 0.049 Uiso calc 1 . .
    H H14C 0.596418 0.640708 -0.071530 0.049 Uiso calc 1 . .
    C C15 0.2458(3) 0.62724(15) 0.1819(5) 0.0352(8) Uani d 1 . .
    H H15A 0.210566 0.591997 0.207024 0.053 Uiso calc 1 . .
    H H15B 0.184177 0.647459 0.112863 0.053 Uiso calc 1 . .
    H H15C 0.262362 0.646087 0.289887 0.053 Uiso calc 1 . .
    C C16 0.3481(4) 0.59221(13) -0.0848(5) 0.0360(9) Uani d 1 . .
    H H16A 0.430777 0.583498 -0.137516 0.054 Uiso calc 1 . .
    H H16B 0.298674 0.614841 -0.163079 0.054 Uiso calc 1 . .
    H H16C 0.300326 0.559400 -0.062388 0.054 Uiso calc 1 . .
    B B1 0.5305(3) 0.62397(14) 0.2799(4) 0.0190(7) Uani d 1 . .
loop_
    _atom_site_aniso_label
    _atom_site_aniso_U_11
    _atom_site_aniso_U_22
    _atom_site_aniso_U_33
    _atom_site_aniso_U_12
    _atom_site_aniso_U_13
    _atom_site_aniso_U_23
    S1 0.0194(3) 0.0228(3) 0.0272(4) -0.0035(3) -0.0057(3) 0.0051(3)
    Si1 0.0167(3) 0.0241(4) 0.0125(3) 0.0017(3) -0.0021(3) 0.0018(3)
    O4 0.0244(11) 0.0242(11) 0.0198(10) -0.0003(9) -0.0106(9) -0.0009(9)
    O5 0.0236(10) 0.0230(10) 0.0202(11) 0.0003(8) -0.0110(9) 0.0018(9)
    O1 0.0202(9) 0.0206(10) 0.0180(10) -0.0023(8) -0.0062(8) -0.0016(8)
    F3 0.0592(14) 0.0485(13) 0.0215(10) -0.0185(11) -0.0091(10) 0.0045(10)
    F2 0.0694(15) 0.0230(10) 0.0426(13) 0.0106(10) 0.0058(12) 0.0066(10)
    F1 0.0371(11) 0.0424(12) 0.0495(15) -0.0163(9) 0.0026(10) 0.0122(10)
    O2 0.0287(12) 0.0236(12) 0.0595(17) 0.0027(9) 0.0093(12) 0.0017(12)
    O3 0.0298(12) 0.0516(16) 0.0356(14) -0.0156(12) -0.0179(11) 0.0106(12)
    C2 0.0138(12) 0.0199(13) 0.0172(13) -0.0007(10) -0.0020(12) -0.0033(12)
    C1 0.0158(12) 0.0190(13) 0.0145(13) 0.0017(11) 0.0006(11) -0.0019(11)
    C11 0.0238(15) 0.0256(15) 0.0144(14) 0.0033(12) -0.0080(13) 0.0015(12)
    C6 0.0214(13) 0.0204(13) 0.0216(14) -0.0032(11) -0.0024(13) 0.0041(13)
    C12 0.0199(14) 0.0259(15) 0.0193(14) 0.0040(12) -0.0100(12) 0.0014(12)
    C9 0.0270(16) 0.0381(19) 0.0194(15) -0.0042(13) -0.0019(13) 0.0073(14)
    C5 0.0182(13) 0.0249(15) 0.0193(14) -0.0033(11) -0.0035(12) -0.0019(12)
    C3 0.0166(13) 0.0200(14) 0.0170(13) 0.0022(11) -0.0022(11) 0.0002(12)
    C4 0.0152(11) 0.0241(14) 0.0144(12) 0.0039(10) 0.0002(12) -0.0013(12)
    C7 0.0273(15) 0.0327(17) 0.0161(14) 0.0025(13) -0.0035(12) -0.0025(13)
    C10 0.0313(16) 0.0244(16) 0.0227(16) -0.0047(13) -0.0021(13) -0.0006(13)
    C13 0.0355(17) 0.0281(17) 0.0315(18) 0.0094(14) -0.0131(16) -0.0017(15)
    C8 0.0239(15) 0.0389(19) 0.0215(16) 0.0099(14) 0.0008(12) 0.0044(14)
    C14 0.0310(17) 0.044(2) 0.0239(17) 0.0036(14) 0.0043(15) 0.0072(16)
    C15 0.0187(14) 0.049(2) 0.038(2) 0.0012(14) -0.0016(15) 0.0097(17)
    C16 0.047(2) 0.0318(18) 0.029(2) 0.0002(15) -0.0207(17) -0.0064(15)
    B1 0.0168(14) 0.0240(17) 0.0161(15) 0.0010(13) -0.0014(13) -0.0028(13)
_geom_special_details
;
 All esds (except the esd in the dihedral angle between two l.s. planes)
 are estimated using the full covariance matrix.  The cell esds are taken
 into account individually in the estimation of esds in distances, angles
 and torsion angles; correlations between esds in cell parameters are only
 used when they are defined by crystal symmetry.  An approximate (isotropic)
 treatment of cell esds is used for estimating esds involving l.s. planes.
;
loop_
    _geom_bond_atom_site_label_1
    _geom_bond_atom_site_label_2
    _geom_bond_site_symmetry_2
    _geom_bond_distance
    _geom_bond_publ_flag
    S1 O1 . 1.564(2) ?
    S1 O2 . 1.409(3) ?
    S1 O3 . 1.418(2) ?
    S1 C10 . 1.834(3) ?
    Si1 C1 . 1.909(3) ?
    Si1 C9 . 1.861(3) ?
    Si1 C7 . 1.864(3) ?
    Si1 C8 . 1.858(3) ?
    O4 C11 . 1.474(3) ?
    O4 B1 . 1.356(4) ?
    O5 C12 . 1.470(3) ?
    O5 B1 . 1.364(4) ?
    O1 C2 . 1.450(3) ?
    F3 C10 . 1.311(4) ?
    F2 C10 . 1.316(4) ?
    F1 C10 . 1.323(4) ?
    C2 C1 . 1.383(4) ?
    C2 C3 . 1.382(4) ?
    C1 C6 . 1.405(4) ?
    C11 C12 . 1.558(4) ?
    C11 C13 . 1.516(4) ?
    C11 C14 . 1.518(5) ?
    C6 H6 . 0.9500 ?
    C6 C5 . 1.389(4) ?
    C12 C15 . 1.519(4) ?
    C12 C16 . 1.511(4) ?
    C9 H9A . 0.9800 ?
    C9 H9B . 0.9800 ?
    C9 H9C . 0.9800 ?
    C5 H5 . 0.9500 ?
    C5 C4 . 1.393(4) ?
    C3 H3 . 0.9500 ?
    C3 C4 . 1.390(4) ?
    C4 B1 . 1.572(4) ?
    C7 H7A . 0.9800 ?
    C7 H7B . 0.9800 ?
    C7 H7C . 0.9800 ?
    C13 H13A . 0.9800 ?
    C13 H13B . 0.9800 ?
    C13 H13C . 0.9800 ?
    C8 H8A . 0.9800 ?
    C8 H8B . 0.9800 ?
    C8 H8C . 0.9800 ?
    C14 H14A . 0.9800 ?
    C14 H14B . 0.9800 ?
    C14 H14C . 0.9800 ?
    C15 H15A . 0.9800 ?
    C15 H15B . 0.9800 ?
    C15 H15C . 0.9800 ?
    C16 H16A . 0.9800 ?
    C16 H16B . 0.9800 ?
    C16 H16C . 0.9800 ?
loop_
    _geom_angle_atom_site_label_1
    _geom_angle_atom_site_label_2
    _geom_angle_atom_site_label_3
    _geom_angle_site_symmetry_1
    _geom_angle_site_symmetry_3
    _geom_angle
    _geom_angle_publ_flag
    O1 S1 C10 . . 101.43(13) ?
    O2 S1 O1 . . 111.95(13) ?
    O2 S1 O3 . . 122.67(16) ?
    O2 S1 C10 . . 107.20(16) ?
    O3 S1 O1 . . 106.41(14) ?
    O3 S1 C10 . . 104.94(14) ?
    C9 Si1 C1 . . 106.59(13) ?
    C9 Si1 C7 . . 108.58(16) ?
    C7 Si1 C1 . . 111.33(13) ?
    C8 Si1 C1 . . 109.03(14) ?
    C8 Si1 C9 . . 110.32(15) ?
    C8 Si1 C7 . . 110.91(15) ?
    B1 O4 C11 . . 106.6(2) ?
    B1 O5 C12 . . 106.4(2) ?
    C2 O1 S1 . . 121.32(17) ?
    C1 C2 O1 . . 118.3(2) ?
    C3 C2 O1 . . 116.0(2) ?
    C3 C2 C1 . . 125.4(3) ?
    C2 C1 Si1 . . 127.3(2) ?
    C2 C1 C6 . . 114.0(2) ?
    C6 C1 Si1 . . 118.5(2) ?
    O4 C11 C12 . . 102.0(2) ?
    O4 C11 C13 . . 109.5(2) ?
    O4 C11 C14 . . 106.2(2) ?
    C13 C11 C12 . . 114.7(2) ?
    C13 C11 C14 . . 110.4(3) ?
    C14 C11 C12 . . 113.4(3) ?
    C1 C6 H6 . . 118.8 ?
    C5 C6 C1 . . 122.3(3) ?
    C5 C6 H6 . . 118.8 ?
    O5 C12 C11 . . 102.2(2) ?
    O5 C12 C15 . . 106.3(2) ?
    O5 C12 C16 . . 108.6(2) ?
    C15 C12 C11 . . 113.6(3) ?
    C16 C12 C11 . . 114.6(3) ?
    C16 C12 C15 . . 110.8(3) ?
    Si1 C9 H9A . . 109.5 ?
    Si1 C9 H9B . . 109.5 ?
    Si1 C9 H9C . . 109.5 ?
    H9A C9 H9B . . 109.5 ?
    H9A C9 H9C . . 109.5 ?
    H9B C9 H9C . . 109.5 ?
    C6 C5 H5 . . 119.4 ?
    C6 C5 C4 . . 121.2(3) ?
    C4 C5 H5 . . 119.4 ?
    C2 C3 H3 . . 120.4 ?
    C2 C3 C4 . . 119.2(3) ?
    C4 C3 H3 . . 120.4 ?
    C5 C4 B1 . . 120.5(3) ?
    C3 C4 C5 . . 117.7(3) ?
    C3 C4 B1 . . 121.8(3) ?
    Si1 C7 H7A . . 109.5 ?
    Si1 C7 H7B . . 109.5 ?
    Si1 C7 H7C . . 109.5 ?
    H7A C7 H7B . . 109.5 ?
    H7A C7 H7C . . 109.5 ?
    H7B C7 H7C . . 109.5 ?
    F3 C10 S1 . . 110.7(2) ?
    F3 C10 F2 . . 109.3(3) ?
    F3 C10 F1 . . 109.0(3) ?
    F2 C10 S1 . . 110.7(2) ?
    F2 C10 F1 . . 109.3(3) ?
    F1 C10 S1 . . 107.9(2) ?
    C11 C13 H13A . . 109.5 ?
    C11 C13 H13B . . 109.5 ?
    C11 C13 H13C . . 109.5 ?
    H13A C13 H13B . . 109.5 ?
    H13A C13 H13C . . 109.5 ?
    H13B C13 H13C . . 109.5 ?
    Si1 C8 H8A . . 109.5 ?
    Si1 C8 H8B . . 109.5 ?
    Si1 C8 H8C . . 109.5 ?
    H8A C8 H8B . . 109.5 ?
    H8A C8 H8C . . 109.5 ?
    H8B C8 H8C . . 109.5 ?
    C11 C14 H14A . . 109.5 ?
    C11 C14 H14B . . 109.5 ?
    C11 C14 H14C . . 109.5 ?
    H14A C14 H14B . . 109.5 ?
    H14A C14 H14C . . 109.5 ?
    H14B C14 H14C . . 109.5 ?
    C12 C15 H15A . . 109.5 ?
    C12 C15 H15B . . 109.5 ?
    C12 C15 H15C . . 109.5 ?
    H15A C15 H15B . . 109.5 ?
    H15A C15 H15C . . 109.5 ?
    H15B C15 H15C . . 109.5 ?
    C12 C16 H16A . . 109.5 ?
    C12 C16 H16B . . 109.5 ?
    C12 C16 H16C . . 109.5 ?
    H16A C16 H16B . . 109.5 ?
    H16A C16 H16C . . 109.5 ?
    H16B C16 H16C . . 109.5 ?
    O4 B1 O5 . . 114.4(3) ?
    O4 B1 C4 . . 123.4(3) ?
    O5 B1 C4 . . 122.2(3) ?
loop_
    _geom_torsion_atom_site_label_1
    _geom_torsion_atom_site_label_2
    _geom_torsion_atom_site_label_3
    _geom_torsion_atom_site_label_4
    _geom_torsion_site_symmetry_1
    _geom_torsion_site_symmetry_2
    _geom_torsion_site_symmetry_3
    _geom_torsion_site_symmetry_4
    _geom_torsion
    _geom_torsion_publ_flag
    S1 O1 C2 C1 . . . . 91.5(3) ?
    S1 O1 C2 C3 . . . . -93.9(3) ?
    Si1 C1 C6 C5 . . . . 174.5(2) ?
    O4 C11 C12 O5 . . . . -28.5(3) ?
    O4 C11 C12 C15 . . . . 85.5(3) ?
    O4 C11 C12 C16 . . . . -145.7(3) ?
    O1 S1 C10 F3 . . . . -74.9(2) ?
    O1 S1 C10 F2 . . . . 46.4(2) ?
    O1 S1 C10 F1 . . . . 165.9(2) ?
    O1 C2 C1 Si1 . . . . 2.2(4) ?
    O1 C2 C1 C6 . . . . 177.7(2) ?
    O1 C2 C3 C4 . . . . -176.8(2) ?
    O2 S1 O1 C2 . . . . -16.3(2) ?
    O2 S1 C10 F3 . . . . 42.6(3) ?
    O2 S1 C10 F2 . . . . 163.9(2) ?
    O2 S1 C10 F1 . . . . -76.5(2) ?
    O3 S1 O1 C2 . . . . -152.8(2) ?
    O3 S1 C10 F3 . . . . 174.5(2) ?
    O3 S1 C10 F2 . . . . -64.2(3) ?
    O3 S1 C10 F1 . . . . 55.3(3) ?
    C2 C1 C6 C5 . . . . -1.4(4) ?
    C2 C3 C4 C5 . . . . -0.9(4) ?
    C2 C3 C4 B1 . . . . 177.8(3) ?
    C1 C2 C3 C4 . . . . -2.6(4) ?
    C1 C6 C5 C4 . . . . -1.9(5) ?
    C11 O4 B1 O5 . . . . -9.8(3) ?
    C11 O4 B1 C4 . . . . 171.6(3) ?
    C6 C5 C4 C3 . . . . 3.0(4) ?
    C6 C5 C4 B1 . . . . -175.7(3) ?
    C12 O5 B1 O4 . . . . -9.9(3) ?
    C12 O5 B1 C4 . . . . 168.7(3) ?
    C5 C4 B1 O4 . . . . 165.7(3) ?
    C5 C4 B1 O5 . . . . -12.8(4) ?
    C3 C2 C1 Si1 . . . . -171.8(2) ?
    C3 C2 C1 C6 . . . . 3.7(4) ?
    C3 C4 B1 O4 . . . . -13.0(5) ?
    C3 C4 B1 O5 . . . . 168.5(3) ?
    C10 S1 O1 C2 . . . . 97.7(2) ?
    C13 C11 C12 O5 . . . . -146.7(3) ?
    C13 C11 C12 C15 . . . . -32.7(4) ?
    C13 C11 C12 C16 . . . . 96.0(3) ?
    C14 C11 C12 O5 . . . . 85.2(3) ?
    C14 C11 C12 C15 . . . . -160.8(3) ?
    C14 C11 C12 C16 . . . . -32.0(4) ?
    B1 O4 C11 C12 . . . . 23.7(3) ?
    B1 O4 C11 C13 . . . . 145.5(3) ?
    B1 O4 C11 C14 . . . . -95.3(3) ?
    B1 O5 C12 C11 . . . . 23.8(3) ?
    B1 O5 C12 C15 . . . . -95.5(3) ?
    B1 O5 C12 C16 . . . . 145.2(3) ?
_shelx_space_group_comment
;
The symmetry employed for this shelxl refinement is uniquely defined
by the following loop, which should always be used as a source of
symmetry information in preference to the above space-group names.
They are only intended as comments.
;
_shelx_estimated_absorpt_T_min     0.924
_shelx_estimated_absorpt_T_max     0.953
_shelx_hkl_file
;
   0   0   1   -8.90    0.80
   0   0  -1   -7.70    0.60
   0   0  -2 5889.71  176.68
   0   0   2 6018.00  178.98
   0   0  -3    0.10    1.40
   0   0   3   -2.20    1.40
   0   0   4 1439.36   52.39
   0   0  -4 1479.75   48.40
   0   0  -5    8.60    2.90
   0   0   5   13.20    4.80
   0   0  -6  211.18   12.70
   0   0   6  210.08   16.40
   0   0   7   39.40    8.80
   0   0   8  721.73   38.10
   0   0   9   10.20    6.80
   0   0  10  110.49   18.90
  -1   0   0   -0.20    0.50
  -1   0   1    1.70    1.20
  -1   0   1    0.90    1.10
  -1   0  -1   -0.30    0.50
   1   0  -1    1.10    1.10
   1   0   1   -1.00    1.10
  -1   0   2   -1.00    1.50
  -1   0  -2   -1.90    0.70
   1   0   2   -0.90    1.70
   1   0  -2   -0.70    1.40
  -1   0  -3    3.20    1.50
  -1   0   3   11.70    3.40
   1   0  -3    6.60    2.60
   1   0   3    1.80    2.50
  -1   0   4   11.20    4.00
  -1   0  -4    2.90    1.80
   1   0   4    7.00    3.60
   1   0  -4    6.90    2.70
  -1   0  -5    1.50    1.90
  -1   0   5    6.80    3.70
   1   0  -5    3.70    2.90
   1   0   5    0.30    2.70
  -1   0  -6   -0.20    2.10
  -1   0   6    3.10    3.90
   1   0   6    1.50    3.70
   1   0  -6    1.50    2.90
  -1   0   7    9.80    5.60
   1   0  -7    5.40    3.90
   1   0   7    1.40    4.50
  -1   0   8    3.20    6.10
   1   0   8   -0.50    4.20
  -1   0   9    1.70    6.20
   1   0   9    4.90    6.70
  -1   0  10   -1.20    7.90
   1   0  10   -6.60    5.80
  -2   0  -2  338.07   11.30
  -2   0   2  339.07   14.50
  -2   0   2  333.07   14.50
   2   0  -2  317.47   14.50
   2   0   2  333.17   14.50
  -2   0   3 2038.60   68.99
  -2   0  -3 2129.69   63.49
   2   0  -3 2052.59   68.29
   2   0   3 2161.38   69.49
  -2   0  -4  566.34   19.60
  -2   0   4  566.64   25.30
   2   0  -4  563.84   24.10
   2   0   4  553.14   25.40
  -2   0   5 1339.87   52.19
  -2   0  -5 1425.26   45.00
   2   0  -5 1384.56   49.99
   2   0   5 1387.26   52.99
  -2   0   6  334.07   20.80
  -2   0  -6  327.27   15.50
   2   0  -6  281.07   17.60
   2   0   6  362.46   22.10
  -2   0   7  170.28   18.50
   2   0  -7  200.78   17.40
   2   0   7  157.48   18.40
  -2   0   8   25.00    9.20
   2   0  -8   31.40    7.80
   2   0   8   14.80    7.30
  -2   0   9  261.97   27.30
   2   0   9  223.58   25.70
  -2   0  10  158.98   22.20
   2   0  10  164.28   23.20
  -3   0   0    0.70    1.50
   3   0   0   -2.10    1.20
  -3   0  -1    2.70    1.50
  -3   0   1    2.90    2.10
   3   0  -1    1.70    2.00
  -3   0   2   -1.90    2.00
  -3   0  -2    1.60    1.30
  -3   0   2    3.60    2.30
   3   0  -2    3.30    2.80
  -3   0  -3   -0.20    0.80
  -3   0   3    1.90    2.60
   3   0   3    3.40    3.10
   3   0  -3   -2.40    2.20
  -3   0   4   15.30    4.30
   3   0  -4    5.30    3.40
   3   0   4   21.00    5.10
  -3   0   5    3.90    3.30
  -3   0  -5    6.10    1.90
   3   0  -5   -0.90    2.30
   3   0   5    5.20    3.70
  -3   0   6   14.90    5.40
   3   0   6    6.70    5.30
   3   0  -6   12.80    5.30
  -3   0   7    0.70    5.50
   3   0   7    2.60    5.20
   3   0  -7   -0.30    3.80
  -3   0   8    0.60    6.50
   3   0  -8    6.40    5.20
   3   0   8    5.90    6.20
  -3   0   9    9.60    7.60
   3   0   9    8.90    7.30
  -3   0  10    3.00    8.10
   3   0  10   -3.80    7.60
  -4   0   0  552.14   21.20
   4   0   0  540.45   21.40
  -4   0   1 2988.40   93.49
  -4   0  -1 3050.99   91.29
   4   0  -1 2923.81   93.89
   4   0   1 2918.31   91.59
  -4   0  -2 3950.80  118.59
  -4   0   2 4014.10  122.39
  -4   0   2 3948.20  123.29
   4   0   2 3875.71  121.69
   4   0  -2 3923.91  123.79
  -4   0   3 1021.60   38.00
  -4   0  -3  987.80   32.50
  -4   0   3  987.60   38.50
   4   0   3 1108.19   39.00
   4   0  -3 1020.00   39.40
  -4   0  -4  137.89    6.30
  -4   0   4  111.69   11.80
   4   0   4  156.98   11.90
   4   0  -4  159.48   14.80
  -4   0   5  113.79   13.40
   4   0  -5  119.79   13.00
   4   0   5  127.89   14.50
  -4   0   6 1340.37   55.69
   4   0  -6 1422.76   55.39
   4   0   6 1511.85   58.29
  -4   0   7  186.38   19.60
   4   0   7  169.18   19.50
   4   0  -7  144.39   16.60
  -4   0   8  469.35   29.70
   4   0  -8  461.95   27.70
   4   0   8  468.05   30.80
  -4   0   9   58.39   13.80
   4   0   9   54.19   14.00
   4   0  -9   43.00   10.50
  -4   0  10  102.29   18.20
   4   0  10   84.39   17.80
  -5   0   0   14.20    3.60
  -5   0   1    4.20    2.60
  -5   0  -1    1.50    1.80
   5   0  -1    5.60    3.00
   5   0   1    4.50    2.10
   5   0   1    2.70    2.10
  -5   0   2    1.60    2.70
  -5   0  -2   -1.50    1.40
   5   0  -2    1.80    2.90
  -5   0  -3    4.00    1.80
  -5   0   3    8.30    3.40
  -5   0   3    2.50    3.30
   5   0   3   10.10    3.70
   5   0  -3    4.20    3.90
  -5   0   4   10.50    3.90
  -5   0  -4    5.80    1.70
   5   0  -4   -4.50    2.20
   5   0   4   12.50    4.70
  -5   0   5    5.00    3.80
   5   0   5   13.30    5.70
   5   0  -5    0.40    3.20
  -5   0   6    4.20    4.30
   5   0  -6    0.20    3.80
   5   0   6    1.50    4.50
  -5   0   7    3.90    4.90
   5   0   7    1.80    5.30
   5   0  -7   -5.70    3.80
  -5   0   8   -1.50    4.50
   5   0  -8   10.30    6.60
   5   0   8   14.80    8.50
  -5   0   9    5.80    7.30
   5   0  -9   -0.80    5.40
   5   0   9   -2.10    7.40
  -6   0   0  845.12   33.30
   6   0   0  919.71   34.40
  -6   0  -1 1408.76   47.60
  -6   0   1 1423.46   49.99
   6   0   1 1325.97   47.20
   6   0  -1 1350.96   50.19
   6   0   1 1408.36   48.00
  -6   0   2   44.50    7.40
  -6   0  -2   57.49    6.30
   6   0  -2   53.69    8.50
   6   0   2   50.39    6.00
   6   0   2   68.09    8.00
  -6   0   3  678.13   30.30
  -6   0  -3  634.64   23.70
  -6   0   3  612.94   27.70
   6   0   3  653.53   28.50
   6   0  -3  674.83   31.00
  -6   0   4 1530.75   57.59
   6   0   4 1528.05   58.09
   6   0  -4 1646.34   60.49
  -6   0   5  469.25   25.70
   6   0  -5  480.15   27.00
   6   0   5  484.85   26.80
  -6   0   6  174.48   17.90
   6   0   6  164.58   19.00
   6   0  -6  187.28   19.30
  -6   0   7  166.78   19.20
   6   0  -7  216.88   21.60
   6   0   7  211.78   23.30
  -6   0   8   70.19   13.60
   6   0  -8   66.99   13.50
   6   0   8   92.19   16.30
  -6   0   9   82.89   15.70
   6   0   9   79.79   16.50
   6   0  -9  105.99   17.40
  -7   0   1    1.70    2.90
  -7   0  -1    3.00    2.60
   7   0  -1    2.40    3.10
   7   0   1    1.00    2.60
  -7   0  -2    4.60    2.70
  -7   0   2   -1.40    2.70
   7   0   2    7.00    3.20
   7   0  -2    3.20    3.80
   7   0   2   11.40    3.90
  -7   0  -3    3.50    2.30
  -7   0   3    3.50    4.30
   7   0   3    3.60    3.40
   7   0   3    2.60    2.50
   7   0  -3    4.70    5.00
  -7   0   4    3.50    3.80
   7   0   4    9.00    5.00
   7   0  -4    0.00    3.90
  -7   0   5   12.40    5.40
   7   0  -5    8.50    6.00
   7   0   5    3.70    5.20
  -7   0   6   -3.40    3.40
   7   0  -6   -0.70    4.80
   7   0   6    0.80    5.70
  -7   0   7    1.00    4.60
   7   0   7    2.50    6.70
   7   0  -7   -0.60    4.50
  -7   0   8   -0.70    6.10
   7   0   8   -6.10    7.60
   7   0  -8    3.30    5.60
  -7   0   9    7.70    7.10
   7   0  -9   -2.20    6.10
   7   0   9   -9.60    7.10
  -8   0   0 1018.40   41.10
   8   0   0 1096.39   42.50
  -8   0  -1  804.82   33.50
  -8   0   1  846.42   36.20
   8   0   1  859.51   34.70
   8   0  -1  904.51   37.50
   8   0   1  822.42   33.70
  -8   0  -2  124.79    9.70
  -8   0   2  129.29   14.30
   8   0  -2  172.48   17.30
   8   0   2  117.39   12.40
   8   0   2  122.99   11.50
  -8   0   3  246.98   18.40
   8   0  -3  293.27   20.30
   8   0   3  287.67   17.90
   8   0  -4  387.06   25.10
   8   0   4  419.36   24.30
  -8   0   5  722.33   35.70
   8   0  -5  740.83   38.30
   8   0   5  757.52   37.40
  -8   0   6   27.70    8.40
   8   0   6   16.90    9.20
   8   0  -6   17.70    8.70
  -8   0   7  140.39   18.30
   8   0  -7  119.09   17.70
   8   0   7  134.49   19.50
  -8   0   8   12.00    8.00
   8   0   8   -0.90    7.90
   8   0  -8    2.90    6.20
  -9   0   0    4.30    3.70
   9   0   0    0.80    2.90
   9   0   0    0.30    3.00
  -9   0   1   -1.70    4.10
  -9   0  -1    1.60    3.30
   9   0   1    2.70    3.30
   9   0   1    2.00    3.30
   9   0  -1    2.30    4.40
  -9   0   2   16.00    6.10
  -9   0  -2   15.30    4.70
   9   0   2   23.50    6.10
   9   0  -2   20.30    6.90
   9   0   3    0.60    4.10
   9   0  -3   -6.50    4.20
   9   0   4    9.40    5.50
   9   0  -4    4.50    5.80
   9   0  -5    4.90    5.60
   9   0   5    2.60    6.40
   9   0  -6   12.80    7.80
   9   0   6    3.10    6.00
  -9   0   7    0.10    5.10
   9   0   7   11.90    8.10
   9   0  -7    3.90    7.30
  -9   0   8   11.00    8.70
   9   0  -8   -8.30    6.40
   9   0   8    3.00    9.20
 -10   0   0  323.17   19.90
  10   0   0  305.07   20.30
  10   0   0  313.57   19.10
 -10   0  -1  198.98   14.90
 -10   0   1  236.98   17.60
  10   0   1  179.18   17.30
  10   0   1  185.78   17.30
  10   0  -1  189.28   19.70
 -10   0   2   57.39   10.90
  10   0   2   73.59   11.50
  10   0  -2   53.69   10.80
  10   0  -3  275.97   25.30
  10   0   3  277.57   19.90
  10   0   4   52.79   11.20
  10   0  -4   32.30    9.90
  10   0  -5   59.09   13.60
  10   0   5   58.79   12.10
  10   0   6  430.66   30.00
  10   0  -6  387.66   29.30
  10   0   7   43.10   13.70
  10   0  -7   51.19   13.60
 -11   0   0    0.10    4.60
  11   0   0    3.50    5.10
  11   0   0    0.40    4.20
 -11   0   1    5.00    4.90
 -11   0  -1   11.70    5.80
  11   0   1    2.90    5.00
  11   0  -1   10.20    5.90
  11   0   1    4.00    4.60
  11   0   2    1.00    4.30
  11   0  -2    1.40    4.80
  11   0  -3    2.20    6.60
  11   0   3    8.10    6.20
  11   0  -4    1.20    5.60
  11   0   4    1.30    6.50
  11   0   5    3.40    6.90
  11   0  -5    7.40    7.70
  11   0   6    2.10    9.60
  11   0  -6   -0.90    6.30
  12   0   0   30.30    9.30
  12   0   0   28.70    8.40
  12   0  -1  115.49   16.60
  12   0   1  100.49   14.60
  12   0  -1  109.09   14.50
  12   0  -2   86.99   15.00
  12   0   2   98.99   14.90
  12   0  -3  113.69   17.80
  12   0   3  150.28   18.90
  12   0  -4  138.59   19.90
  12   0   4  119.19   17.70
  12   0  -5  102.69   18.10
  13   0   0   11.90    7.00
  13   0   1    5.10    6.80
  13   0  -1    2.30    7.10
  13   0  -1    4.30    6.00
  13   0   2    0.80    6.70
  13   0  -2    5.90    8.00
  13   0   3    6.90    7.70
  13   0  -3    0.80    6.30
  13   0  -4    9.10    8.70
  14   0   0   19.60    9.40
  14   0  -1   21.70   10.30
  14   0  -1   35.20   10.10
  14   0   1   10.40    8.60
   0  -1  10   14.00    8.40
   0  -1   9   -4.80    6.00
   0  -1   8   10.70    6.70
   0  -1   7 1317.57   54.99
   0   1  -7 1281.67   47.00
   0   1  -6    1.30    2.50
   0  -1   6    2.30    3.80
   0   1  -5  521.35   21.30
   0  -1   5  502.65   25.50
   0  -1   4    6.50    3.40
   0   1  -4    5.30    2.40
   0   1  -3   54.39    5.00
   0  -1   3   32.20    5.40
   0  -1   2    5.30    2.40
   0   1  -2    0.00    1.30
   0  -1   1 1573.94   48.50
   0   1  -1 1559.44   46.90
   0  -1   1 1547.65   46.80
   0   1   0   -1.40    0.10
   0  -1   0   -1.40    0.10
   0   1   1 1520.55   46.80
   0  -1  -1 1522.95   46.20
   0  -1  -2   -1.60    1.30
   0   1   2   -0.80    1.60
   0  -1  -3   50.49    5.10
   0   1   3   44.30    6.10
   0   1   4    3.80    3.00
   0  -1  -4    1.00    1.80
   0   1   5  503.75   24.90
   0  -1  -5  502.25   21.40
   0   1   6    3.90    4.00
   0  -1  -6    0.10    2.50
   0  -1  -7 1241.88   46.30
   0   1   7 1278.17   53.09
   0   1   8    1.80    5.70
   0   1   9   18.80    8.30
   0   1  10   -5.70    6.20
  -1  -1  10   68.39   16.10
   1  -1  10   52.39   14.10
  -1  -1   9  135.29   19.20
   1  -1   9  119.79   19.10
  -1  -1   8   -3.00    4.10
   1  -1   8    1.70    5.90
  -1  -1   7  166.78   18.40
   1   1  -7  140.59   13.60
   1  -1   7  120.29   15.80
  -1  -1   6   29.30    7.40
  -1   1  -6   44.20    5.80
   1   1  -6   44.70    7.30
   1  -1   6   41.00    8.90
  -1   1  -5  405.36   16.20
  -1  -1   5  345.77   20.70
   1   1  -5  388.76   18.40
   1  -1   5  375.76   21.30
  -1  -1   4  465.15   22.80
  -1   1  -4  519.35   18.40
   1  -1   4  454.95   22.90
   1   1  -4  513.55   20.80
  -1   1  -3 1277.97   40.00
  -1  -1   3 1281.77   44.80
   1  -1   3 1311.47   45.20
   1   1  -3 1226.28   42.50
  -1  -1   2   46.20    5.40
  -1  -1   2   53.59    4.90
  -1   1  -2   46.60    2.60
   1  -1   2   40.90    5.10
   1   1  -2   42.30    4.50
  -1  -1   1 1670.33   53.39
  -1  -1   1 1772.92   53.39
   1   1  -1 1770.62   53.49
   1  -1   1 1721.83   53.49
  -1  -1   0  127.69    5.50
   1  -1   0  129.99    5.40
  -1  -1  -1 1746.83   50.79
  -1   1   1 1654.63   51.99
   1  -1  -1 1694.13   52.29
   1   1   1 1663.53   51.79
  -1   1   2   38.80    4.50
  -1  -1  -2   40.90    3.00
   1  -1  -2   44.20    4.50
   1   1   2   41.10    5.00
  -1   1   3 1208.88   42.80
  -1  -1  -3 1235.58   39.40
   1  -1  -3 1187.78   41.40
   1   1   3 1289.47   43.50
  -1   1   4  439.46   21.80
  -1  -1  -4  507.35   18.60
   1   1   4  466.65   22.30
   1  -1  -4  498.45   20.70
  -1  -1  -5  395.96   16.60
  -1   1   5  381.06   20.70
   1  -1  -5  366.26   18.30
   1   1   5  377.66   20.90
  -1  -1  -6   44.70    6.20
  -1   1   6   52.29    9.80
   1   1   6   47.90    9.60
   1  -1  -6   43.40    7.40
  -1   1   7  134.89   16.30
   1  -1  -7  168.38   14.90
   1   1   7  167.38   18.40
  -1   1   8    1.30    5.10
   1   1   8    4.20    6.00
  -1   1   9  173.48   22.00
   1   1   9  124.29   19.00
  -1   1  10   65.29   14.70
   1   1  10   63.69   15.00
  -2  -1  10   10.40    9.70
   2  -1  10   13.70    9.90
  -2  -1   9  128.89   19.40
   2  -1   9  130.99   19.30
  -2  -1   8  158.08   20.10
   2   1  -8  108.99   13.60
   2  -1   8  118.49   17.20
  -2  -1   7  250.67   19.80
   2   1  -7  286.07   17.80
   2  -1   7  288.67   21.20
  -2  -1   6  878.41   39.20
   2  -1   6  880.41   40.00
   2   1  -6  871.31   36.10
  -2  -1   5  109.69   12.40
  -2   1  -5  111.19    6.40
   2  -1   5   86.49   11.70
   2   1  -5  119.49   11.50
  -2  -1   4  508.25   23.50
  -2   1  -4  503.65   17.50
   2  -1   4  527.35   24.20
   2   1  -4  491.65   22.00
  -2   1  -3  782.02   24.60
  -2  -1   3  803.22   30.60
  -2  -1   3  780.82   29.20
   2   1  -3  769.72   29.60
   2  -1   3  816.12   31.00
  -2  -1   2 1236.78   41.70
  -2   1  -2 1226.78   37.00
  -2  -1   2 1226.98   41.30
   2   1  -2 1221.08   41.50
   2  -1   2 1276.57   41.90
  -2   1  -1 1060.99   31.70
  -2  -1   1 1060.69   33.70
  -2  -1   1  986.10   34.00
   2   1  -1 1064.89   34.50
   2  -1   1  991.40   33.40
  -2  -1   0  457.45   15.50
  -2   1   0  427.86   15.20
   2  -1   0  414.26   15.30
  -2   1   1  986.10   34.10
  -2  -1  -1 1152.08   32.60
  -2   1   1  975.60   33.60
   2  -1  -1 1019.60   34.40
  -2   1   2 1177.68   41.00
  -2  -1  -2 1248.28   38.00
   2  -1  -2 1206.38   41.40
   2   1   2 1274.47   41.10
  -2  -1  -3  858.41   26.20
  -2   1   3  713.13   29.80
   2  -1  -3  781.92   29.90
   2   1   3  806.22   30.60
  -2   1   4  508.85   23.50
  -2  -1  -4  527.15   18.60
   2  -1  -4  474.65   21.90
   2   1   4  508.95   23.50
  -2   1   5   90.29   11.50
  -2  -1  -5  128.79    7.30
   2  -1  -5   96.59   10.80
   2   1   5  103.79   12.00
  -2   1   6  802.92   37.10
  -2  -1  -6  859.61   30.10
   2  -1  -6  795.52   34.40
   2   1   6  844.12   38.00
  -2   1   7  300.47   21.50
   2   1   7  303.07   21.80
   2  -1  -7  278.37   18.30
  -2   1   8  130.29   17.70
   2  -1  -8  128.09   14.50
   2   1   8   81.99   14.30
  -2   1   9  148.39   20.00
   2   1   9  105.69   17.50
  -2   1  10   17.90    9.90
   2   1  10   14.10    9.80
  -3  -1  10   59.39   14.70
   3  -1  10   53.69   15.20
  -3  -1   9   -2.30    5.50
   3  -1   9    6.20    7.90
  -3  -1   8  295.77   23.10
   3  -1   8  318.67   24.60
   3   1  -8  278.27   20.00
  -3  -1   7   32.20    8.50
   3  -1   7   20.00    7.60
   3   1  -7   33.50    7.90
  -3  -1   6  455.85   26.40
   3  -1   6  540.45   28.80
   3   1  -6  514.05   25.60
  -3  -1   5  211.08   14.80
  -3   1  -5  176.18    7.70
   3  -1   5  172.68   16.70
   3   1  -5  197.88   13.60
  -3   1  -4  841.82   25.50
  -3  -1   4  760.92   32.80
   3   1  -4  773.12   32.40
   3  -1   4  819.32   33.80
  -3  -1   3   80.69    8.70
  -3   1  -3   87.69    3.90
  -3  -1   3   91.19    9.20
   3   1  -3   97.29   10.00
   3  -1   3   85.69    9.00
  -3   1  -2  502.45   16.20
  -3  -1   2  463.45   19.60
  -3  -1   2  489.95   20.20
   3  -1   2  479.05   19.90
   3   1  -2  522.75   21.00
  -3   1  -1  766.82   24.50
  -3  -1   1  716.43   25.60
  -3  -1   1  723.93   26.70
   3   1  -1  689.13   26.80
   3  -1   1  767.92   25.70
   3  -1   1  759.72   24.70
  -3  -1   0  234.28   10.50
  -3   1   0  237.38   10.40
   3  -1   0  229.88   10.50
  -3   1   1  727.43   25.90
  -3  -1  -1  720.23   23.80
   3   1   1  687.73   24.00
   3  -1  -1  683.63   25.90
  -3  -1  -2  481.05   16.90
  -3   1   2  478.55   19.70
  -3   1   2  515.15   20.60
   3   1   2  494.45   19.50
   3  -1  -2  482.15   20.60
  -3  -1  -3   90.29    5.00
  -3   1   3   91.49    9.10
   3  -1  -3   98.39    9.70
   3   1   3   88.09    9.10
  -3   1   4  831.02   33.40
  -3  -1  -4  821.72   27.10
   3   1   4  821.82   33.50
   3  -1  -4  776.62   32.70
  -3   1   5  175.18   13.80
  -3  -1  -5  201.38    9.20
   3   1   5  191.68   14.40
   3  -1  -5  167.48   12.70
  -3   1   6  489.95   27.00
   3   1   6  505.25   27.70
   3  -1  -6  539.75   26.50
  -3   1   7   39.90    9.30
   3  -1  -7   20.20    7.10
   3   1   7   37.20    9.50
  -3   1   8  292.27   22.70
   3   1   8  306.27   23.90
   3  -1  -8  310.17   20.90
  -3   1   9   13.30    8.60
   3   1   9    1.10    6.50
  -3   1  10   48.30   13.30
   3   1  10   70.79   15.80
  -4  -1  10   14.30   10.10
   4  -1  10   70.89   16.70
  -4  -1   9   58.29   13.10
   4   1  -9   72.19   19.20
   4  -1   9   49.70   14.10
  -4  -1   8   40.60   11.20
   4   1  -8   54.29   10.90
   4  -1   8   53.29   12.70
  -4  -1   7  123.89   16.20
   4  -1   7  113.59   16.40
   4   1  -7  142.39   16.00
  -4  -1   6  467.35   26.00
   4  -1   6  411.56   25.70
   4   1  -6  464.55   25.20
  -4  -1   5   73.19   10.70
   4  -1   5   88.59   11.90
   4   1  -5   97.09   11.70
  -4  -1   4  260.07   15.80
  -4   1  -4  275.97    9.40
   4  -1   4  259.57   16.50
   4   1  -4  245.68   15.80
  -4  -1   3 1989.90   68.29
  -4  -1   3 2154.28   68.59
  -4   1  -3 2011.10   61.29
   4   1  -3 2096.89   69.39
   4  -1   3 1889.41   67.79
  -4   1  -2  345.67   13.50
  -4  -1   2  382.86   16.80
  -4  -1   2  351.96   17.20
   4   1  -2  381.16   18.20
   4  -1   2  368.76   16.70
  -4  -1   1  933.91   34.60
  -4   1  -1  986.60   32.50
   4   1  -1 1017.20   35.50
   4  -1   1  945.81   33.20
   4  -1   1  960.50   32.60
  -4  -1   0  307.77   13.60
  -4   1   0  292.47   13.20
   4  -1   0  284.87   13.40
  -4  -1  -1 1042.90   34.90
  -4   1   1 1013.80   36.80
   4  -1  -1 1028.60   37.20
   4   1   1 1074.99   35.00
  -4   1   2  361.06   16.70
  -4   1   2  407.86   18.50
  -4  -1  -2  368.06   14.40
   4  -1  -2  360.36   18.00
  -4  -1  -3 2033.80   62.29
  -4   1   3 1971.80   67.39
   4  -1  -3 1944.11   68.49
   4   1   3 2107.79   67.79
  -4   1   4  238.98   15.30
  -4  -1  -4  284.17   11.00
   4   1   4  273.17   16.20
   4  -1  -4  252.47   15.90
  -4   1   5   88.79   11.50
   4   1   5   96.19   12.40
   4  -1  -5  106.79   12.00
  -4   1   6  464.85   25.80
   4  -1  -6  375.86   23.30
   4   1   6  499.45   27.10
  -4   1   7   98.49   14.60
   4  -1  -7  114.69   14.60
   4   1   7  125.29   16.90
  -4   1   8   45.40   11.20
   4   1   8   53.89   12.00
   4  -1  -8   42.00    9.50
  -4   1   9   75.99   15.10
   4   1   9   85.49   17.00
   4  -1  -9   44.60   11.10
  -4   1  10   41.50   13.30
   4   1  10   93.69   17.80
  -5  -1   9   27.40   11.50
   5  -1   9   45.40   12.70
   5   1  -9   17.90    8.30
  -5  -1   8   11.60    7.40
   5   1  -8   22.80    8.50
   5  -1   8   33.50   10.80
  -5  -1   7  124.79   16.40
   5   1  -7  156.98   17.80
   5  -1   7  159.28   19.70
  -5  -1   6   24.90    7.90
   5   1  -6   30.50    8.20
   5  -1   6   24.00    8.10
  -5  -1   5  198.88   14.90
   5   1  -5  172.28   17.50
   5  -1   5  196.48   18.70
  -5   1  -4  378.36   13.90
  -5  -1   4  363.56   20.00
  -5  -1   4  397.66   21.10
   5  -1   4  393.76   21.30
   5   1  -4  397.66   21.80
  -5  -1   3  335.67   18.40
  -5   1  -3  338.27   13.00
  -5  -1   3  344.37   17.80
   5  -1   3  345.67   13.20
   5  -1   3  352.06   18.10
   5   1  -3  306.37   18.40
  -5  -1   2  118.79   11.10
  -5   1  -2  123.39    7.20
  -5  -1   2  124.29    8.90
   5  -1   2  130.39    9.20
   5  -1   2  118.89    7.30
   5   1  -2  134.59   12.40
  -5  -1   1  128.49    9.30
  -5   1  -1  127.49    7.90
   5  -1   1  126.19    8.20
   5   1  -1  138.19    9.90
   5  -1   1  121.79    8.10
  -5   1   0  196.18   11.20
  -5  -1   0  231.98   11.90
   5   1   0  189.08   11.40
   5  -1   0  203.68   11.60
  -5  -1  -1  137.99    8.40
  -5   1   1  120.39    9.10
   5  -1  -1  142.89   10.00
   5   1   1  140.19    8.30
  -5  -1  -2  120.59    7.30
  -5   1   2  109.99   10.90
   5  -1  -2  112.09   11.30
   5   1   2  130.39    8.90
  -5   1   3  362.56   18.40
  -5  -1  -3  361.96   14.50
   5   1   3  350.86   18.00
   5  -1  -3  360.76   19.90
  -5  -1  -4  375.06   14.30
  -5   1   4  350.46   19.50
   5   1   4  356.76   19.90
   5  -1  -4  356.66   20.60
  -5   1   5  164.28   16.10
   5   1   5  209.58   16.00
   5  -1  -5  204.08   15.60
  -5   1   6   16.10    6.80
   5   1   6   10.60    6.80
   5  -1  -6   24.10    7.30
  -5   1   7  121.99   16.20
   5  -1  -7  131.59   16.10
   5   1   7  131.29   18.10
  -5   1   8   14.30    7.80
   5   1   8   29.00    9.80
   5  -1  -8   13.90    7.00
  -5   1   9   26.70    9.90
   5  -1  -9   25.50    9.30
   5   1   9   41.40   12.50
  -6  -1   9    7.40    7.00
   6  -1   9    7.50    8.20
   6   1  -9    5.40    7.60
  -6  -1   8    3.70    7.20
   6   1  -8    9.40    7.40
   6  -1   8    9.50    8.30
  -6  -1   7  129.99   16.80
   6   1  -7  138.09   17.40
   6  -1   7  137.09   18.60
  -6  -1   6   48.40    9.90
   6  -1   6   70.29   13.10
   6   1  -6   44.20   10.20
  -6  -1   5  399.16   22.80
   6   1  -5  387.06   23.80
   6  -1   5  363.26   23.30
  -6  -1   4   39.40    8.00
  -6  -1   4   57.69    8.70
   6   1  -4   41.30    8.70
   6  -1   4   32.70    7.60
  -6  -1   3  454.15   24.10
  -6  -1   3  528.55   23.60
  -6   1  -3  496.35   18.50
   6   1  -3  480.95   24.90
   6  -1   3  483.05   18.70
   6  -1   3  460.85   23.10
  -6   1  -2  399.16   16.60
  -6  -1   2  363.76   19.80
   6  -1   2  383.66   16.80
   6  -1   2  387.86   18.70
   6   1  -2  401.96   21.00
  -6   1  -1   31.60    5.10
  -6  -1   1   31.20    6.20
   6  -1   1   24.20    4.50
   6   1  -1   40.00    7.20
   6  -1   1   29.00    5.20
  -6  -1   0  163.18   10.80
  -6   1   0  154.78   10.40
   6  -1   0  156.38   10.80
   6   1   0  136.59   10.60
  -6   1   1   32.90    6.10
  -6  -1  -1   27.20    4.90
   6   1   1   40.40    6.20
   6  -1  -1   34.90    6.70
  -6  -1  -2  358.66   16.20
  -6   1   2  388.06   19.90
   6   1   2  417.36   18.50
   6  -1  -2  321.17   19.30
  -6   1   3  477.65   22.90
  -6  -1  -3  446.46   18.70
   6   1   3  525.45   23.40
   6  -1  -3  487.25   24.90
  -6   1   4   27.60    6.40
   6  -1  -4   34.90    7.80
   6   1   4   75.99   10.10
  -6   1   5  387.96   22.70
   6  -1  -5  380.26   23.60
   6   1   5  388.66   23.20
  -6   1   6   49.00    9.60
   6   1   6   67.09   11.50
   6  -1  -6   46.90   10.50
  -6   1   7  168.78   19.60
   6   1   7  127.69   18.00
   6  -1  -7  131.09   17.30
  -6   1   8   16.20    8.00
   6   1   8   16.80    8.50
   6  -1  -8   10.40    7.50
  -6   1   9   12.10    8.70
   6  -1  -9   24.90    9.90
   6   1   9    5.30    8.50
  -7  -1   9   11.50    9.20
   7   1  -9   19.60    8.80
   7  -1   9   36.60   12.60
  -7  -1   8   48.60   12.60
   7   1  -8   38.00   11.40
   7  -1   8   33.80   12.60
  -7  -1   7   63.99   12.50
   7  -1   7   79.09   15.20
   7   1  -7   66.29   13.30
  -7  -1   6   11.90    6.20
   7  -1   6    5.70    6.50
   7   1  -6    5.00    6.00
  -7  -1   5   39.50    8.50
   7  -1   5   55.49   10.60
   7   1  -5   22.90    7.50
  -7  -1   4  239.98   16.20
   7  -1   4  214.08   16.80
   7   1  -4  254.57   18.60
  -7  -1   3  278.47   17.70
  -7   1  -3  251.17   12.30
   7  -1   3  277.77   16.80
   7  -1   3  243.28   12.50
   7   1  -3  231.68   17.30
  -7   1  -2  302.57   14.70
  -7  -1   2  312.57   18.40
   7  -1   2  308.47   16.90
   7  -1   2  287.07   15.00
   7   1  -2  289.17   18.40
  -7   1  -1  239.38   13.80
  -7  -1   1  264.27   15.80
   7  -1   1  270.77   14.70
   7   1  -1  270.47   16.60
   7  -1   1  241.38   14.30
  -7   1   0  450.55   21.40
  -7  -1   0  450.15   21.50
   7   1   0  430.96   21.80
   7  -1   0  459.55   22.00
  -7  -1  -1  262.07   14.80
  -7   1   1  268.37   16.10
   7   1   1  260.97   15.10
   7  -1  -1  253.77   16.30
   7   1   1  285.17   14.70
  -7  -1  -2  274.47   14.70
  -7   1   2  315.97   18.60
   7   1   2  299.27   15.50
   7   1   2  302.57   16.40
   7  -1  -2  336.37   19.70
  -7  -1  -3  242.78   12.70
   7  -1  -3  261.27   18.00
   7   1   3  247.08   16.10
  -7   1   4  218.98   16.00
   7  -1  -4  212.08   20.40
   7   1   4  228.58   16.20
  -7   1   5   35.20    8.30
   7  -1  -5   39.60    9.50
   7   1   5   28.90    8.30
  -7   1   6    8.50    6.00
   7   1   6    2.50    5.20
   7  -1  -6    3.50    4.90
  -7   1   7   45.10   10.80
   7   1   7   50.39   12.00
   7  -1  -7   58.19   12.00
  -7   1   8   59.69   12.90
   7   1   8   57.19   14.30
   7  -1  -8   49.70   12.10
  -7   1   9   18.70   10.00
   7   1   9   13.10    9.80
   7  -1  -9   13.40    8.60
  -8  -1   8   70.49   15.10
   8   1  -8   79.89   15.80
   8  -1   8   76.59   17.60
  -8  -1   7   -1.20    5.40
   8   1  -7    5.10    6.20
   8  -1   7    9.60    7.90
  -8  -1   6   34.00    9.00
   8  -1   6   44.90   11.50
   8   1  -6   25.60    8.90
  -8  -1   5  498.15   27.10
   8   1  -5  476.35   29.50
   8  -1   5  398.96   26.20
   8   1  -4   91.19   13.90
   8  -1   4  115.99   14.90
  -8  -1   3  303.07   19.80
   8  -1   3  246.38   17.10
   8   1  -3  280.17   20.00
  -8  -1   2  345.47   20.90
  -8   1  -2  374.56   17.90
   8   1  -2  348.17   21.70
   8  -1   2  332.77   17.60
   8  -1   2  395.06   20.40
  -8  -1   1   71.19   10.20
  -8   1  -1   90.29    9.90
   8  -1   1   67.89    8.90
   8  -1   1   75.89    9.30
   8   1  -1   73.79   10.60
  -8   1   0    3.30    3.30
  -8  -1   0    5.20    3.40
   8   1   0   19.70    5.70
   8  -1   0    9.30    4.40
  -8   1   1   66.09    9.70
  -8  -1  -1   83.89    9.70
   8   1   1   75.19    9.30
   8   1   1   80.89    9.80
   8  -1  -1   60.89    9.70
  -8  -1  -2  353.86   17.90
  -8   1   2  357.56   21.40
   8   1   2  348.77   19.20
   8   1   2  336.17   18.10
   8  -1  -2  383.66   22.50
  -8  -1  -3  236.88   14.00
   8  -1  -3  314.67   21.00
   8   1   3  272.17   15.00
   8   1   3  293.27   18.00
   8  -1  -4   81.59   12.90
   8   1   4  120.59   14.50
   8  -1  -5  451.35   28.70
   8   1   5  498.15   28.30
  -8   1   6   36.70    9.80
   8   1   6   35.50   10.50
   8  -1  -6   44.00   11.60
  -8   1   7   -1.00    5.20
   8  -1  -7   -3.00    4.50
   8   1   7    3.60    7.20
  -8   1   8   63.79   14.00
   8  -1  -8   64.99   13.90
   8   1   8   56.59   14.40
  -9  -1   8   46.10   12.10
   9  -1   8   56.79   15.40
   9   1  -8   31.10   11.90
  -9  -1   7   14.70    8.30
   9   1  -7   29.20   10.30
   9  -1   7   24.70   10.90
   9  -1   6  127.49   18.90
   9   1  -6  109.59   17.80
   9   1  -5   50.19   11.80
   9  -1   5   57.99   12.30
   9  -1   4  158.68   18.00
   9   1  -4  157.88   19.10
  -9  -1   3   34.10    8.20
   9   1  -3   38.90    9.60
   9  -1   3   36.70    8.50
  -9  -1   2  912.31   40.40
  -9   1  -2  866.51   35.10
   9  -1   2  856.91   35.70
   9   1  -2  990.60   42.50
   9  -1   2  880.21   38.00
  -9   1  -1  148.69   13.80
  -9  -1   1  149.59   15.20
   9  -1   1  166.08   12.70
   9   1  -1  163.38   16.60
   9  -1   1  157.38   14.50
  -9  -1   0    0.40    3.50
  -9   1   0    2.80    4.00
   9   1   0    2.20    3.60
   9   1   0    5.00    4.20
   9  -1   0   -1.00    3.60
   9  -1   0    2.80    4.00
  -9  -1  -1  165.58   12.80
  -9   1   1  188.58   17.40
   9   1   1  159.38   14.60
   9  -1  -1  177.18   17.60
   9   1   1  173.08   13.50
  -9  -1  -2  906.41   36.10
   9   1   2  882.91   37.50
   9  -1  -2  920.71   41.50
   9   1   2  888.11   36.60
   9  -1  -3   23.70    8.10
   9   1   3   30.70    7.70
   9   1   4  120.49   15.50
   9  -1  -4  154.38   18.90
   9  -1  -5   63.79   12.90
   9   1   5   72.69   12.80
   9  -1  -6   98.99   16.50
   9   1   6  148.79   19.30
  -9   1   7   21.50    9.20
   9   1   7   29.20   10.90
   9  -1  -7   20.10    8.40
  -9   1   8   24.80    9.50
   9  -1  -8   65.19   15.00
  10   1  -7   46.40   13.50
  10  -1   7   58.39   14.70
  10  -1   6   46.00   13.10
  10   1  -6   61.89   13.30
  10   1  -5  139.69   19.70
  10  -1   5  178.68   21.30
  10   1  -4  199.48   22.00
  10  -1   4  184.68   20.00
 -10  -1   3   29.70    8.40
  10  -1   3   17.00    7.00
  10   1  -3   12.40    6.80
 -10  -1   2   36.40    9.00
  10   1  -2   39.70   10.20
  10  -1   2   31.00    7.60
 -10  -1   1  268.27   19.10
 -10   1  -1  264.27   17.20
  10   1  -1  260.27   19.70
  10  -1   1  246.68   17.40
  10  -1   1  244.88   17.40
 -10  -1   0   76.19   11.10
 -10   1   0   62.59   10.10
  10   1   0  104.79   13.60
  10   1   0   75.39   10.30
  10  -1   0   92.39   11.60
  10  -1   0   78.79   11.80
 -10   1   1  248.68   18.30
 -10  -1  -1  253.47   17.20
  10   1   1  288.07   18.10
  10   1   1  254.47   18.00
  10  -1  -1  270.37   19.60
 -10  -1  -2   25.90    6.50
  10   1   2   27.50    7.60
  10  -1  -2   40.80    9.70
  10   1   2   40.50    9.20
  10  -1  -3   25.80    8.40
  10   1   3   28.70    8.00
  10   1   4  214.28   21.70
  10  -1  -4  178.18   21.10
  10  -1  -5  129.49   18.70
  10   1   5  158.58   19.70
  10  -1  -6   58.39   13.50
  10   1   6   52.39   12.80
  10  -1  -7   38.80   12.50
  11   1  -6    4.60    7.90
  11  -1   6   13.60    9.50
  11  -1   5   40.80   12.20
  11   1  -5   55.79   13.30
  11  -1   4   15.60    8.20
  11   1  -4    3.00    6.10
  11  -1   3  198.78   21.10
  11   1  -3  182.58   21.60
 -11  -1   2   -2.00    4.90
  11   1  -2   -3.00    5.20
  11  -1   2    9.10    6.00
 -11  -1   1  267.47   20.10
  11  -1   1  234.88   17.90
  11  -1   1  275.47   18.80
  11   1  -1  232.48   22.70
 -11  -1   0    0.70    3.90
  11   1   0    5.00    4.40
  11  -1   0   14.10    6.40
  11  -1   0    0.20    4.10
  11   1   0    4.60    4.40
 -11  -1  -1  254.57   17.90
  11  -1  -1  236.08   22.20
  11   1   1  230.08   17.10
  11   1   1  268.97   19.10
  11   1   2    7.90    6.00
  11  -1  -2    1.10    5.70
  11  -1  -3  223.48   23.60
  11   1   3  216.78   21.00
  11  -1  -4   11.80    7.20
  11   1   4    4.70    6.20
  11   1   5   67.79   13.70
  11  -1  -5   41.40   11.70
  11  -1  -6   18.50    9.30
  12  -1   5   21.80    9.90
  12   1  -5   14.00    8.90
  12   1  -4   42.30   11.90
  12  -1   4   42.00   11.60
  12   1  -3   33.90   10.20
  12  -1   3   33.20    9.80
  12   1  -2   64.89   13.10
  12  -1   2   64.39   12.10
 -12  -1   1   81.39   13.50
  12   1  -1   62.39   11.60
  12   1  -1   84.49   14.40
  12  -1   1   81.79   13.80
 -12  -1   0  458.25   27.40
  12  -1   0  420.16   26.30
  12  -1   0  526.05   29.80
  12   1   0  492.95   29.50
  12   1   0  431.76   25.60
  12  -1  -1   70.89   12.20
  12  -1  -1   77.49   13.90
  12   1   1   53.09   11.00
  12   1   2   75.29   13.30
  12  -1  -2   84.79   14.80
  12  -1  -3   23.20    9.10
  12   1   3   35.80    9.90
  12   1   4   40.70   17.60
  12  -1  -4   49.10   13.30
  12  -1  -5    9.20    8.40
  13  -1   4  210.88   27.10
  13   1  -4  176.48   23.50
  13   1  -3   15.90    9.50
  13  -1   3   30.60   10.40
  13  -1   2   28.10    9.80
  13   1  -2   28.50   10.70
  13   1  -1   45.40   12.00
  13  -1   1   42.10   11.60
  13   1  -1   21.00    8.20
  13  -1   0  286.77   22.10
  13   1   0  279.57   21.50
  13   1   0  347.37   24.80
  13   1   1   27.10    9.80
  13  -1  -1   10.10    7.40
  13  -1  -1   24.20    8.90
  13  -1  -2   45.70   12.00
  13   1   2   43.50   11.60
  13  -1  -3   25.00   10.30
  13  -1  -4  145.59   21.90
  14   1  -1   84.79   16.20
  14  -1   1   82.89   15.40
  14   1  -1   47.10   11.70
  14  -1   0  125.79   18.20
  14   1   0  135.69   18.10
  14  -1  -1   43.90   11.90
  14  -1  -1   82.99   15.10
   0  -2  10   48.00   13.20
   0  -2   9   -1.40    6.60
   0  -2   8   54.39   12.40
   0  -2   7   11.70    6.00
   0  -2   6  267.27   18.90
   0   2  -6  251.17   13.90
   0   2  -5   -0.70    2.00
   0  -2   5    2.00    3.20
   0  -2   4 1106.19   43.20
   0   2  -4 1178.88   38.90
   0  -2   3   -0.80    1.80
   0   2  -3   -0.60    1.20
   0   2  -2  255.47    9.80
   0  -2   2  244.88   11.90
   0  -2   2  240.08    9.60
   0  -2   1  -12.20    1.00
   0  -2   1  -11.90    0.50
   0  -2   0 1086.79   28.30
   0   2   0  791.42   28.10
   0  -2  -1  -11.30    0.80
   0   2   1  -11.50    0.70
   0   2   2  236.98   11.10
   0  -2  -2  251.47   10.30
   0  -2  -3    0.70    1.40
   0   2   3   -2.80    1.20
   0   2   4 1157.88   42.60
   0  -2  -4 1133.39   39.50
   0  -2  -5    1.20    2.40
   0   2   5    0.40    2.70
   0  -2  -6  243.48   14.10
   0   2   6  234.88   17.20
   0   2   7   -4.00    3.50
   0  -2  -7    3.00    3.40
   0   2   8   54.19   11.80
   0   2   9   -3.10    5.40
   0   2  10   67.89   15.40
  -1  -2  10  144.79   22.30
   1  -2  10  128.29   20.20
  -1  -2   9   55.09   12.60
   1  -2   9   66.99   15.10
  -1  -2   8   18.50    8.50
   1  -2   8   13.90    7.60
  -1  -2   7  153.68   17.70
   1  -2   7  191.18   20.60
   1   2  -7  177.18   13.00
  -1  -2   6   32.20    7.90
  -1   2  -6   22.80    4.40
   1  -2   6   32.20    8.00
   1   2  -6   27.50    6.00
  -1   2  -5  112.49    7.20
  -1  -2   5  110.39   12.60
   1  -2   5  139.19   14.10
   1   2  -5  118.39    9.00
  -1   2  -4  697.33   23.90
  -1  -2   4  661.93   29.20
   1  -2   4  681.43   29.60
   1   2  -4  704.43   26.60
  -1  -2   3 2175.38   68.79
  -1  -2   3 2165.68   71.59
  -1   2  -3 2213.28   66.19
   1   2  -3 2163.08   69.09
   1  -2   3 2163.88   71.79
  -1   2  -2  151.68    5.40
  -1  -2   2  135.79    7.30
  -1  -2   2  131.89    8.10
   1   2  -2  127.39    7.20
   1  -2   2  154.98    8.90
   1  -2   1 9999.00  295.07
  -1  -2   0 1421.66   43.60
  -1  -2   0 1431.16   42.60
   1  -2   0 1439.16   43.40
  -1   2   1 9745.33  286.97
   1  -2  -1 9735.73  287.37
  -1  -2  -2  141.39    6.60
  -1   2   2  156.68    8.20
   1  -2  -2  137.39    7.80
   1   2   2  150.38    8.00
  -1  -2  -3 2138.19   66.29
   1   2   3 2149.98   69.49
   1  -2  -3 2112.09   68.19
  -1   2   4  673.63   28.20
  -1  -2  -4  661.73   24.60
   1   2   4  740.03   29.10
   1  -2  -4  643.44   26.40
  -1  -2  -5  112.79    8.00
  -1   2   5  130.49   13.00
   1   2   5  114.29   12.40
   1  -2  -5  125.09   11.50
  -1  -2  -6   26.50    5.20
  -1   2   6   27.80    6.90
   1   2   6   31.50    7.60
   1  -2  -6   35.30    6.80
  -1   2   7  166.08   17.90
   1  -2  -7  175.28   13.20
   1   2   7  164.68   18.00
  -1   2   8   28.70    9.30
   1   2   8   16.40    7.70
   1  -2  -8   16.60    9.20
  -1   2   9   49.90   12.80
   1   2   9   48.70   12.00
  -1   2  10  113.79   18.80
   1   2  10  152.78   22.20
  -2  -2  10  142.09   21.40
   2  -2  10  130.19   20.70
  -2  -2   9   40.70   12.80
   2  -2   9   37.80   11.40
  -2  -2   8   60.99   12.80
   2  -2   8   72.99   14.10
   2   2  -8   73.69   14.30
  -2  -2   7  148.29   17.60
   2  -2   7  208.68   21.70
   2   2  -7  153.28   15.40
  -2  -2   6   29.00    7.10
   2   2  -6   26.80    6.10
   2  -2   6    7.50    5.20
  -2   2  -5   60.79    4.50
  -2  -2   5   63.49    9.30
   2   2  -5   64.89    8.60
   2  -2   5   71.19   10.60
  -2  -2   4   39.40    6.70
  -2   2  -4   26.90    2.80
   2  -2   4   25.90    6.20
   2   2  -4   30.00    5.40
  -2  -2   3 1288.57   44.90
  -2   2  -3 1263.67   38.00
  -2  -2   3 1276.97   43.50
   2   2  -3 1237.68   43.70
   2  -2   3 1275.77   45.30
  -2  -2   2  472.45   19.10
  -2  -2   2  495.95   18.90
   2  -2   2  458.55   19.20
   2   2  -2  477.95   19.10
  -2  -2   1  847.02   28.90
  -2  -2   1  851.41   28.30
   2  -2   1  843.12   28.50
   2  -2   1  867.91   26.40
   2  -2   0 8165.68  241.28
  -2  -2  -1  824.92   26.70
  -2   2   1  834.02   27.80
   2   2   1  825.02   26.70
   2  -2  -1  823.72   28.30
  -2  -2  -2  485.15   16.70
  -2   2   2  480.65   19.00
   2   2   2  470.55   18.50
   2  -2  -2  474.45   19.20
  -2   2   3 1245.38   44.10
  -2  -2  -3 1262.47   40.30
   2   2   3 1287.67   44.40
   2  -2  -3 1269.47   44.00
  -2  -2  -4   25.80    3.80
  -2   2   4   33.80    6.20
   2   2   4   18.90    5.00
   2  -2  -4   24.80    5.00
  -2   2   5   54.19    8.90
  -2  -2  -5   58.49    6.00
   2   2   5   65.39    9.90
   2  -2  -5   52.79    8.10
  -2  -2  -6   10.00    3.50
  -2   2   6   20.70    6.30
   2   2   6   24.30    6.50
   2  -2  -6   20.60    6.00
  -2   2   7  137.19   16.90
   2   2   7  138.39   17.10
   2  -2  -7  172.78   16.20
  -2   2   8   59.99   11.90
   2  -2  -8   65.99   10.50
   2   2   8   67.59   13.70
  -2   2   9   44.20   12.20
   2   2   9   35.70   11.70
  -2   2  10  145.79   21.20
   2   2  10  135.99   21.20
  -3  -2  10   23.80   10.40
   3  -2  10   15.40    9.60
  -3  -2   9  234.68   25.80
   3  -2   9  243.88   26.70
  -3  -2   8   15.20    7.40
   3  -2   8   17.60    8.80
   3   2  -8    7.70    6.00
  -3  -2   7   51.39   11.30
   3   2  -7   51.39    9.20
   3  -2   7   43.50   10.90
  -3  -2   6   77.59   12.00
   3   2  -6   36.60    7.50
   3  -2   6   31.40    8.40
  -3  -2   5  312.77   19.20
   3   2  -5  322.47   18.20
   3  -2   5  332.47   20.20
  -3  -2   4  447.26   21.00
  -3  -2   4  450.35   22.20
   3   2  -4  415.46   21.10
   3  -2   4  494.35   23.40
  -3  -2   3  264.87   14.40
  -3  -2   3  308.87   15.30
   3  -2   3  272.37   15.30
   3   2  -3  266.57   14.70
  -3  -2   2 1231.38   42.30
  -3   2  -2 1255.97   37.80
  -3  -2   2 1229.08   42.70
   3  -2   2 1246.28   37.90
   3  -2   2 1247.88   42.70
   3   2  -2 1254.77   43.30
  -3   2  -1 3943.91  113.99
  -3  -2   1 3826.12  115.49
  -3  -2   1 3719.43  116.59
   3  -2   1 3803.22  113.99
   3  -2   1 3739.93  115.59
  -3   2   0  257.07   11.20
  -3  -2   0  249.18   11.20
   3  -2   0  272.47   11.50
  -3  -2  -1 3809.42  113.19
   3  -2  -1 3820.22  115.39
   3   2   1 3631.04  112.69
  -3   2   2 1227.28   42.20
  -3  -2  -2 1253.17   39.60
   3  -2  -2 1244.98   43.30
   3   2   2 1242.98   41.50
  -3   2   3  276.17   14.40
  -3  -2  -3  274.87   11.10
   3  -2  -3  251.27   14.30
   3   2   3  272.87   14.20
  -3  -2  -4  452.85   16.80
  -3   2   4  452.95   21.60
   3  -2  -4  424.26   21.10
   3   2   4  432.16   21.40
  -3  -2  -5  326.57   13.60
  -3   2   5  329.47   19.00
   3   2   5  318.97   19.00
   3  -2  -5  294.37   18.00
  -3   2   6   47.00    9.10
   3   2   6   40.20    8.60
   3  -2  -6   40.80    8.10
  -3   2   7   56.69   10.60
   3  -2  -7   64.19   10.40
   3   2   7   67.79   11.70
  -3   2   8   13.50    8.10
   3  -2  -8   11.60    5.80
   3   2   8   17.80    8.00
  -3   2   9  257.07   26.60
   3   2   9  262.27   27.10
  -3   2  10   23.00   10.10
   3   2  10    3.50    9.30
  -4  -2  10   17.10    9.90
   4  -2  10    9.30    9.60
  -4  -2   9   51.39   12.90
   4  -2   9   51.69   14.20
  -4  -2   8   27.70    9.40
   4   2  -8   23.50    8.40
   4  -2   8   27.90    9.70
  -4  -2   7   29.40    9.00
   4   2  -7   23.90    7.20
   4  -2   7    1.00    4.90
  -4  -2   6  101.79   13.90
   4   2  -6  134.09   14.70
   4  -2   6   94.49   14.10
  -4  -2   5  767.22   34.20
   4   2  -5  745.33   33.50
   4  -2   5  760.92   35.20
  -4  -2   4  251.07   15.40
  -4  -2   4  241.88   15.60
   4  -2   4  255.07   16.40
   4   2  -4  285.17   16.70
  -4   2  -3   83.59    3.90
  -4  -2   3  100.89    9.80
  -4  -2   3  105.79   10.50
   4   2  -3  127.59   12.00
   4  -2   3   83.79    9.50
   4  -2   3   89.09    4.00
  -4  -2   2   19.60    4.10
  -4   2  -2   14.80    2.30
  -4  -2   2   23.60    4.70
   4  -2   2   27.50    4.70
   4  -2   2    9.70    2.10
   4   2  -2   24.30    5.30
  -4  -2   1  400.36   17.30
  -4   2  -1  365.56   14.80
   4  -2   1  362.96   15.80
   4   2  -1  395.66   17.60
   4  -2   1  384.16   15.10
  -4   2   0   68.39    6.40
  -4  -2   0   74.59    7.00
   4  -2   0   62.99    6.40
  -4  -2  -1  384.16   15.90
  -4   2   1  376.46   17.30
   4   2   1  438.36   15.90
   4  -2  -1  381.86   17.70
  -4   2   2   22.00    4.20
   4  -2  -2   10.90    3.80
  -4   2   3   96.59    9.80
   4  -2  -3   82.09    9.60
  -4   2   4  270.87   16.10
  -4  -2  -4  278.57   11.50
   4  -2  -4  238.38   15.70
   4   2   4  281.57   16.50
  -4  -2  -5  736.13   26.10
  -4   2   5  756.02   33.50
   4  -2  -5  750.72   33.50
   4   2   5  771.92   34.10
  -4   2   6  107.19   13.90
   4   2   6  127.09   15.30
   4  -2  -6   97.09   12.80
  -4   2   7   20.40    7.40
   4  -2  -7   10.10    6.20
   4   2   7   20.30    7.60
  -4   2   8   27.10    9.40
   4   2   8   37.90   11.10
   4  -2  -8   22.70    8.40
  -4   2   9   80.69   15.40
   4  -2  -9   56.99   12.30
   4   2   9   67.89   15.00
  -4   2  10    5.80    9.10
   4   2  10   47.00   14.40
  -5  -2   9  124.69   19.30
   5  -2   9  124.89   20.60
   5   2  -9   84.99   14.60
  -5  -2   8  273.77   26.30
   5   2  -8  292.97   22.30
   5  -2   8  314.17   30.10
  -5  -2   7   37.10    9.20
   5   2  -7   39.00    9.30
   5  -2   7   32.90   10.60
  -5  -2   6   10.50    6.00
   5   2  -6   22.10    7.20
   5  -2   6   13.80    7.00
  -5  -2   5  195.58   18.00
   5  -2   5  202.38   18.80
   5   2  -5  148.29   15.50
  -5  -2   4  174.18   15.60
  -5  -2   4  152.98   11.90
   5  -2   4  130.89   13.90
   5   2  -4  148.19   14.90
  -5  -2   3  515.85   23.60
  -5   2  -3  530.05   18.30
  -5  -2   3  537.55   24.90
   5   2  -3  542.85   25.50
   5  -2   3  530.45   18.40
   5  -2   3  539.75   24.60
  -5  -2   2  793.92   32.80
  -5  -2   2  811.92   31.30
  -5   2  -2  843.02   28.50
   5  -2   2  861.01   32.30
   5  -2   2  846.12   28.80
   5   2  -2  840.22   33.80
  -5   2  -1  473.75   19.00
  -5  -2   1  482.75   21.20
   5  -2   1  471.55   19.30
   5   2  -1  483.45   21.70
   5  -2   1  493.15   20.10
  -5   2   0  963.50   34.70
  -5  -2   0  936.01   34.70
   5  -2   0  989.80   35.20
  -5  -2  -1  490.05   19.80
  -5   2   1  487.45   21.40
   5  -2  -1  506.75   22.10
   5   2   1  471.35   19.00
  -5  -2  -2  810.32   29.00
   5  -2  -2  815.52   33.20
   5   2   2  829.12   30.40
  -5   2   3  515.65   23.50
  -5  -2  -3  527.25   19.80
   5   2   3  529.05   23.30
   5  -2  -3  504.65   24.90
  -5  -2  -4  151.18    8.30
  -5   2   4  164.98   12.50
   5  -2  -4  151.48   15.20
   5   2   4  195.78   13.40
  -5   2   5  150.48   15.00
   5   2   5  169.78   16.90
   5  -2  -5  175.58   17.20
  -5   2   6   10.30    5.30
   5  -2  -6    9.50    5.60
   5   2   6    9.80    6.10
  -5   2   7   53.89   11.10
   5  -2  -7   66.39   11.90
   5   2   7   52.79   11.30
  -5   2   8  326.47   24.20
   5  -2  -8  280.97   21.90
   5   2   8  267.37   26.80
  -5   2   9  128.59   19.40
   5   2   9  125.79   19.60
   5  -2  -9  100.09   15.90
  -6  -2   9   47.10   12.90
   6   2  -9   33.20   10.70
   6  -2   9   12.80    9.40
  -6  -2   8   88.49   15.80
   6   2  -8   95.79   15.10
  -6  -2   7    5.70    5.30
   6  -2   7    8.60    7.20
   6   2  -7   13.00    6.40
  -6  -2   6  241.78   18.80
   6   2  -6  248.08   22.80
   6  -2   6  281.87   21.60
  -6  -2   5   67.29   10.50
   6   2  -5   73.89   12.00
   6  -2   5   81.29   12.60
  -6  -2   4  203.18   14.60
  -6  -2   4  215.58   15.80
   6  -2   4  198.98   15.20
   6   2  -4  206.18   16.10
  -6  -2   3   32.40    6.20
  -6   2  -3   25.60    3.60
  -6  -2   3   28.60    6.90
   6  -2   3   24.30    3.60
   6  -2   3   26.70    6.00
   6   2  -3   43.10    8.00
  -6   2  -2  631.14   23.30
  -6  -2   2  603.84   27.30
   6   2  -2  628.84   28.40
   6  -2   2  616.24   23.40
   6  -2   2  583.34   25.80
  -6  -2   1   74.09    8.90
  -6   2  -1   95.59    8.80
   6  -2   1  113.19    8.30
   6   2  -1   88.29   10.10
   6  -2   1  103.39    9.30
  -6  -2   0   20.00    4.70
  -6   2   0   32.80    5.50
   6  -2   0   34.50    5.90
   6   2   0   27.30    5.40
  -6   2   1  100.49   10.30
  -6  -2  -1   99.99    9.20
   6   2   1  118.29    8.00
   6  -2  -1   86.69   10.10
  -6  -2  -2  638.04   24.50
   6  -2  -2  606.64   28.20
   6   2   2  621.44   25.50
  -6  -2  -3   28.70    4.30
   6  -2  -3   26.60    6.90
  -6   2   4  208.28   15.20
  -6  -2  -4  224.38   11.20
   6   2   4  254.97   16.30
   6  -2  -4  253.07   17.70
  -6   2   5   81.89   11.40
   6   2   5   77.89   11.40
   6  -2  -5   70.19   11.60
  -6   2   6  252.57   19.20
   6   2   6  290.67   21.00
   6  -2  -6  254.67   19.60
  -6   2   7    8.00    5.60
   6   2   7   -0.80    5.70
   6  -2  -7   12.70    6.60
  -6   2   8  129.39   18.40
   6  -2  -8   73.69   14.20
   6   2   8  134.39   19.70
  -6   2   9   38.30   11.40
   6   2   9   37.20   12.00
   6  -2  -9   29.20   10.10
  -7  -2   9   13.30    9.00
   7  -2   9    7.50    9.80
   7   2  -9   29.00   10.60
  -7  -2   8    3.70    6.20
   7   2  -8   -1.40    5.50
   7  -2   8   -5.10    6.70
  -7  -2   7  113.59   16.30
   7   2  -7  142.59   18.20
   7  -2   7  137.99   19.40
  -7  -2   6   50.69   10.20
   7   2  -6   48.50   10.90
   7  -2   6   26.20    9.70
  -7  -2   5  351.36   21.80
   7   2  -5  328.97   23.10
   7  -2   5  360.46   23.40
  -7  -2   4   22.30    7.30
  -7  -2   4   36.30    7.60
   7   2  -4   50.39    9.90
   7  -2   4   26.70    7.30
  -7  -2   3   53.39    9.50
  -7   2  -3   68.29    6.50
   7  -2   3   75.39   10.20
   7   2  -3   82.29   11.50
   7  -2   3   71.39    7.00
  -7  -2   2  629.74   29.20
  -7   2  -2  654.53   25.10
   7  -2   2  628.54   27.80
   7  -2   2  636.34   25.40
   7   2  -2  615.64   29.90
  -7   2  -1  151.78   10.30
  -7  -2   1  137.49   13.20
   7  -2   1  131.29   10.10
   7  -2   1  144.99   10.50
   7   2  -1  155.08   14.60
  -7  -2   0  107.29   11.00
  -7   2   0  123.59   11.60
   7  -2   0  121.39   11.80
   7   2   0   96.09   10.90
  -7  -2  -1  149.69   10.60
  -7   2   1  122.39   12.70
   7   2   1  155.28   10.20
   7   2   1  144.69   10.90
   7  -2  -1  139.59   13.80
  -7  -2  -2  665.73   26.60
   7  -2  -2  619.54   30.30
   7   2   2  691.33   27.80
  -7  -2  -3   73.79    7.70
   7  -2  -3   69.59   11.00
   7   2   3   70.89    9.60
   7  -2  -4   24.60    7.30
   7   2   4   39.00    7.90
  -7   2   5  359.46   21.90
   7  -2  -5  335.17   23.00
   7   2   5  351.56   22.50
  -7   2   6   50.59   10.80
   7   2   6   47.90   10.70
   7  -2  -6   37.20    9.70
  -7   2   7  126.39   17.40
   7   2   7  141.29   19.20
   7  -2  -7  138.59   18.50
  -7   2   8   -3.90    4.50
   7  -2  -8   -5.10    5.10
   7   2   8    3.80    7.50
  -7   2   9   23.80   10.20
   7  -2  -9   31.10   11.20
   7   2   9   30.40   13.40
  -8  -2   8   -3.60    5.70
   8  -2   8   -2.30    8.10
   8   2  -8    2.00    7.00
  -8  -2   7  177.28   21.00
   8  -2   7  151.38   21.50
   8   2  -7  128.19   18.90
  -8  -2   6  118.89   15.90
   8  -2   6  101.59   16.40
   8   2  -6  124.79   17.30
  -8  -2   5   54.29   10.40
   8   2  -5   75.09   13.70
   8  -2   5   69.19   12.60
  -8  -2   4  200.28   19.70
   8   2  -4  203.88   20.80
   8  -2   4  205.38   19.50
  -8  -2   3  314.67   20.80
   8   2  -3  356.36   22.70
   8  -2   3  348.57   20.80
  -8   2  -2  132.69    9.90
  -8  -2   2  162.78   16.10
   8   2  -2  155.08   16.60
   8  -2   2  147.89   14.20
   8  -2   2  148.49   10.70
  -8   2  -1  183.08   12.20
  -8  -2   1  194.38   14.20
   8  -2   1  183.78   13.10
   8  -2   1  167.98   12.40
   8   2  -1  192.18   14.70
  -8  -2   0   24.80    6.10
  -8   2   0   24.50    6.10
   8  -2   0   14.30    5.10
   8   2   0   26.90    6.50
  -8   2   1  197.28   14.50
  -8  -2  -1  194.18   13.30
   8   2   1  199.08   13.90
   8  -2  -1  188.78   14.80
   8   2   1  215.48   13.20
  -8  -2  -2  133.09   10.40
   8   2   2  136.79   12.50
   8  -2  -2  135.99   15.20
   8   2   2  203.18   13.10
  -8  -2  -3  337.07   17.00
   8  -2  -3  340.57   22.40
   8   2   3  341.37   20.10
   8   2   3  364.06   17.90
   8   2   4  237.08   17.40
   8  -2  -4  196.68   20.00
   8  -2  -5   55.19   12.60
   8   2   5   95.09   13.50
  -8   2   6  137.19   17.00
   8  -2  -6  108.19   16.60
   8   2   6  117.09   16.80
  -8   2   7  142.19   18.40
   8   2   7  125.79   18.70
   8  -2  -7  126.69   18.40
  -8   2   8    3.60    6.80
   8  -2  -8    3.90    7.50
   8   2   8    4.30    8.90
  -9  -2   8  114.69   18.10
   9  -2   8   75.39   16.70
   9   2  -8   76.99   16.20
  -9  -2   7   37.60   10.40
   9   2  -7   41.40   11.50
   9  -2   7   26.70   10.40
  -9  -2   6  263.97   24.70
   9   2  -6  259.77   26.10
   9  -2   6  324.87   29.70
   9   2  -5  161.48   20.30
   9  -2   5  182.58   21.00
  -9  -2   4  141.29   17.40
   9  -2   4  125.79   16.40
   9   2  -4  116.79   16.80
  -9  -2   3  227.48   20.80
   9   2  -3  222.28   21.80
   9  -2   3  189.78   18.70
  -9   2  -2  549.85   24.80
  -9  -2   2  544.35   29.20
   9  -2   2  505.25   27.00
   9   2  -2  625.84   31.50
   9  -2   2  581.24   25.90
  -9   2  -1  160.08   14.30
  -9  -2   1  144.09   15.50
   9   2  -1  126.49   15.00
   9  -2   1  142.39   14.20
   9  -2   1  175.28   16.10
  -9   2   0    3.70    4.00
  -9  -2   0    3.60    3.90
   9  -2   0    2.60    3.70
   9  -2   0    6.30    4.40
   9   2   0    3.50    3.70
  -9  -2  -1  137.39   13.60
   9   2   1  174.18   15.80
   9  -2  -1  143.89   15.60
   9   2   1  151.28   11.80
  -9  -2  -2  588.24   26.40
   9   2   2  545.25   26.60
   9  -2  -2  552.54   30.20
   9   2   2  608.54   27.70
   9  -2  -3  216.78   21.10
   9   2   3  220.68   16.40
   9  -2  -4  108.39   15.30
   9   2   4  119.09   14.80
   9   2   5  163.98   18.90
   9  -2  -5  143.69   18.80
   9   2   6  256.87   25.50
   9  -2  -6  278.87   27.30
   9  -2  -7   24.70   10.10
   9   2   7   49.30   15.50
  -9   2   8   91.49   16.20
   9  -2  -8   78.29   16.00
  10   2  -7    3.80    6.80
  10  -2   6   45.50   13.00
  10   2  -6   79.49   15.50
  10   2  -5   77.59   15.00
  10  -2   5   84.49   15.10
  10   2  -4  209.78   22.60
  10  -2   4  196.58   21.60
 -10  -2   3   20.10    7.90
  10   2  -3   21.90    8.30
  10  -2   3   30.70    8.70
 -10  -2   2   17.70    6.70
  10   2  -2   13.80    7.00
  10  -2   2   14.90    6.50
 -10  -2   1  184.88   18.60
  10  -2   1  197.48   15.30
  10   2  -1  207.68   20.20
  10  -2   1  182.78   17.00
 -10  -2   0   49.20    9.20
  10  -2   0   35.60    7.70
  10   2   0   48.50    8.40
  10  -2   0   61.29   10.20
  10   2   0   49.30    9.50
 -10  -2  -1  197.38   15.20
  10  -2  -1  220.98   20.70
  10   2   1  228.88   15.90
  10   2   1  213.58   19.30
 -10  -2  -2   19.70    5.70
  10  -2  -2   14.40    6.60
  10   2   2   16.50    5.70
  10   2   2   13.00    5.60
  10   2   3   24.90    7.30
  10  -2  -3   30.70    9.30
  10   2   4  229.98   21.90
  10  -2  -4  228.68   24.20
  10  -2  -5   56.19   12.50
  10   2   5   70.59   13.10
  10  -2  -6   68.09   14.20
  10  -2  -7   12.60    8.80
  11  -2   6   24.60   11.00
  11   2  -6   35.20   12.40
  11  -2   5   66.59   14.20
  11   2  -5   51.59   12.70
  11   2  -4  127.49   19.10
  11  -2   4  147.49   19.80
 -11  -2   3    4.20    6.40
  11  -2   3    0.50    5.90
  11   2  -3   12.30    7.20
 -11  -2   2    4.00    5.80
  11   2  -2    4.90    6.50
  11  -2   2   -1.40    5.10
 -11  -2   1  101.09   14.10
  11   2  -1   84.39   13.60
  11  -2   1   79.39   12.80
  11  -2   1   61.59   10.80
 -11  -2   0   10.30    5.20
  11   2   0   21.10    6.80
  11  -2   0   17.50    7.00
  11  -2   0   15.10    6.80
  11   2   0   13.30    6.10
 -11  -2  -1   66.99   10.70
  11   2   1   69.79   11.00
  11  -2  -1   75.99   12.60
  11   2   1   97.49   13.20
  11  -2  -2   13.40    6.70
  11   2   2    5.30    4.90
  11  -2  -3   12.70    7.40
  11   2   3   18.70    7.80
  11  -2  -4  117.59   18.20
  11   2   4   94.39   14.90
  11  -2  -5   82.89   16.00
  11  -2  -6   37.00   11.90
  12  -2   5   87.49   16.90
  12   2  -5   90.99   17.60
  12   2  -4   22.20    9.90
  12  -2   4   35.00   11.10
  12   2  -3   36.00   11.30
  12  -2   3    9.50    7.40
 -12  -2   2  119.89   16.80
  12  -2   2   67.19   13.50
  12   2  -2  102.69   15.90
 -12  -2   1    7.90    6.00
  12   2  -1    8.20    6.50
  12   2  -1   13.00    6.80
  12  -2   1   10.50    6.80
 -12  -2   0  105.19   14.70
  12   2   0  114.89   16.00
  12   2   0  147.79   16.20
  12  -2   0  150.08   17.20
  12  -2   0  130.99   16.90
  12   2   1    6.80    5.70
  12  -2  -1    3.40    5.60
  12  -2  -1   12.90    6.70
  12   2   2  117.89   15.80
  12  -2  -2   92.39   15.10
  12   2   3   44.70   11.60
  12  -2  -3   46.40   11.70
  12  -2  -4   12.30    8.10
  12  -2  -5   82.99   16.40
  13  -2   4  101.59   18.20
  13   2  -4  108.99   19.20
  13   2  -3   14.40    8.30
  13  -2   3   15.90    8.70
  13  -2   2   30.80   10.50
  13   2  -2   31.30   11.30
  13  -2   1   20.80    8.70
  13   2  -1   -1.40    6.60
  13   2  -1   17.00    7.40
 -13  -2   0   43.90    9.90
  13   2   0   41.40    9.70
  13  -2   0   45.20   11.10
  13   2   0   27.90    9.20
  13  -2  -1   18.20    9.20
  13   2   1   12.80    7.50
  13  -2  -1   30.60    8.70
  13  -2  -2   44.30   12.10
  13  -2  -3   17.90    9.50
  13  -2  -4   99.09   17.70
  14   2  -1   56.19   13.40
  14   2  -1   35.80   10.30
  14  -2   1   67.99   14.40
  14  -2   0   22.30   10.00
  14  -2  -1   62.89   13.50
   0  -3  10   11.00    8.80
   0  -3   9  270.97   28.10
   0  -3   8   -0.40    4.60
   0  -3   7  206.88   21.30
   0   3  -6    4.20    2.90
   0  -3   6   -0.20    3.50
   0   3  -5  205.48   11.30
   0  -3   5  235.68   16.00
   0  -3   4    0.10    2.40
   0   3  -4   -0.30    1.60
   0   3  -3  966.70   31.30
   0  -3   3  907.81   30.80
   0  -3   3  918.51   35.10
   0  -3   2    0.10    1.90
   0   3  -2    0.20    1.10
   0  -3   2   -0.20    1.00
   0  -3   1 2780.92   85.59
   0  -3   1 2848.71   83.99
   0  -3   0   -1.20    0.50
   0  -3   0   -0.60    0.40
   0   3   1 2985.70   89.29
   0  -3  -2    1.00    1.30
   0   3   2    0.40    1.30
   0  -3  -3  915.01   31.80
   0   3   3  916.51   33.20
   0   3   4    3.80    2.80
   0  -3  -4   -1.20    1.70
   0   3   5  214.58   14.60
   0  -3  -5  213.68   12.40
   0   3   6   -5.00    3.00
   0  -3  -6   -0.20    2.40
   0   3   7  215.38   20.20
   0  -3  -7  166.98   12.50
   0   3   8    1.00    5.50
   0   3   9  328.47   25.60
   0   3  10   -4.50    6.50
  -1  -3  10   47.00   14.40
   1  -3  10   48.40   14.00
  -1  -3   9   27.50   10.20
   1  -3   9   24.00   10.80
  -1  -3   8   72.09   13.70
   1  -3   8   47.70   11.40
  -1  -3   7  102.09   15.00
   1  -3   7  114.79   15.60
   1   3  -7  121.29   12.20
  -1  -3   6 1633.84   62.89
  -1   3  -6 1590.24   53.29
   1   3  -6 1641.84   56.89
   1  -3   6 1646.24   63.19
  -1  -3   5   37.40    7.70
  -1   3  -5   52.29    5.30
   1  -3   5   44.10    8.50
   1   3  -5   55.49    7.00
  -1   3  -4  181.58    8.60
  -1  -3   4  160.08   12.20
   1  -3   4  214.78   13.80
   1   3  -4  213.98   11.30
  -1   3  -3   13.60    2.00
  -1  -3   3   11.90    3.50
  -1  -3   3    8.70    2.60
   1  -3   3    5.30    3.10
   1   3  -3   13.30    3.20
  -1  -3   2 2235.98   69.29
  -1   3  -2 2273.87   66.59
  -1  -3   2 2127.79   70.89
   1  -3   2 2293.47   66.49
   1   3  -2 2282.87   69.69
   1  -3   2 2182.28   71.19
  -1  -3   1 2401.86   72.49
  -1  -3   1 2430.86   72.89
   1  -3   1 2347.27   72.99
   1  -3   1 2342.37   70.39
  -1  -3   0  459.35   14.10
  -1  -3   0  445.96   15.50
   1   3   0  460.25   14.40
   1  -3   0  438.76   15.20
  -1   3   1 2392.36   73.49
  -1  -3  -1 2415.76   73.29
   1  -3  -1 2440.26   74.29
   1   3   1 2436.96   72.69
  -1  -3  -2 2127.99   66.59
  -1   3   2 2104.89   67.89
   1  -3  -2 2212.98   68.29
   1   3   2 2231.68   67.89
  -1   3   3    6.00    2.70
  -1  -3  -3   11.50    2.70
   1   3   3   10.80    3.40
   1  -3  -3   18.00    3.60
  -1  -3  -4  204.48   10.50
  -1   3   4  212.08   12.90
   1   3   4  191.78   12.40
   1  -3  -4  187.48   11.40
  -1   3   5   37.00    7.30
  -1  -3  -5   59.99    6.80
   1  -3  -5   62.19    8.20
   1   3   5   53.89    8.80
  -1  -3  -6 1645.64   56.09
  -1   3   6 1671.43   61.89
   1  -3  -6 1631.04   58.39
   1   3   6 1612.84   61.59
  -1   3   7  107.09   14.50
  -1  -3  -7  129.09   11.80
   1   3   7  130.39   15.70
   1  -3  -7  134.99   13.50
  -1   3   8   70.79   13.20
   1   3   8   69.99   13.10
   1  -3  -8   54.99    9.40
  -1   3   9   10.70    8.40
   1   3   9   22.00    9.40
  -1   3  10   34.10   11.50
   1   3  10   57.49   14.00
  -2  -3  10   23.30   10.50
   2  -3  10   17.70   10.10
  -2  -3   9   40.90   12.30
   2  -3   9   24.60    9.90
  -2  -3   8  149.29   18.90
   2  -3   8  193.28   22.60
  -2  -3   7  167.18   18.50
   2   3  -7  177.48   16.10
   2  -3   7  164.58   19.50
  -2  -3   6  367.06   22.70
   2   3  -6  370.26   19.80
   2  -3   6  397.36   24.20
  -2   3  -5  311.27   11.60
  -2  -3   5  285.97   18.10
   2  -3   5  277.07   18.50
   2   3  -5  292.77   16.30
  -2  -3   4 1212.78   45.20
  -2   3  -4 1213.88   36.90
  -2  -3   4 1187.28   42.50
   2  -3   4 1172.08   45.60
   2   3  -4 1188.98   43.10
  -2  -3   3  152.98   10.30
  -2  -3   3  159.58    9.50
   2  -3   3  145.29   10.40
   2   3  -3  148.99    9.70
  -2  -3   2  508.45   19.70
  -2  -3   2  467.35   19.80
   2   3  -2  507.05   20.00
   2  -3   2  549.25   21.00
  -2  -3   1  859.21   29.30
  -2  -3   1  853.91   28.70
   2  -3   1  862.71   29.20
   2  -3   1  876.11   26.80
  -2  -3   0  530.05   18.70
   2  -3   0  509.45   18.20
  -2  -3  -1  856.01   27.90
   2   3   1  820.52   27.10
   2  -3  -1  885.71   29.40
  -2  -3  -2  523.95   18.20
  -2   3   2  508.45   19.70
   2   3   2  514.95   19.30
   2  -3  -2  492.85   20.20
  -2   3   3  125.19    8.90
  -2  -3  -3  135.09    7.10
   2  -3  -3  136.29    9.20
   2   3   3  136.79    9.10
  -2  -3  -4 1204.98   39.50
  -2   3   4 1185.98   43.90
   2  -3  -4 1158.98   43.00
   2   3   4 1177.28   43.70
  -2  -3  -5  317.27   14.40
  -2   3   5  304.67   18.20
   2  -3  -5  315.77   17.40
   2   3   5  314.77   18.30
  -2   3   6  374.96   22.20
  -2  -3  -6  397.76   17.40
   2  -3  -6  360.66   20.40
   2   3   6  375.46   22.30
  -2   3   7  180.08   19.40
   2   3   7  141.09   16.80
   2  -3  -7  199.18   15.10
  -2   3   8  199.58   21.30
   2   3   8  234.58   23.40
   2  -3  -8  176.08   18.00
  -2   3   9   31.60   10.40
   2   3   9   26.70    9.50
  -2   3  10   24.40   10.80
   2   3  10   -1.40    7.30
  -3  -3  10   47.20   13.30
   3  -3  10   54.59   15.00
  -3  -3   9   28.60    9.50
   3  -3   9    4.70    7.30
  -3  -3   8   88.29   14.90
   3   3  -8   79.29   12.00
   3  -3   8   98.19   17.20
  -3  -3   7  216.08   21.80
   3   3  -7  189.18   17.50
   3  -3   7  184.88   20.80
  -3  -3   6  471.95   26.80
   3  -3   6  491.95   27.90
   3   3  -6  494.35   25.00
  -3  -3   5  153.78   15.40
   3  -3   5  162.78   16.70
   3   3  -5  165.68   12.50
  -3  -3   4  429.86   20.20
  -3  -3   4  401.26   20.90
   3   3  -4  423.66   20.70
   3  -3   4  414.36   21.80
  -3  -3   3  447.56   19.50
  -3  -3   3  425.96   19.80
   3  -3   3  411.46   20.10
   3   3  -3  425.46   19.70
  -3  -3   2  828.92   30.60
  -3  -3   2  850.71   30.40
   3  -3   2  844.62   31.10
   3  -3   2  804.52   25.40
   3   3  -2  853.21   31.20
  -3  -3   1 2002.80   62.79
  -3  -3   1 2027.00   64.19
   3  -3   1 2028.90   61.39
   3  -3   1 1958.40   63.19
  -3  -3   0   16.30    3.00
   3  -3   0   17.80    3.10
  -3  -3  -1 1913.51   60.59
   3  -3  -1 1945.21   62.39
   3   3   1 1961.20   59.79
  -3   3   2  834.72   30.60
  -3  -3  -2  871.21   28.60
   3  -3  -2  865.51   31.70
   3   3   2  823.32   29.60
  -3   3   3  465.05   20.20
  -3  -3  -3  451.25   16.90
   3  -3  -3  445.56   20.70
   3   3   3  431.76   19.60
  -3   3   4  461.85   21.90
  -3  -3  -4  440.76   17.50
   3   3   4  459.05   21.80
   3  -3  -4  476.05   22.40
  -3  -3  -5  149.39    8.70
  -3   3   5  139.19   13.80
   3  -3  -5  145.49   14.10
   3   3   5  185.18   13.50
  -3   3   6  505.05   27.20
   3  -3  -6  516.15   26.50
   3   3   6  522.95   27.60
  -3   3   7  173.98   18.70
   3  -3  -7  214.88   19.30
   3   3   7  223.58   21.50
  -3   3   8   68.99   13.10
   3  -3  -8  106.99   14.40
   3   3   8   97.59   15.70
  -3   3   9   46.50   11.60
   3   3   9   29.80   10.00
   3  -3  -9   33.10    9.90
  -3   3  10   38.10   12.40
   3   3  10   48.80   13.00
  -4  -3  10   86.89   17.10
   4  -3  10   89.09   18.20
  -4  -3   9    3.50    6.80
   4  -3   9   15.20    9.50
  -4  -3   8   32.80   10.10
   4  -3   8   28.50    9.80
   4   3  -8   27.80    8.60
  -4  -3   7  334.47   23.40
   4  -3   7  378.76   25.70
   4   3  -7  311.77   21.00
  -4  -3   6  298.67   20.20
   4   3  -6  283.37   19.10
   4  -3   6  289.67   21.30
  -4  -3   5  260.57   17.70
   4   3  -5  291.57   18.00
   4  -3   5  296.07   19.40
  -4  -3   4   95.99   10.80
  -4  -3   4  108.29   11.60
   4   3  -4   94.29   11.40
   4  -3   4   80.59   10.70
  -4  -3   3   81.49    9.10
  -4  -3   3   88.49    9.40
   4   3  -3   81.29    9.50
   4  -3   3  127.69   12.10
  -4  -3   2 1255.87   44.70
  -4  -3   2 1291.97   43.60
   4   3  -2 1267.87   45.40
   4  -3   2 1215.48   43.80
   4  -3   2 1270.97   39.60
  -4  -3   1  232.68   12.10
   4  -3   1  201.68    9.80
   4  -3   1  224.98   11.20
  -4  -3   0 1557.74   52.29
   4  -3   0 1635.34   52.39
  -4  -3  -1  211.98   10.50
   4  -3  -1  196.48   11.60
   4   3   1  219.68    9.70
  -4  -3  -2 1227.18   41.00
  -4   3   2 1231.38   43.30
   4  -3  -2 1288.87   45.00
   4   3   2 1253.87   42.20
  -4   3   3   80.79    8.70
  -4  -3  -3  100.89    6.30
   4  -3  -3   93.69   10.20
   4   3   3   84.99    8.80
  -4   3   4  104.69   11.20
  -4  -3  -4   91.09    6.20
   4   3   4  119.89   11.90
   4  -3  -4  102.69   11.30
  -4   3   5  273.57   17.60
  -4  -3  -5  282.97   12.70
   4   3   5  267.47   17.60
   4  -3  -5  254.07   17.30
  -4   3   6  310.57   20.50
   4  -3  -6  315.07   20.20
   4   3   6  292.97   20.00
  -4   3   7  321.87   22.60
   4  -3  -7  389.86   23.40
   4   3   7  340.77   23.50
  -4   3   8   24.50    8.40
   4  -3  -8   38.30   10.00
   4   3   8   15.20    8.10
  -4   3   9    8.00    7.90
   4  -3  -9   -0.80    5.70
   4   3   9    2.10    6.20
  -4   3  10   68.39   16.20
   4   3  10   57.69   14.00
  -5  -3   9   34.10   10.20
   5   3  -9   52.19   11.80
   5  -3   9   41.30   13.40
  -5  -3   8  117.69   18.10
   5  -3   8  154.58   21.10
   5   3  -8  131.59   17.30
  -5  -3   7  209.48   21.30
   5  -3   7  238.48   24.50
   5   3  -7  204.48   20.30
  -5  -3   6  217.88   20.50
   5   3  -6  247.18   18.40
   5  -3   6  264.57   20.50
  -5  -3   5  135.49   14.80
  -5  -3   5  193.88   14.50
   5  -3   5  205.38   19.60
   5   3  -5  189.88   17.80
  -5  -3   4  728.63   32.70
  -5  -3   4  784.82   33.00
   5   3  -4  729.13   33.50
   5  -3   4  817.52   34.70
  -5  -3   3  589.64   26.30
  -5  -3   3  549.95   24.50
   5  -3   3  541.45   18.50
   5  -3   3  577.84   25.90
   5   3  -3  551.34   26.20
  -5  -3   2 1161.08   43.50
  -5  -3   2 1229.48   42.20
   5  -3   2 1168.58   42.60
   5   3  -2 1190.88   44.40
   5  -3   2 1159.68   38.60
  -5   3  -1  426.56   17.60
  -5  -3   1  409.86   19.70
   5  -3   1  466.55   19.20
   5  -3   1  441.36   18.00
  -5  -3   0   25.50    4.70
   5  -3   0   25.10    4.80
  -5  -3  -1  421.06   18.40
   5   3   1  454.55   17.70
   5  -3  -1  454.25   20.50
  -5  -3  -2 1180.08   40.10
   5  -3  -2 1180.38   44.10
   5   3   2 1171.48   40.70
  -5  -3  -3  550.94   20.90
  -5   3   3  530.05   23.90
   5   3   3  539.15   23.50
   5  -3  -3  513.95   25.30
  -5  -3  -4  759.12   27.10
  -5   3   4  772.32   32.70
   5  -3  -4  739.83   33.80
   5   3   4  753.62   32.20
  -5   3   5  160.28   15.60
   5   3   5  186.88   17.20
   5  -3  -5  174.18   16.90
  -5   3   6  265.57   18.50
   5   3   6  234.98   18.40
   5  -3  -6  238.78   18.60
  -5   3   7  183.18   19.70
   5  -3  -7  221.48   22.00
   5   3   7  236.28   23.10
  -5   3   8  153.78   19.30
   5   3   8  148.69   19.70
   5  -3  -8  152.18   18.70
  -5   3   9   30.10   11.20
   5   3   9   32.50   11.70
   5  -3  -9   26.90   10.10
  -6  -3   9   16.70    9.40
   6   3  -9   18.70    9.30
   6  -3   9   20.90   11.30
  -6  -3   8   11.80    7.60
   6  -3   8    0.90    6.90
   6   3  -8   17.10    8.00
  -6  -3   7  148.09   18.30
   6   3  -7  139.49   17.90
   6  -3   7  157.58   20.70
  -6  -3   6  159.28   17.60
   6  -3   6  169.48   19.80
   6   3  -6  149.69   17.60
  -6  -3   5  105.99   13.70
  -6  -3   5   73.99   11.40
   6   3  -5   91.99   13.60
   6  -3   5  106.19   14.20
  -6  -3   4  269.67   18.00
  -6  -3   4  293.37   17.80
   6  -3   4  280.57   18.80
   6   3  -4  274.77   18.70
  -6  -3   3  618.44   28.40
  -6  -3   3  593.64   26.60
   6  -3   3  594.64   27.70
   6   3  -3  635.14   29.50
   6  -3   3  581.94   21.30
  -6  -3   2  469.75   22.90
   6   3  -2  483.55   23.80
   6  -3   2  476.95   22.00
   6  -3   2  448.96   18.70
  -6  -3   1  700.23   29.90
  -6   3  -1  757.12   27.90
   6  -3   1  712.93   28.70
   6   3  -1  745.93   31.00
   6  -3   1  740.83   28.30
  -6  -3   0  611.24   25.70
   6  -3   0  620.04   25.90
  -6  -3  -1  753.62   29.60
   6  -3  -1  805.02   32.20
   6   3   1  763.82   28.40
  -6  -3  -2  446.16   19.50
   6  -3  -2  498.25   24.00
   6   3   2  448.56   20.10
  -6  -3  -3  588.24   23.40
   6   3   3  587.44   26.00
   6  -3  -3  647.24   29.60
  -6  -3  -4  238.78   12.30
  -6   3   4  259.47   16.60
   6   3   4  261.57   16.70
   6  -3  -4  279.97   18.50
  -6   3   5  110.29   13.50
   6   3   5   81.49   11.80
   6  -3  -5   83.09   12.60
  -6   3   6  146.79   16.90
   6   3   6  154.28   17.30
   6  -3  -6  153.48   18.00
  -6   3   7  101.09   15.10
   6   3   7  157.48   19.10
   6  -3  -7  134.39   17.40
  -6   3   8   16.30    7.70
   6   3   8   20.80    9.80
   6  -3  -8   13.40    7.40
  -6   3   9   24.20   10.60
   6  -3  -9   31.20   10.70
   6   3   9   37.00   12.20
  -7  -3   9   31.20   11.30
   7   3  -9   18.00    9.20
   7  -3   9   22.90   11.60
  -7  -3   8   13.10    8.10
   7  -3   8    4.10    7.80
   7   3  -8    5.90    6.20
  -7  -3   7   61.09   12.40
   7   3  -7   48.70   11.50
   7  -3   7   42.20   11.20
  -7  -3   6  253.67   19.70
   7  -3   6  278.97   26.00
   7   3  -6  252.27   24.00
  -7  -3   5   91.99   13.40
  -7  -3   5   86.39   12.30
   7   3  -5  134.39   16.40
   7  -3   5  131.99   16.70
  -7  -3   4  148.39   15.90
  -7  -3   4  179.38   16.40
   7  -3   4  160.88   16.80
   7   3  -4  148.29   16.70
  -7  -3   3  260.67   17.40
   7  -3   3  267.17   17.30
   7   3  -3  228.58   17.20
  -7  -3   2  532.25   25.70
   7   3  -2  532.85   26.50
   7  -3   2  427.46   22.90
   7  -3   2  535.15   21.50
  -7  -3   1  880.01   36.80
  -7   3  -1  886.01   34.00
   7  -3   1  935.41   35.00
   7   3  -1  926.81   37.90
   7  -3   1  902.31   35.30
  -7  -3   0    1.40    2.50
   7   3   0    0.50    2.60
   7  -3   0    3.10    2.90
  -7  -3  -1  897.81   34.40
   7   3   1  880.61   32.90
   7  -3  -1  857.11   36.20
  -7  -3  -2  486.35   21.60
   7   3   2  501.65   22.20
   7  -3  -2  476.65   25.20
  -7  -3  -3  235.08   12.90
   7   3   3  234.08   15.10
   7  -3  -3  240.98   17.20
   7  -3  -4  142.29   16.10
   7   3   4  157.78   15.50
  -7   3   5  119.19   14.50
   7  -3  -5  122.09   15.80
   7   3   5   94.29   13.20
  -7   3   6  271.27   19.80
   7  -3  -6  245.78   24.20
   7   3   6  218.88   21.70
  -7   3   7   48.30   11.40
   7  -3  -7   46.40   11.20
   7   3   7   43.10   11.60
  -7   3   8   10.80    7.30
   7  -3  -8   11.40    8.10
   7   3   8   24.10    9.90
  -7   3   9   18.20    9.50
   7  -3  -9   23.30   10.70
  -8  -3   8   48.30   12.60
   8   3  -8   46.30   12.40
   8  -3   8   57.89   15.20
  -8  -3   7   23.50    8.50
   8   3  -7   17.30    7.90
   8  -3   7   13.40    8.40
  -8  -3   6   48.30   10.90
   8   3  -6   19.90    8.30
   8  -3   6   32.30    9.80
  -8  -3   5   38.60    8.70
   8  -3   5   50.79   11.40
   8   3  -5   43.20   10.90
  -8  -3   4  535.75   28.90
   8   3  -4  487.75   29.10
   8  -3   4  527.15   28.80
  -8  -3   3  104.69   13.80
   8  -3   3   96.49   12.40
   8   3  -3   94.09   13.70
  -8  -3   2  548.25   28.20
   8  -3   2  566.24   24.60
   8   3  -2  632.34   30.60
   8  -3   2  578.64   27.60
  -8  -3   1   59.49    9.40
   8  -3   1   60.49    8.40
   8  -3   1   53.19    8.20
   8   3  -1   63.49   10.40
  -8  -3   0  119.69   12.60
   8  -3   0  113.39   11.80
   8  -3   0  102.89   11.90
   8   3   0  109.19   12.70
  -8  -3  -1   61.39    8.60
   8   3   1   70.69    8.40
   8   3   1   60.99    8.80
   8  -3  -1   40.00    7.90
  -8  -3  -2  594.04   26.10
   8  -3  -2  548.75   29.30
   8   3   2  638.94   26.90
  -8  -3  -3  102.69   10.10
   8  -3  -3  104.69   13.70
   8   3   3  121.19   13.20
   8   3   4  542.45   27.60
   8  -3  -4  496.75   29.30
   8   3   5  102.79   13.90
   8  -3  -5   39.20    9.80
  -8   3   6   22.10    8.20
   8  -3  -6   28.80    9.40
   8   3   6   29.10    9.50
  -8   3   7   20.50    8.10
   8   3   7   16.90    9.30
   8  -3  -7   10.10    9.20
  -8   3   8   23.60    9.90
   8  -3  -8   21.00    9.70
  -9  -3   8  179.88   22.70
   9  -3   8  154.08   23.90
   9   3  -8  162.38   22.70
  -9  -3   7   77.09   14.10
   9   3  -7   75.29   14.90
   9  -3   7   79.19   17.30
  -9  -3   6   21.00    8.40
   9   3  -6   27.30   10.10
   9  -3   6   11.90    8.70
   9  -3   5   77.19   14.40
   9   3  -5   58.09   12.50
  -9  -3   4  156.08   18.20
   9  -3   4  118.09   16.00
   9   3  -4  140.99   18.40
  -9  -3   3   54.59   10.20
   9  -3   3   44.30    9.70
   9   3  -3   35.80    9.10
  -9  -3   2  170.38   17.10
   9  -3   2  125.59   14.30
   9  -3   2  171.98   16.00
   9   3  -2  169.98   18.10
  -9  -3   1   40.60    8.20
   9   3  -1   51.09    9.50
   9  -3   1   34.70    7.30
   9  -3   1   42.30    7.80
  -9  -3   0  327.07   19.60
   9  -3   0  326.67   19.30
   9   3   0  365.06   21.30
   9  -3   0  336.27   20.10
  -9  -3  -1   45.10    8.00
   9  -3  -1   45.80    9.10
   9   3   1   52.19    7.80
   9   3   1   37.80    7.50
  -9  -3  -2  176.58   12.90
   9   3   2  194.78   13.90
   9  -3  -2  152.08   17.20
   9   3   2  173.58   13.50
   9  -3  -3   40.80    9.70
   9   3   3   47.40    9.00
   9   3   4  174.18   17.80
   9  -3  -4  122.29   16.80
   9   3   5   83.09   13.30
   9  -3  -5   61.19   12.80
   9  -3  -6   20.20    8.80
   9   3   6   21.60    8.90
   9  -3  -7   87.39   16.10
   9  -3  -8  154.08   22.20
  10   3  -7    8.50    8.50
  10  -3   7   11.60    9.30
  10   3  -6   22.20    9.40
  10  -3   6   12.40    9.00
  10  -3   5  152.98   20.20
  10   3  -5  145.09   19.90
 -10  -3   4    6.10    6.40
  10   3  -4   22.20    8.80
  10  -3   4   20.50    8.80
 -10  -3   3  178.18   19.20
  10   3  -3  143.59   18.50
  10  -3   3  163.68   18.00
 -10  -3   2  195.88   20.00
  10  -3   2  186.88   18.60
  10   3  -2  173.58   19.70
 -10  -3   1  279.07   19.60
  10  -3   1  236.58   17.80
  10  -3   1  278.57   18.30
  10   3  -1  268.17   20.10
 -10  -3   0    5.30    4.70
  10   3   0   11.00    5.70
  10  -3   0   21.10    6.50
  10   3   0   23.60    6.00
  10  -3   0   18.10    6.20
 -10  -3  -1  246.88   17.20
  10   3   1  263.57   17.00
  10  -3  -1  219.68   20.70
  10   3   1  278.07   18.70
 -10  -3  -2  177.28   13.50
  10  -3  -2  153.18   17.50
  10   3   2  192.48   17.50
  10   3   2  160.48   15.50
  10   3   3  187.38   18.20
  10  -3  -3  163.28   19.10
  10   3   4   29.20    8.30
  10  -3  -4   15.60    8.20
  10   3   5  137.09   19.70
  10  -3  -5  138.99   19.20
  10  -3  -6   27.60    9.60
  10  -3  -7    7.40    7.60
  11   3  -6   70.69   16.00
  11  -3   6   35.90   12.90
  11  -3   5   45.90   12.60
  11   3  -5   46.80   13.10
  11  -3   4    7.90    6.40
  11   3  -4    8.50    7.10
 -11  -3   3   62.99   12.60
  11  -3   3   78.09   14.40
  11   3  -3   57.79   13.00
 -11  -3   2   12.50    6.80
  11   3  -2   13.20    7.20
  11  -3   2   37.00    9.20
 -11  -3   1  204.78   20.30
  11  -3   1  174.68   18.60
  11   3  -1  168.78   19.10
 -11  -3   0   71.09   11.40
  11  -3   0   56.29   10.60
  11   3   0   64.69   10.30
  11  -3   0   57.39   10.90
  11   3   0   49.20   10.20
 -11  -3  -1  164.98   16.60
  11   3   1  196.48   17.90
  11   3   1  150.68   16.60
  11  -3  -1  143.99   17.20
  11  -3  -2   32.40    9.20
  11   3   2   14.70    6.70
  11   3   3   84.19   13.50
  11  -3  -3   86.59   14.60
  11  -3  -4   -0.30    6.10
  11  -3  -5   53.39   14.20
  11  -3  -6   33.40   11.40
  12  -3   5   51.39   13.30
  12   3  -5   52.89   14.40
  12   3  -4  110.89   18.60
  12  -3   4  101.89   18.00
 -12  -3   3   84.99   15.20
  12   3  -3   56.39   12.90
  12  -3   3   93.79   15.80
 -12  -3   2   29.00    9.00
  12  -3   2   28.00    9.50
  12   3  -2   24.50    8.90
 -12  -3   1   74.29   12.90
  12   3  -1   69.09   11.00
  12   3  -1   59.19   12.30
  12  -3   1   50.89   11.10
 -12  -3   0  189.68   19.60
  12   3   0  217.58   19.70
  12   3   0  203.28   21.50
  12  -3   0  221.48   21.40
  12  -3   0  159.18   18.40
 -12  -3  -1   74.69   11.80
  12   3   1   73.19   12.40
  12  -3  -1   54.29   11.20
  12  -3  -1   73.79   13.40
  12   3   1   58.79   11.80
  12  -3  -2   23.10    8.50
  12   3   2   52.19   11.30
  12  -3  -3   65.69   13.30
  12  -3  -4  118.39   19.00
  12  -3  -5   62.89   15.60
  13   3  -3   36.80   11.60
  13  -3   3   26.80   10.50
 -13  -3   2   51.79   12.30
  13   3  -2   76.89   14.70
  13  -3   2   65.69   14.20
 -13  -3   1  334.87   25.50
  13  -3   1  341.27   25.70
  13   3  -1  367.16   27.60
  13   3  -1  373.96   23.70
 -13  -3   0   34.70    9.90
  13   3   0   47.20   11.80
  13  -3   0   13.20    6.70
  13   3   0   31.30    9.10
  13  -3  -1  333.67   25.50
  13  -3  -1  334.37   24.30
  13  -3  -2   75.99   14.70
  13  -3  -3   22.40    9.70
  14  -3   1   36.80   11.40
  14  -3   0   21.90    9.50
  14  -3  -1   40.90   11.60
   0  -4  10   44.10   14.00
   0  -4   9    2.80    6.60
   0  -4   8   15.30    7.80
   0  -4   7   -0.10    4.80
   0   4  -6   39.00    6.00
   0  -4   6   55.39   10.70
   0   4  -5   -0.30    1.90
   0  -4   5    1.00    3.20
   0  -4   4  674.73   29.80
   0   4  -4  696.13   25.10
   0  -4   3   -0.30    1.10
   0   4  -3    0.30    1.40
   0  -4   3    0.50    2.00
   0  -4   2 7989.20  234.78
   0  -4   2 7906.31  238.28
   0  -4   1   -6.90    1.60
   0  -4   1   -7.90    0.80
   0  -4   0 4913.41  144.29
   0  -4   0 4887.91  145.29
   0   4   1   -8.40    0.70
   0  -4  -1   -8.80    1.30
   0  -4  -2 7894.91  232.38
   0   4   2 7717.63  231.98
   0   4   3   -0.10    1.70
   0  -4  -3    1.60    1.70
   0  -4  -4  699.23   27.20
   0   4   4  726.43   29.00
   0   4   5   -2.50    2.40
   0  -4  -5   -1.90    1.70
   0   4   6   33.70    7.90
   0  -4  -6   37.60    6.70
   0   4   7   -0.30    3.60
   0  -4  -7    2.10    3.30
   0   4   8   32.30    9.50
   0   4   9   -2.50    5.70
   0   4  10   29.20   11.20
  -1  -4  10   87.49   17.30
   1  -4  10   97.59   18.90
  -1  -4   9   60.19   13.50
   1  -4   9   80.69   15.80
  -1  -4   8  115.39   17.30
   1  -4   8  134.49   18.50
  -1  -4   7   11.60    6.00
   1   4  -7   25.90    5.90
   1  -4   7   18.20    7.60
  -1  -4   6  256.07   18.90
  -1   4  -6  308.57   14.90
   1  -4   6  248.68   19.40
   1   4  -6  277.97   15.70
  -1  -4   5   57.39    9.00
  -1   4  -5   56.59    5.60
   1  -4   5   43.30    8.30
   1   4  -5   67.79    7.70
  -1  -4   4   83.69   10.30
  -1  -4   4   58.29    6.40
  -1   4  -4   54.49    4.20
   1  -4   4   65.89    9.10
   1   4  -4   57.19    6.70
  -1  -4   3 1577.64   53.99
  -1  -4   3 1538.05   50.59
  -1   4  -3 1583.14   48.10
   1   4  -3 1513.55   50.89
   1  -4   3 1550.44   54.49
   1  -4   3 1587.64   48.00
  -1  -4   2  481.75   18.90
  -1  -4   2  442.36   17.00
   1  -4   2  452.55   14.70
   1  -4   2  449.46   18.80
  -1  -4   1 8499.95  248.28
  -1  -4   1 8159.18  248.38
   1  -4   1 8524.65  248.88
  -1  -4   0 2796.02   82.99
  -1  -4   0 2850.01   84.99
   1  -4   0 2773.32   84.59
   1  -4   0 2862.41   84.29
   1   4   0 2782.92   83.09
  -1   4   1 8316.37  245.68
  -1  -4  -1 8418.76  246.08
   1  -4  -1 8233.18  246.78
  -1   4   2  454.85   17.30
  -1  -4  -2  439.86   16.70
   1  -4  -2  425.06   17.70
   1   4   2  467.25   17.00
  -1  -4  -3 1553.84   49.90
  -1   4   3 1564.04   51.59
   1   4   3 1519.65   51.29
   1  -4  -3 1491.75   51.29
  -1  -4  -4   64.59    6.70
  -1   4   4   64.79    8.10
   1   4   4   53.29    7.20
   1  -4  -4   56.49    7.40
  -1   4   5   45.00    7.70
  -1  -4  -5   56.29    7.10
   1  -4  -5   59.49    8.00
  -1  -4  -6  303.97   16.20
  -1   4   6  325.87   19.90
   1   4   6  272.07   18.50
   1  -4  -6  307.47   17.60
  -1  -4  -7   12.80    4.60
  -1   4   7   22.40    7.70
   1  -4  -7   13.90    5.80
   1   4   7   23.40    8.00
  -1   4   8  103.19   15.60
   1   4   8  116.49   16.40
   1  -4  -8  113.39   13.20
  -1   4   9   65.49   13.90
   1   4   9   81.59   15.30
  -1   4  10   78.19   16.50
   1   4  10  103.19   18.60
  -2  -4  10   32.90   12.10
   2  -4  10   33.90   13.00
  -2  -4   9   34.30   10.90
   2  -4   9   31.60   10.90
  -2  -4   8  201.78   22.00
   2  -4   8  208.68   23.80
  -2  -4   7   85.29   13.40
   2  -4   7   60.59   12.20
   2   4  -7   57.99    9.30
  -2  -4   6   49.00    9.40
   2   4  -6   63.89    8.80
   2  -4   6   39.90    9.10
  -2  -4   5  599.24   28.00
  -2   4  -5  537.75   18.80
   2  -4   5  548.25   28.20
   2   4  -5  565.34   24.90
  -2   4  -4   32.90    2.30
  -2  -4   4   41.50    5.90
  -2  -4   4   31.30    6.40
   2  -4   4   26.70    5.90
   2   4  -4   36.40    5.90
  -2  -4   3 1202.08   41.20
  -2  -4   3 1180.68   42.70
   2   4  -3 1167.98   41.50
   2  -4   3 1204.78   43.60
  -2  -4   2  771.22   27.70
  -2  -4   2  752.72   28.00
   2  -4   2  792.72   28.90
  -2  -4   1  606.54   22.10
  -2  -4   1  652.23   21.70
   2  -4   1  584.34   22.00
   2  -4   1  623.64   19.90
  -2  -4   0   11.70    2.40
   2  -4   0   18.00    2.80
  -2  -4  -1  617.94   21.30
   2  -4  -1  634.14   22.40
   2   4   1  582.54   19.70
  -2  -4  -2  802.72   27.10
  -2   4   2  768.32   28.20
   2   4   2  801.22   27.60
   2  -4  -2  820.72   29.50
  -2   4   3 1196.18   41.00
  -2  -4  -3 1129.69   38.10
   2   4   3 1193.48   40.60
   2  -4  -3 1105.49   40.90
  -2   4   4   40.20    6.50
  -2  -4  -4   24.00    4.00
   2  -4  -4   22.30    5.20
   2   4   4   32.20    5.80
  -2  -4  -5  521.15   21.40
  -2   4   5  513.65   25.20
   2   4   5  529.15   25.50
   2  -4  -5  552.04   25.00
  -2  -4  -6   39.40    6.00
  -2   4   6   54.09   10.00
   2  -4  -6   51.99    9.00
   2   4   6   32.30    7.60
  -2   4   7   50.89   10.20
   2  -4  -7   55.89    9.70
   2   4   7   65.19   11.70
  -2   4   8  240.48   23.40
   2   4   8  185.58   21.00
   2  -4  -8  226.28   20.40
  -2   4   9   16.60    9.30
   2   4   9   15.00    8.10
  -2   4  10   37.60   11.60
   2   4  10   30.90   11.00
  -3  -4  10   24.30   11.20
   3  -4  10    1.70    8.20
  -3  -4   9   64.29   14.30
   3  -4   9   54.59   14.10
  -3  -4   8  111.59   16.90
   3   4  -8  116.69   14.60
   3  -4   8  121.09   18.90
  -3  -4   7  408.26   26.30
   3   4  -7  409.56   23.50
   3  -4   7  480.25   29.30
  -3  -4   6  392.56   23.50
   3  -4   6  340.17   23.20
   3   4  -6  360.06   20.50
  -3  -4   5  259.97   17.20
  -3  -4   5  273.37   16.00
   3   4  -5  256.97   16.00
   3  -4   5  251.67   18.10
  -3  -4   4  418.26   20.40
  -3  -4   4  451.85   22.10
   3   4  -4  436.46   21.10
   3  -4   4  452.55   23.00
  -3  -4   3  624.44   25.60
  -3  -4   3  631.54   26.20
   3   4  -3  639.24   26.30
   3  -4   3  625.34   27.10
  -3  -4   2 1658.13   53.39
  -3  -4   2 1613.04   53.69
   3  -4   2 1595.94   54.09
   3  -4   2 1581.64   48.10
  -3  -4   1   14.90    2.60
  -3  -4   1   15.50    3.20
   3  -4   1   10.50    2.70
   3  -4   1   15.50    2.30
  -3  -4   0   20.20    3.40
   3  -4   0   30.50    3.80
  -3  -4  -1    9.50    2.50
   3   4   1   15.30    2.30
   3  -4  -1   10.40    2.90
  -3  -4  -2 1576.14   51.29
  -3   4   2 1621.24   53.19
   3  -4  -2 1643.74   54.39
   3   4   2 1605.44   51.79
  -3  -4  -3  607.44   22.00
  -3   4   3  612.64   24.70
   3  -4  -3  576.54   25.30
   3   4   3  590.94   24.00
  -3   4   4  437.66   20.90
  -3  -4  -4  428.56   17.20
   3   4   4  405.56   20.30
   3  -4  -4  424.76   21.20
  -3  -4  -5  272.67   12.80
  -3   4   5  254.27   16.40
   3   4   5  260.47   16.50
   3  -4  -5  242.88   16.10
  -3  -4  -6  380.36   17.20
  -3   4   6  385.66   22.50
   3  -4  -6  355.86   21.50
   3   4   6  388.96   22.80
  -3   4   7  520.15   28.40
   3   4   7  464.95   27.40
   3  -4  -7  461.35   26.20
  -3   4   8  106.59   15.70
   3  -4  -8  122.09   15.30
   3   4   8  117.19   17.00
  -3   4   9   68.39   14.20
   3  -4  -9   55.79   11.50
   3   4   9   47.30   12.50
  -3   4  10   18.00    9.40
   3   4  10   31.50   11.70
  -4  -4  10   33.80   12.30
   4  -4  10   32.50   13.30
  -4  -4   9   59.69   13.60
   4  -4   9   95.19   17.80
  -4  -4   8  104.39   16.10
   4   4  -8  102.29   14.20
   4  -4   8  113.59   18.10
  -4  -4   7   39.60    9.70
   4  -4   7   43.20   11.20
   4   4  -7   49.80    9.90
  -4  -4   6  602.84   31.20
   4   4  -6  594.14   29.90
   4  -4   6  599.94   32.50
  -4  -4   5   25.90    6.30
  -4  -4   5   24.90    6.30
   4  -4   5   27.70    7.80
   4   4  -5   25.70    6.80
  -4  -4   4  475.85   23.80
  -4  -4   4  525.05   24.10
   4   4  -4  500.15   24.40
   4  -4   4  530.75   25.80
  -4  -4   3  656.83   27.40
  -4  -4   3  631.64   27.30
   4  -4   3  663.73   28.40
   4   4  -3  679.73   28.40
  -4  -4   2  711.33   26.80
  -4  -4   2  727.43   28.20
   4  -4   2  710.83   27.80
   4  -4   2  673.13   22.80
   4   4  -2  681.03   28.40
  -4  -4   1 1567.04   52.79
  -4  -4   1 1639.64   50.89
   4  -4   1 1519.25   51.79
   4  -4   1 1549.74   49.99
  -4  -4   0  333.77   14.80
   4  -4   0  304.77   14.10
  -4  -4  -1 1618.84   52.19
   4   4   1 1558.94   50.29
   4  -4  -1 1615.44   53.89
  -4  -4  -2  681.53   25.20
   4  -4  -2  741.43   28.70
   4   4   2  677.33   25.40
  -4   4   3  629.44   26.80
  -4  -4  -3  668.43   23.70
   4  -4  -3  637.74   27.90
   4   4   3  629.04   25.90
  -4   4   4  515.25   24.30
  -4  -4  -4  505.35   20.00
   4   4   4  542.75   24.30
   4  -4  -4  510.95   25.20
  -4  -4  -5   21.20    4.00
  -4   4   5   20.30    5.70
   4  -4  -5   24.10    6.50
   4   4   5   17.00    6.00
  -4   4   6  616.54   30.30
   4   4   6  582.54   30.00
   4  -4  -6  585.14   30.00
  -4   4   7   30.40    8.20
   4  -4  -7   45.40   10.00
   4   4   7   39.20    9.40
  -4   4   8  117.79   16.60
   4  -4  -8  128.39   16.60
   4   4   8  127.69   18.00
  -4   4   9   56.19   12.80
   4   4   9   53.49   13.00
   4  -4  -9   47.80   11.20
  -4   4  10   33.40   11.70
   4   4  10   43.10   13.50
  -5  -4   9   42.30   12.10
   5  -4   9   33.90   11.90
   5   4  -9   57.69   13.60
  -5  -4   8  125.59   18.40
   5   4  -8   98.49   15.20
   5  -4   8  113.99   18.90
  -5  -4   7   27.30    8.50
   5  -4   7   34.10    9.70
   5   4  -7   45.00   10.30
  -5  -4   6   94.89   13.30
   5  -4   6   80.59   13.50
   5   4  -6  111.79   14.30
  -5  -4   5  145.19   15.20
  -5  -4   5  115.39   13.10
   5   4  -5  169.08   16.90
   5  -4   5  106.59   14.00
  -5  -4   4  582.04   27.00
  -5  -4   4  549.35   26.30
   5  -4   4  505.55   26.80
   5   4  -4  593.24   28.00
  -5  -4   3  784.32   32.50
  -5  -4   3  857.91   34.30
   5  -4   3  814.22   25.90
   5   4  -3  860.21   35.20
   5  -4   3  845.02   34.50
  -5  -4   2  898.81   35.70
  -5  -4   2  927.91   34.30
   5  -4   2  944.71   35.50
   5   4  -2  921.31   36.50
   5  -4   2  920.91   30.90
  -5  -4   1   18.10    4.40
   5  -4   1   15.70    3.40
   5  -4   1   22.00    4.30
  -5  -4   0 1085.29   38.40
   5  -4   0 1043.30   37.80
  -5  -4  -1   18.00    4.00
   5   4   1   18.80    3.40
   5  -4  -1   18.30    4.70
  -5  -4  -2  922.61   33.50
   5  -4  -2  966.60   37.40
   5   4   2  955.20   33.80
  -5  -4  -3  864.61   30.20
  -5   4   3  816.12   33.10
   5  -4  -3  802.72   34.60
   5   4   3  834.62   32.30
  -5  -4  -4  567.54   21.50
  -5   4   4  505.95   25.30
   5   4   4  542.85   25.20
   5  -4  -4  549.95   27.00
  -5   4   5  121.69   13.40
   5  -4  -5  119.59   14.20
   5   4   5  120.49   13.80
  -5   4   6   74.09   11.60
   5   4   6   86.69   12.90
   5  -4  -6  100.39   13.90
  -5   4   7   27.50    8.40
   5  -4  -7   24.50    8.10
   5   4   7   43.90   10.50
  -5   4   8  104.59   16.20
   5  -4  -8  100.79   15.50
   5   4   8   97.69   15.90
  -5   4   9   48.50   12.40
   5  -4  -9   24.30   10.10
   5   4   9   51.19   13.30
  -6  -4   9   -1.20    6.30
   6  -4   9    4.90    8.60
   6   4  -9    4.80    7.80
  -6  -4   8   23.80    9.50
   6  -4   8   25.10   10.90
   6   4  -8   26.20    9.10
  -6  -4   7   51.39   11.70
   6   4  -7   46.20   10.60
   6  -4   7   57.89   13.10
  -6  -4   6   14.90    6.50
   6   4  -6    6.20    6.00
   6  -4   6   27.70    9.50
  -6  -4   5  386.96   23.00
  -6  -4   5  411.76   23.30
   6  -4   5  411.56   24.90
   6   4  -5  360.96   23.40
  -6  -4   4   43.00    8.10
  -6  -4   4   35.70    7.20
   6   4  -4   44.70    8.80
   6  -4   4   42.60    9.00
  -6  -4   3  130.19   13.30
  -6  -4   3  132.09   12.50
   6  -4   3  156.58   14.80
   6  -4   3  147.79    7.20
   6   4  -3  152.58   14.90
  -6  -4   2  114.49   12.00
   6   4  -2  122.19   12.80
   6  -4   2   98.69   10.70
   6  -4   2  100.99    7.00
  -6  -4   1  607.44   27.10
   6  -4   1  639.14   25.10
   6  -4   1  649.64   26.40
  -6  -4   0   87.09    9.50
   6  -4   0   94.69    9.90
  -6  -4  -1  600.74   25.00
   6  -4  -1  602.84   26.80
   6   4   1  635.94   23.70
  -6  -4  -2  117.99    8.60
   6   4   2  110.99    8.40
   6  -4  -2  106.59   11.60
  -6  -4  -3  159.28    9.90
   6   4   3  167.28   11.50
   6  -4  -3  141.99   14.70
  -6   4   4   59.39    9.10
  -6  -4  -4   42.90    5.70
   6   4   4   51.49    8.20
   6  -4  -4   50.09    9.30
  -6   4   5  346.97   21.50
   6  -4  -5  335.77   22.10
   6   4   5  371.06   21.60
  -6   4   6    8.80    5.30
   6   4   6    8.10    5.70
   6  -4  -6    2.50    4.80
  -6   4   7   51.39   11.40
   6  -4  -7   38.60    9.60
   6   4   7   38.20   10.50
  -6   4   8   17.80    7.90
   6   4   8   36.70   10.60
   6  -4  -8   21.70    8.90
  -6   4   9   -2.70    6.60
   6  -4  -9    1.40    6.80
  -7  -4   9   16.00    9.40
   7  -4   9   35.70   13.00
   7   4  -9   43.90   12.70
  -7  -4   8   52.79   12.70
   7   4  -8   60.09   13.40
   7  -4   8   71.59   17.00
  -7  -4   7   48.70   11.30
   7  -4   7   67.99   14.20
   7   4  -7   52.09   11.80
  -7  -4   6  146.09   17.50
   7  -4   6  132.29   17.90
   7   4  -6  120.69   16.90
  -7  -4   5  325.17   21.00
  -7  -4   5  363.76   22.70
   7  -4   5  303.77   22.50
   7   4  -5  330.27   22.90
  -7  -4   4  157.18   15.40
  -7  -4   4  171.58   17.00
   7  -4   4  161.08   16.90
   7   4  -4  138.39   16.00
  -7  -4   3  388.66   20.40
  -7  -4   3  371.96   21.80
   7  -4   3  391.06   21.70
   7   4  -3  390.96   23.10
  -7  -4   2  226.28   15.70
   7   4  -2  230.78   16.50
   7  -4   2  227.38   12.20
   7  -4   2  216.48   14.50
  -7  -4   1 1124.59   44.30
   7  -4   1 1159.18   43.20
   7  -4   1 1200.08   42.40
   7   4  -1 1124.49   45.10
  -7  -4   0  133.39   12.60
   7  -4   0  118.19   11.50
  -7  -4  -1 1207.68   44.50
   7  -4  -1 1210.98   46.50
   7   4   1 1215.18   42.50
  -7  -4  -2  219.58   13.10
   7   4   2  216.88   13.00
   7  -4  -2  220.98   15.70
  -7  -4  -3  387.66   17.80
   7  -4  -3  332.97   21.40
   7   4   3  372.46   19.50
   7   4   4  177.28   16.20
   7  -4  -4  135.69   16.00
  -7   4   5  325.37   21.10
   7  -4  -5  351.26   23.30
   7   4   5  339.37   21.80
  -7   4   6  138.59   16.50
   7  -4  -6  141.49   18.10
   7   4   6  126.59   16.30
  -7   4   7   59.89   12.70
   7  -4  -7   61.19   12.70
   7   4   7   42.50   11.20
  -7   4   8   52.29   13.10
   7  -4  -8   30.00   10.00
  -7   4   9   16.70    9.20
   7  -4  -9   49.60   12.80
  -8  -4   8   21.50    9.40
   8  -4   8   41.20   14.30
   8   4  -8   30.60    9.90
  -8  -4   7   14.00    7.60
   8   4  -7   18.30    8.20
   8  -4   7    8.10    8.80
  -8  -4   6    3.70    5.20
   8   4  -6    7.90    7.10
   8  -4   6   -4.20    5.90
  -8  -4   5   23.30    8.10
  -8  -4   5   37.80    8.60
   8  -4   5   29.90    9.70
   8   4  -5   51.09   11.60
  -8  -4   4  127.59   14.30
  -8  -4   4  122.29   15.50
   8  -4   4  155.08   17.80
   8   4  -4  179.58   19.10
  -8  -4   3  567.94   28.90
   8  -4   3  527.85   27.60
   8   4  -3  495.05   28.50
  -8  -4   2  401.16   23.20
   8  -4   2  434.06   19.80
   8  -4   2  424.76   22.70
   8   4  -2  425.76   24.60
  -8  -4   1   74.29   10.40
   8  -4   1   71.29    9.00
   8   4  -1   60.79    9.80
   8  -4   1   63.49    9.10
  -8  -4   0   88.69   10.90
   8  -4   0   94.99   11.10
   8   4   0  114.29   12.80
   8  -4   0   92.99   10.40
  -8  -4  -1   58.59    8.40
   8   4   1   68.99    8.30
   8  -4  -1   48.40    8.70
  -8  -4  -2  416.46   20.90
   8   4   2  449.56   21.30
   8  -4  -2  424.76   24.20
  -8  -4  -3  483.75   22.90
   8   4   3  545.65   25.70
   8  -4  -3  541.95   29.30
   8  -4  -4  144.39   17.30
   8   4   4  133.69   14.50
   8   4   5   42.90    9.50
   8  -4  -5   20.10    7.60
   8   4   6    5.10    6.10
   8  -4  -6    7.30    6.60
  -8   4   7   27.40    9.00
   8  -4  -7   21.20    9.10
  -8   4   8   54.59   13.10
   8  -4  -8   37.10   11.60
  -9  -4   8   13.80    8.60
   9   4  -8   35.70   12.00
   9  -4   8   14.90   11.50
  -9  -4   7  103.99   16.50
   9   4  -7  123.09   18.80
   9  -4   7  118.39   20.50
  -9  -4   6   54.79   11.10
   9   4  -6   64.19   13.50
   9  -4   6   32.10   11.20
  -9  -4   5   88.89   15.10
   9   4  -5  113.59   17.20
   9  -4   5  156.48   19.80
  -9  -4   4   94.89   14.40
   9  -4   4   97.19   15.30
   9   4  -4   84.49   14.20
  -9  -4   3   69.39   11.80
   9  -4   3   77.79   12.30
   9   4  -3   72.19   12.40
  -9  -4   2  277.97   19.30
   9  -4   2  264.37   18.30
   9   4  -2  295.77   20.70
  -9  -4   1  214.88   15.80
   9  -4   1  182.28   13.50
   9   4  -1  174.28   17.50
   9  -4   1  192.38   14.90
  -9  -4   0   17.60    5.90
   9  -4   0   17.90    5.60
   9  -4   0    8.30    4.50
   9   4   0   16.30    6.10
  -9  -4  -1  168.68   13.40
   9   4   1  201.28   13.40
   9   4   1  213.48   15.30
   9  -4  -1  213.28   16.40
  -9  -4  -2  251.77   16.00
   9   4   2  220.18   15.70
   9   4   2  281.17   16.60
   9  -4  -2  269.47   19.30
   9  -4  -3   78.29   12.80
   9   4   3   56.19   10.00
   9   4   4   89.59   12.90
   9  -4  -4   76.59   13.10
   9  -4  -5  136.79   18.10
   9   4   5  150.58   17.70
   9  -4  -6   71.09   14.80
   9  -4  -7   89.99   16.90
   9  -4  -8   18.30    9.90
  10   4  -7   15.50    9.10
  10  -4   7   16.10   11.30
  10   4  -6   58.39   14.00
  10  -4   6   47.10   12.90
  10   4  -5   32.80   10.10
  10  -4   5   41.60   11.80
 -10  -4   4    4.30    5.70
  10  -4   4   -3.20    4.70
  10   4  -4    3.00    6.20
 -10  -4   3  144.19   17.50
  10  -4   3  113.69   15.80
  10   4  -3  138.69   18.10
 -10  -4   2   39.90    9.20
  10   4  -2   32.60    8.70
  10  -4   2   38.60    8.70
 -10  -4   1   44.50    9.10
  10  -4   1   56.89    9.90
  10   4  -1   61.49   11.00
  10  -4   1   75.89   10.30
 -10  -4   0    0.10    4.00
  10   4   0    4.70    4.10
  10  -4   0    2.60    4.40
  10   4   0    6.50    5.20
  10  -4   0    3.30    4.10
 -10  -4  -1   76.09   11.40
  10  -4  -1   60.69   11.00
  10   4   1   77.39   11.50
  10   4   1   77.29   10.30
 -10  -4  -2   29.40    7.00
  10   4   2   45.80    8.40
  10  -4  -2   24.90    8.00
  10   4   2   30.30    7.60
  10  -4  -3   92.19   15.00
  10   4   3  123.29   14.90
  10  -4  -4    2.20    5.70
  10   4   4    7.20    5.90
  10  -4  -5   29.50    9.40
  10  -4  -6   91.89   17.30
  10  -4  -7    5.50    8.80
  11  -4   6   92.09   18.10
  11   4  -6   56.29   14.30
  11   4  -5   38.20   11.50
  11  -4   5   48.40   13.80
 -11  -4   4   67.89   13.60
  11   4  -4   32.10   10.30
  11  -4   4   53.29   13.70
 -11  -4   3   12.80    7.00
  11   4  -3   28.10    9.20
  11  -4   3   22.30    8.60
 -11  -4   2   75.49   12.90
  11   4  -2   99.99   15.10
  11  -4   2  112.99   15.90
 -11  -4   1  158.58   17.80
  11  -4   1  189.08   19.00
  11   4  -1  171.78   19.10
 -11  -4   0   61.59   11.30
  11  -4   0   62.09   11.20
  11   4   0   50.39   11.00
  11   4   0   70.69   10.30
  11  -4   0   58.69   10.60
 -11  -4  -1  161.68   16.80
  11  -4  -1  167.78   18.60
  11   4   1  164.28   17.50
  11   4   1  163.58   16.20
  11  -4  -2   75.09   13.40
  11   4   2   70.99   11.10
  11  -4  -3   26.60    9.60
  11  -4  -4   33.10   11.00
  11  -4  -5   29.60   10.10
  11  -4  -6   46.80   13.80
  12  -4   5  116.49   20.10
  12   4  -5  107.59   20.00
  12   4  -4   -3.30    6.10
  12  -4   4   10.70    8.20
 -12  -4   3   76.39   14.90
  12   4  -3  106.59   18.10
  12  -4   3   58.69   13.10
 -12  -4   2   27.50    9.20
  12  -4   2   46.10   11.00
  12   4  -2   23.10    9.30
 -12  -4   1    8.00    6.00
  12  -4   1    9.00    6.70
  12   4  -1   12.70    7.20
 -12  -4   0  185.78   19.90
  12  -4   0  175.88   19.10
  12  -4   0  182.18   19.70
  12   4   0  200.48   18.70
  12   4   0  163.78   19.10
 -12  -4  -1   20.40    7.40
  12   4   1   19.00    7.30
  12  -4  -1    6.10    5.80
  12   4   1   14.40    7.10
  12  -4  -1    4.60    6.60
  12  -4  -2   23.10    9.30
  12  -4  -3   51.79   12.10
  12  -4  -4    2.80    7.40
  12  -4  -5  111.39   18.90
  13  -4   3   10.30    9.30
  13   4  -3   13.30    8.40
 -13  -4   2   38.10   11.30
  13   4  -2   50.99   13.30
  13  -4   2   28.60   11.20
 -13  -4   1   12.80    8.20
  13   4  -1   29.50   10.40
  13   4  -1   46.30   10.00
  13  -4   1   24.80   10.00
 -13  -4   0  177.28   20.20
  13  -4   0  166.18   20.10
  13   4   0  194.98   22.20
  13  -4  -1   28.40    9.60
  13  -4  -1   19.30    8.80
  13  -4  -2   39.40   11.80
  13  -4  -3    8.70    7.70
  14  -4   0   28.70   10.50
   0  -5  10    2.60    8.00
   0  -5   9  235.38   26.60
   0  -5   8   -1.80    5.90
   0  -5   7   98.09   15.30
   0   5  -6   -0.30    2.30
   0  -5   6    2.50    4.00
   0  -5   5 1277.97   50.69
   0   5  -5 1294.27   44.00
   0  -5   4    2.30    2.70
   0   5  -4   -1.10    1.40
   0  -5   4   -0.10    1.50
   0   5  -3 1547.25   49.00
   0  -5   3 1559.74   48.80
   0  -5   3 1482.15   53.19
   0  -5   2   -1.30    1.70
   0  -5   2    0.90    1.30
   0  -5   1   12.70    2.70
   0  -5   1   15.90    2.30
   0  -5   0    0.40    1.30
   0  -5   0    2.60    0.90
   0   5   1   14.20    1.90
   0  -5  -1   16.60    2.90
   0   5   2   -1.50    1.20
   0  -5  -2   -1.60    1.40
   0   5   3 1473.05   48.40
   0  -5  -3 1413.96   48.00
   0  -5  -4    0.10    2.00
   0   5   4   -1.00    1.90
   0   5   5 1233.88   46.50
   0  -5  -5 1227.68   44.40
   0  -5  -6    0.50    2.90
   0   5   6    0.80    3.70
   0   5   7   88.59   12.90
   0  -5  -7   91.29   11.30
   0   5   8   -0.50    4.60
   0   5   9  247.58   26.00
   0   5  10    2.20    7.70
  -1  -5  10   40.80   12.90
   1  -5  10   46.40   14.30
  -1  -5   9   27.50   10.60
   1  -5   9   36.80   11.60
  -1  -5   8   40.30   10.50
   1  -5   8   23.40    9.60
  -1  -5   7    8.10    6.10
   1  -5   7    9.30    6.20
   1   5  -7   11.70    4.60
  -1  -5   6  519.25   28.90
   1   5  -6  590.54   25.00
   1  -5   6  545.75   29.80
  -1  -5   5  149.39   15.70
  -1   5  -5  181.28    8.90
   1   5  -5  152.18   10.40
   1  -5   5  151.38   15.70
  -1  -5   4  470.15   19.70
  -1   5  -4  498.85   17.50
  -1  -5   4  475.95   23.80
   1  -5   4  433.16   22.90
   1   5  -4  482.85   20.20
  -1  -5   3  635.74   23.00
  -1  -5   3  608.64   25.70
  -1   5  -3  616.04   20.50
   1   5  -3  589.64   23.00
   1  -5   3  581.24   25.70
   1  -5   3  626.24   20.40
  -1  -5   2 3354.86  104.59
  -1  -5   2 3376.06  102.69
   1  -5   2 3401.76  100.19
   1  -5   2 3342.07  105.09
  -1  -5   1 1405.06   45.40
  -1  -5   1 1495.35   45.80
   1  -5   1 1412.76   44.00
   1  -5   1 1432.16   46.10
  -1  -5   0 2937.01   86.09
  -1  -5   0 2910.21   88.39
   1  -5   0 2910.51   87.39
   1  -5   0 2887.91   88.09
  -1  -5  -1 1380.36   44.50
   1   5   1 1412.36   42.10
  -1   5   2 3297.87  101.99
  -1  -5  -2 3353.56  102.19
   1   5   2 3461.75  101.59
   1  -5  -2 3254.97  103.09
  -1  -5  -3  567.34   22.20
  -1   5   3  621.34   23.60
   1  -5  -3  572.04   23.50
   1   5   3  610.24   23.20
  -1   5   4  505.85   22.10
  -1  -5  -4  489.05   20.20
   1   5   4  473.95   21.60
   1  -5  -4  471.25   21.30
  -1   5   5  131.59   12.90
  -1  -5  -5  149.79   10.10
   1  -5  -5  146.09   10.80
   1   5   5  160.68   12.10
  -1   5   6  588.04   29.00
  -1  -5  -6  590.74   25.40
   1  -5  -6  587.24   27.10
   1   5   6  576.14   28.70
  -1  -5  -7   14.90    4.90
  -1   5   7    8.90    5.20
   1   5   7   20.40    7.00
   1  -5  -7   18.40    6.10
  -1   5   8   39.80    9.80
   1  -5  -8   48.80    9.30
   1   5   8   39.90    9.90
  -1   5   9   31.50   10.30
   1   5   9   29.20   10.00
  -1   5  10   50.99   13.80
   1   5  10   26.60   10.70
  -2  -5  10   87.49   17.50
   2  -5  10   76.39   17.00
  -2  -5   9   20.80    9.50
   2  -5   9   20.90   10.50
  -2  -5   8  328.07   29.60
   2  -5   8  286.37   27.60
  -2  -5   7  303.97   22.00
   2  -5   7  306.07   23.30
   2   5  -7  310.17   18.50
  -2  -5   6  335.07   21.40
   2   5  -6  303.57   17.40
   2  -5   6  258.27   19.90
  -2   5  -5  351.96   12.80
  -2  -5   5  356.46   18.00
  -2  -5   5  383.36   21.60
   2  -5   5  335.77   21.20
   2   5  -5  387.96   19.10
  -2   5  -4   89.79    4.00
  -2  -5   4  110.79   11.60
  -2  -5   4   92.39    9.00
   2  -5   4   88.39   10.70
   2   5  -4  105.09   10.00
  -2  -5   3 2732.03   86.19
  -2  -5   3 2682.13   88.09
   2   5  -3 2792.42   86.79
   2  -5   3 2671.13   88.89
  -2  -5   2  962.70   33.70
  -2  -5   2  980.30   34.40
   2  -5   2  978.00   29.50
   2  -5   2  980.90   35.10
  -2  -5   1 1644.24   51.59
  -2  -5   1 1585.44   52.49
   2  -5   1 1648.83   50.29
   2  -5   1 1681.33   52.79
  -2  -5   0  342.07   14.20
  -2  -5   0  373.36   12.10
   2  -5   0  372.66   14.10
  -2  -5  -1 1577.64   50.79
   2   5   1 1590.74   48.40
   2  -5  -1 1632.34   51.89
  -2   5   2  968.00   33.90
  -2  -5  -2 1022.50   33.40
   2   5   2  991.10   32.80
   2  -5  -2  962.30   35.00
  -2   5   3 2596.34   84.09
  -2  -5  -3 2642.94   82.19
   2   5   3 2672.73   83.59
   2  -5  -3 2640.94   85.29
  -2   5   4   93.89    9.70
  -2  -5  -4  106.29    7.30
   2   5   4   92.39    9.80
   2  -5  -4   92.99    9.80
  -2  -5  -5  338.07   16.30
  -2   5   5  404.06   20.50
   2   5   5  358.86   19.60
   2  -5  -5  336.97   19.10
  -2   5   6  280.27   18.70
  -2  -5  -6  296.27   15.20
   2  -5  -6  297.87   18.00
   2   5   6  270.67   18.40
  -2   5   7  285.07   20.30
   2   5   7  254.87   19.40
   2  -5  -7  301.17   19.20
  -2   5   8  268.27   21.30
   2  -5  -8  336.77   21.20
   2   5   8  296.97   22.50
  -2   5   9   21.30    9.60
   2   5   9   12.00    7.80
  -2   5  10   59.19   14.30
   2   5  10   90.79   17.10
  -3  -5  10   82.59   16.50
   3  -5  10   92.69   19.50
  -3  -5   9    1.80    6.50
   3  -5   9    2.70    8.50
  -3  -5   8   45.50   11.40
   3   5  -8   52.09   10.00
   3  -5   8   62.19   13.40
  -3  -5   7   -2.10    4.30
   3   5  -7    7.10    4.80
   3  -5   7   14.90    8.00
  -3  -5   6  529.15   28.40
   3   5  -6  494.45   25.40
   3  -5   6  510.05   29.20
  -3  -5   5  475.85   24.90
  -3  -5   5  444.36   21.90
   3  -5   5  500.65   26.30
   3   5  -5  425.96   22.30
  -3  -5   4  243.98   15.30
  -3  -5   4  235.08   13.90
   3   5  -4  251.37   14.80
   3  -5   4  252.87   16.30
  -3  -5   3 1088.89   38.90
  -3  -5   3 1056.99   39.50
   3  -5   3 1069.89   40.50
   3   5  -3 1042.00   39.20
  -3  -5   2  453.25   19.20
  -3  -5   2  448.36   18.70
   3  -5   2  430.66   14.40
   3  -5   2  462.95   19.80
  -3  -5   1  380.26   16.50
  -3  -5   1  380.86   15.00
   3  -5   1  380.96   16.20
   3  -5   1  405.66   14.40
  -3  -5   0  504.55   19.50
   3  -5   0  496.05   18.90
  -3  -5  -1  366.06   15.40
   3  -5  -1  394.76   16.70
   3   5   1  386.46   13.60
  -3  -5  -2  426.56   17.40
  -3   5   2  462.55   18.70
   3  -5  -2  443.06   19.60
   3   5   2  442.56   17.20
  -3   5   3  997.80   37.40
  -3  -5  -3 1063.79   35.30
   3  -5  -3 1007.50   38.50
   3   5   3 1037.30   36.80
  -3  -5  -4  262.57   12.60
  -3   5   4  239.38   14.60
   3  -5  -4  266.37   16.00
   3   5   4  268.27   15.10
  -3  -5  -5  474.85   19.90
  -3   5   5  481.65   24.00
   3   5   5  453.55   23.40
   3  -5  -5  492.45   24.40
  -3  -5  -6  435.76   19.70
  -3   5   6  468.35   25.20
   3   5   6  472.35   25.10
   3  -5  -6  439.36   24.30
  -3   5   7    2.00    4.90
   3  -5  -7   14.30    6.30
   3   5   7   11.80    6.20
  -3   5   8   46.70   10.90
   3  -5  -8   50.59   10.40
   3   5   8   64.69   12.30
  -3   5   9    1.90    6.80
   3  -5  -9    2.20    5.00
   3   5   9   14.30    8.40
  -3   5  10   56.79   13.70
   3   5  10   90.99   16.60
  -4  -5   9    8.00    7.70
   4  -5   9    8.00    8.40
  -4  -5   8   66.19   13.30
   4   5  -8   44.10    9.70
   4  -5   8   54.79   13.30
  -4  -5   7  830.52   41.40
   4   5  -7  885.81   39.40
   4  -5   7  821.72   42.90
  -4  -5   6   40.30    9.20
   4  -5   6   44.30   10.20
   4   5  -6   60.39   10.40
  -4  -5   5  342.67   19.00
  -4  -5   5  301.37   19.40
   4   5  -5  331.77   19.40
   4  -5   5  287.57   20.20
  -4  -5   4  245.48   15.00
  -4  -5   4  260.37   16.00
   4  -5   4  252.17   16.70
   4   5  -4  230.18   15.30
  -4  -5   3 1421.36   51.09
  -4  -5   3 1411.46   51.49
   4  -5   3 1512.75   53.09
   4   5  -3 1474.15   52.59
  -4  -5   2 1591.44   54.39
  -4  -5   2 1618.04   56.09
   4  -5   2 1660.53   50.59
   4  -5   2 1688.43   56.19
  -4  -5   1  194.88   11.10
  -4  -5   1  198.78    9.70
   4  -5   1  173.08   10.30
   4  -5   1  196.38    9.30
  -4  -5   0  428.66   18.50
   4  -5   0  448.76   18.20
  -4  -5  -1  181.18   10.00
   4  -5  -1  201.08   11.30
   4   5   1  179.68    8.40
  -4  -5  -2 1620.94   53.49
   4  -5  -2 1716.83   56.99
   4   5   2 1599.94   52.99
  -4   5   3 1397.06   51.09
  -4  -5  -3 1492.65   48.60
   4  -5  -3 1537.85   53.59
   4   5   3 1444.36   50.09
  -4  -5  -4  243.68   12.40
  -4   5   4  253.17   15.40
   4   5   4  270.07   15.30
   4  -5  -4  245.08   16.00
  -4  -5  -5  292.57   14.20
  -4   5   5  308.77   18.30
   4   5   5  303.47   18.30
   4  -5  -5  292.67   18.80
  -4   5   6   49.10    9.30
   4  -5  -6   36.80    8.50
   4   5   6   51.09    9.50
  -4   5   7  883.01   40.80
   4  -5  -7  885.21   40.70
   4   5   7  827.32   40.20
  -4   5   8   66.49   13.20
   4   5   8   70.19   13.60
   4  -5  -8   30.70    9.50
  -4   5   9    5.60    7.90
   4   5   9    2.90    6.80
   4  -5  -9    9.20    7.00
  -5  -5   9   11.70    8.60
   5  -5   9   16.80   11.00
  -5  -5   8   12.80    7.40
   5  -5   8   30.90   11.60
   5   5  -8   17.00    8.10
  -5  -5   7  122.99   17.10
   5   5  -7  135.59   16.40
   5  -5   7  133.59   19.10
  -5  -5   6   52.39   10.30
   5   5  -6   86.19   12.40
   5  -5   6   99.79   15.20
  -5  -5   5  314.37   19.60
  -5  -5   5  339.07   20.90
   5  -5   5  337.27   22.50
   5   5  -5  359.86   21.70
  -5  -5   4   92.39   10.90
  -5  -5   4   87.89   11.00
   5   5  -4  110.29   12.70
   5  -5   4  103.39   12.50
  -5  -5   3  190.68   12.40
  -5  -5   3  162.98   12.40
   5   5  -3  189.88   13.70
   5  -5   3  187.08    6.80
   5  -5   3  203.58   13.80
  -5  -5   2   41.60    6.20
  -5  -5   2   52.79    7.50
   5  -5   2   50.49    7.20
   5  -5   2   43.90    4.50
  -5  -5   1 1663.93   56.89
   5  -5   1 1692.23   55.99
   5  -5   1 1610.84   53.79
  -5  -5   0   83.89    8.50
   5  -5   0  121.29    8.30
  -5  -5  -1 1666.73   55.59
   5   5   1 1658.73   53.09
   5  -5  -1 1655.23   57.09
  -5  -5  -2   49.80    6.20
   5  -5  -2   47.70    7.80
   5   5   2   49.80    5.90
  -5  -5  -3  204.48   10.90
   5  -5  -3  165.68   12.90
   5   5   3  193.28   11.80
  -5   5   4   88.39   10.50
  -5  -5  -4   93.19    7.30
   5  -5  -4   95.09   12.10
   5   5   4  101.39   11.10
  -5   5   5  335.37   20.50
  -5  -5  -5  358.16   16.00
   5  -5  -5  345.07   21.90
   5   5   5  364.26   20.80
  -5   5   6   72.49   11.40
   5  -5  -6   86.69   12.90
   5   5   6  108.19   14.00
  -5   5   7  110.29   15.30
   5   5   7   91.49   14.30
   5  -5  -7  107.59   15.20
  -5   5   8    6.10    6.50
   5   5   8    4.30    6.70
   5  -5  -8   28.20    9.50
  -5   5   9   20.00    9.70
   5  -5  -9   16.80    8.10
   5   5   9   12.60    9.70
  -6  -5   9  127.99   19.80
   6  -5   9  141.49   22.60
   6   5  -9   99.99   17.10
  -6  -5   8   44.20   11.50
   6   5  -8   55.69   12.60
   6  -5   8   28.10   11.00
  -6  -5   7  118.69   16.40
   6   5  -7  175.08   20.00
   6  -5   7  147.59   20.70
  -6  -5   6   98.09   13.90
   6  -5   6   79.69   14.30
   6   5  -6   67.19   12.20
  -6  -5   5  242.28   17.50
  -6  -5   5  226.08   17.20
   6   5  -5  271.37   19.20
   6  -5   5  246.58   19.20
  -6  -5   4  187.38   14.60
  -6  -5   4  207.88   14.40
   6  -5   4  183.38   18.50
   6   5  -4  173.78   17.10
  -6  -5   3  212.18   13.80
  -6  -5   3  229.38   15.30
   6  -5   3  215.68   15.20
   6  -5   3  207.88    9.40
   6   5  -3  219.18   16.00
  -6  -5   2  336.27   16.90
  -6  -5   2  347.87   18.90
   6   5  -2  353.36   19.60
   6  -5   2  335.57   14.60
   6  -5   2  335.37   18.00
  -6  -5   1  879.91   35.10
   6  -5   1  853.51   33.80
   6  -5   1  907.21   32.60
  -6  -5   0 2002.10   68.59
   6  -5   0 2089.99   68.59
  -6  -5  -1  854.81   32.80
   6  -5  -1  897.41   34.90
   6   5   1  825.02   30.30
  -6  -5  -2  332.07   16.30
   6  -5  -2  338.87   19.00
   6   5   2  327.67   15.70
  -6  -5  -3  199.68   11.60
   6  -5  -3  200.78   15.00
   6   5   3  222.18   13.20
  -6  -5  -4  145.49   10.00
  -6   5   4  193.78   14.00
   6   5   4  181.98   13.30
   6  -5  -4  200.88   18.70
  -6   5   5  247.88   17.60
   6  -5  -5  218.48   20.70
   6   5   5  255.67   17.30
  -6   5   6   85.59   13.10
   6   5   6   86.09   12.90
   6  -5  -6   91.49   14.40
  -6   5   7  161.68   18.70
   6  -5  -7  127.49   17.30
   6   5   7  170.48   19.00
  -6   5   8   53.29   12.80
   6   5   8   44.50   12.40
   6  -5  -8   36.30   10.70
  -6   5   9  108.39   18.30
   6  -5  -9  121.69   18.10
   7   5  -9   52.59   13.00
  -7  -5   8   30.60   10.60
   7   5  -8   27.90   10.10
   7  -5   8   15.20    9.20
  -7  -5   7   15.00    7.10
   7   5  -7   14.90    7.50
   7  -5   7   37.10   11.90
  -7  -5   6    9.50    5.90
   7  -5   6    3.20    6.60
   7   5  -6    5.60    5.60
  -7  -5   5  126.99   15.10
  -7  -5   5  133.49   15.60
   7   5  -5  111.19   15.60
   7  -5   5  107.89   15.90
  -7  -5   4  130.29   13.90
  -7  -5   4  122.69   14.80
   7   5  -4  150.78   17.00
   7  -5   4  152.98   17.00
  -7  -5   3   39.20    7.10
  -7  -5   3   43.70    8.60
   7   5  -3   46.70    9.20
   7  -5   3   32.90    7.20
  -7  -5   2  226.18   15.80
   7  -5   2  258.67   16.00
   7  -5   2  229.88   12.30
   7   5  -2  234.38   16.70
  -7  -5   1   88.49   10.50
   7  -5   1   81.69    9.60
   7  -5   1   90.39    9.30
  -7  -5   0  562.54   25.90
   7  -5   0  581.14   25.80
  -7  -5  -1   71.39    9.00
   7  -5  -1   90.39   10.70
   7   5   1  115.59    8.20
  -7  -5  -2  230.58   13.60
   7  -5  -2  226.28   16.20
   7   5   2  231.58   13.40
  -7  -5  -3   43.50    6.60
   7  -5  -3   57.29   10.00
   7   5   3   61.09    8.60
  -7  -5  -4  123.39    9.30
   7   5   4  116.79   13.00
   7  -5  -4  138.79   16.10
   7  -5  -5  121.19   15.70
   7   5   5  115.29   14.20
  -7   5   6   10.10    6.20
   7  -5  -6    2.20    5.10
   7   5   6    2.10    5.10
  -7   5   7   20.20    8.30
   7  -5  -7   20.50    8.90
   7   5   7   10.90    9.00
  -7   5   8   24.30    9.30
   7  -5  -8   32.80   10.90
   7  -5  -9   26.60   10.90
  -8  -5   8  176.68   22.70
   8  -5   8  153.68   23.50
   8   5  -8  151.08   20.50
  -8  -5   7   93.49   15.20
   8   5  -7   94.29   16.40
   8  -5   7  119.09   20.20
  -8  -5   6   69.69   13.00
   8   5  -6  116.09   16.70
   8  -5   6  107.19   17.70
  -8  -5   5   19.20    7.80
  -8  -5   5   34.40    8.60
   8  -5   5   16.50    8.00
   8   5  -5   39.30   10.40
  -8  -5   4  349.77   21.10
  -8  -5   4  391.06   24.00
   8   5  -4  363.26   24.00
   8  -5   4  330.27   22.70
  -8  -5   3  307.27   20.10
   8  -5   3  275.27   19.00
   8   5  -3  293.87   20.70
  -8  -5   2   62.09   10.50
   8  -5   2   52.29    7.20
   8   5  -2   73.79   11.50
   8  -5   2   79.59   11.00
  -8  -5   1   81.59   10.90
   8   5  -1   71.59   10.80
   8  -5   1   76.49   10.10
   8  -5   1   69.59    9.00
  -8  -5   0  827.92   34.90
   8  -5   0  812.62   34.30
   8  -5   0  778.42   33.40
  -8  -5  -1   80.69    9.90
   8  -5  -1   91.89   11.80
   8   5   1   79.89    8.90
  -8  -5  -2   55.39    8.50
   8  -5  -2   49.80    9.20
   8   5   2   60.29    8.10
  -8  -5  -3  278.67   16.00
   8  -5  -3  315.77   21.10
   8   5   3  295.97   17.80
   8   5   4  330.47   20.40
   8  -5  -4  383.26   24.70
   8  -5  -5   33.70    9.70
   8   5   5   31.90    8.60
   8  -5  -6   93.79   15.40
  -8   5   7  110.59   16.40
   8  -5  -7  107.09   17.40
  -8   5   8  161.48   21.10
   8  -5  -8  169.18   22.30
  -9  -5   7   23.00    9.00
   9  -5   7   57.69   15.10
   9   5  -7   29.40   10.50
  -9  -5   6   13.60    7.00
   9   5  -6   25.50    9.90
   9  -5   6   12.70    9.10
  -9  -5   5  138.09   17.80
   9   5  -5  107.29   16.30
   9  -5   5  128.89   18.20
  -9  -5   4   16.90    6.60
   9   5  -4    2.30    5.60
   9  -5   4    0.60    5.20
  -9  -5   3  107.59   14.70
   9   5  -3  125.69   16.40
   9  -5   3  114.09   14.50
  -9  -5   2  174.98   17.70
   9  -5   2  148.69   16.50
   9   5  -2  134.69   16.40
  -9  -5   1  109.59   13.70
   9  -5   1   95.79   12.60
   9  -5   1  100.19   11.50
   9   5  -1  103.89   13.80
  -9  -5   0   23.60    6.80
   9  -5   0   25.50    6.30
   9   5   0   31.40    7.80
  -9  -5  -1   93.49   11.80
   9   5   1   78.29    9.60
   9  -5  -1   84.89   12.00
  -9  -5  -2  165.98   15.00
   9   5   2  158.78   12.40
   9  -5  -2  153.68   17.10
  -9  -5  -3  119.59   12.40
   9  -5  -3  122.39   15.80
   9   5   3  126.79   14.00
   9  -5  -4   18.40    7.60
   9   5   4   12.60    6.30
   9  -5  -5  134.09   18.40
   9  -5  -6   10.80    7.70
   9  -5  -7   21.00    9.10
  10  -5   7  155.48   23.10
  10   5  -7  119.69   19.20
  10  -5   6   42.40   12.80
  10   5  -6   50.09   12.40
 -10  -5   5    7.20    6.70
  10  -5   5   12.10    8.80
  10   5  -5   28.70    9.60
 -10  -5   4   13.50    7.20
  10   5  -4   39.20   10.50
  10  -5   4   45.40   11.80
 -10  -5   3  217.58   21.60
  10  -5   3  235.58   22.60
  10   5  -3  181.58   20.70
 -10  -5   2  224.68   21.40
  10  -5   2  275.57   19.30
  10   5  -2  226.68   22.40
 -10  -5   1  212.78   19.80
  10  -5   1  182.18   14.30
  10   5  -1  179.78   19.20
  10  -5   1  172.78   17.70
 -10  -5   0   23.80    6.90
  10  -5   0   17.80    6.30
  10  -5   0   19.40    6.50
  10   5   0   22.90    5.90
  10   5   0   17.40    6.20
 -10  -5  -1  167.18   16.50
  10  -5  -1  196.48   19.30
  10   5   1  183.08   13.60
  10   5   1  155.48   16.60
 -10  -5  -2  258.07   17.00
  10  -5  -2  249.48   22.90
  10   5   2  207.68   16.30
  10   5   2  252.17   17.20
  10   5   3  192.28   18.60
  10  -5  -3  215.38   22.10
  10  -5  -4   24.20    9.10
  10  -5  -5   17.20    8.20
  10  -5  -6   59.49   13.70
  10  -5  -7  102.69   18.70
  11  -5   6    3.90    8.90
  11   5  -6   17.90   10.20
  11  -5   5   28.00   11.00
  11   5  -5   27.00   10.50
 -11  -5   4   35.90   10.20
  11   5  -4   19.70    9.10
  11  -5   4   24.30    9.40
 -11  -5   3   15.20    8.20
  11   5  -3    7.40    6.90
  11  -5   3   10.90    7.00
 -11  -5   2   65.09   12.60
  11   5  -2   66.89   13.30
  11  -5   2   60.59   12.00
 -11  -5   1   71.29   12.20
  11   5  -1   97.29   14.50
  11  -5   1   55.19   11.30
 -11  -5   0  113.09   14.70
  11  -5   0  108.79   14.50
  11   5   0  101.39   14.50
  11   5   0  116.99   13.30
  11  -5   0  125.69   15.40
 -11  -5  -1   61.39   10.50
  11  -5  -1   74.09   11.80
  11   5   1   69.99   10.40
  11  -5  -1   67.89   12.30
  11   5   1   61.69   11.60
  11  -5  -2   77.49   13.60
  11  -5  -3    7.20    5.90
  11  -5  -4   32.00   10.30
  11  -5  -5    9.80    7.90
  11  -5  -6    2.70    7.20
  12   5  -5  167.88   23.50
  12  -5   5  135.59   21.30
 -12  -5   4   24.50    9.80
  12  -5   4   42.70   13.60
  12   5  -4   31.80   11.00
 -12  -5   3   35.00   10.70
  12   5  -3   27.50    9.90
  12  -5   3   29.90   10.60
 -12  -5   2  380.66   26.10
  12  -5   2  271.97   26.10
  12   5  -2  291.77   28.30
 -12  -5   1   51.19   11.40
  12  -5   1   64.29   12.70
  12   5  -1   73.19   13.50
 -12  -5   0    8.10    5.70
  12  -5   0   11.40    7.20
  12  -5   0    8.70    6.20
  12   5   0   -1.10    4.60
  12   5   0    5.30    5.80
 -12  -5  -1   60.89   11.10
  12   5   1   43.30   10.30
  12  -5  -1   62.09   13.10
  12  -5  -1   56.49   11.00
  12  -5  -2  261.57   25.50
  12  -5  -3   40.80   11.40
  12  -5  -4   52.09   13.50
  12  -5  -5  141.19   22.30
 -13  -5   3   -4.00    5.40
  13  -5   3    9.60    7.90
  13   5  -3   -3.10    5.50
 -13  -5   2   18.00    8.60
  13  -5   2    9.60    9.00
  13   5  -2   13.90    8.30
 -13  -5   1   22.70    8.90
  13  -5   1   49.10   12.00
  13   5  -1   34.40   10.70
 -13  -5   0   23.40    8.40
  13   5   0   13.60    7.40
  13  -5   0    3.10    6.80
  13  -5  -1   33.70    9.70
  13  -5  -1   23.80    9.20
  13  -5  -2   10.10    7.90
  13  -5  -3   -2.60    5.80
   0  -6  10   13.60    9.80
   0  -6   9   -2.20    6.60
   0  -6   8  157.98   20.40
   0  -6   7   -4.60    4.60
   0  -6   6  329.37   21.80
   0   6  -6  317.27   15.70
   0  -6   5    0.40    3.00
   0   6  -5   -2.70    1.60
   0  -6   4  117.39   12.40
   0   6  -4  127.49    7.70
   0  -6   4  115.89    7.20
   0  -6   3   -2.40    1.10
   0  -6   3   -3.80    2.10
   0  -6   2 3585.04  105.39
   0  -6   2 3389.86  108.59
   0  -6   1   -1.50    1.50
   0  -6   1   -3.30    1.70
   0  -6   0  561.04   18.20
   0  -6   0  555.34   19.70
   0  -6  -1   -3.70    1.30
   0   6   2 3612.44  108.79
   0  -6  -2 3578.14  110.49
   0   6   3    3.00    2.30
   0  -6  -3   -4.00    1.50
   0  -6  -4  113.79    8.70
   0   6   4  117.79    9.00
   0   6   5   -0.60    2.40
   0  -6  -5    2.10    2.70
   0  -6  -6  297.17   17.10
   0   6   6  317.27   19.30
   0   6   7    3.40    4.70
   0  -6  -7   -2.30    3.10
   0   6   8  173.98   20.00
   0   6   9    2.30    6.40
   0   6  10   11.30    9.20
  -1  -6  10   32.60   11.50
   1  -6  10   41.60   13.90
  -1  -6   9   82.79   15.70
   1  -6   9   87.49   16.80
  -1  -6   8  103.79   16.40
   1  -6   8   61.59   13.70
  -1  -6   7   21.60    8.10
   1  -6   7   29.10    9.40
  -1  -6   6   83.29   12.80
   1   6  -6   67.99    8.70
   1  -6   6   58.29   11.30
  -1   6  -5  233.98   10.90
  -1  -6   5  236.58   16.60
  -1  -6   5  247.58   13.10
   1  -6   5  206.08   16.00
   1   6  -5  246.08   13.50
  -1  -6   4  431.56   18.40
  -1  -6   4  409.46   21.80
  -1   6  -4  439.96   16.30
   1   6  -4  426.86   18.80
   1  -6   4  423.76   16.00
   1  -6   4  489.05   23.40
  -1  -6   3  151.58   10.40
  -1  -6   3  127.19    7.90
   1  -6   3  138.29   10.30
   1  -6   3  133.39    6.30
  -1  -6   2  119.79    8.10
  -1  -6   2  109.79    6.70
   1  -6   2  108.19    5.20
   1  -6   2  109.69    8.00
  -1  -6   1  510.75   18.80
  -1  -6   1  538.35   19.00
   1  -6   1  510.45   19.40
   1  -6   1  508.95   17.70
  -1  -6   0  204.08    7.40
  -1  -6   0  196.88    9.30
   1  -6   0  200.78    9.10
   1  -6   0  204.38    8.50
  -1  -6  -1  497.75   19.10
   1   6   1  523.45   16.00
   1  -6  -1  513.15   19.40
  -1   6   2   93.69    6.20
  -1  -6  -2  108.79    6.90
   1   6   2  100.69    5.70
   1  -6  -2  118.39    7.60
  -1   6   3  125.39    8.50
  -1  -6  -3  141.89    8.40
   1   6   3  141.49    8.50
   1  -6  -3  127.39    8.90
  -1   6   4  433.06   19.90
  -1  -6  -4  443.16   18.80
   1   6   4  395.86   19.10
   1  -6  -4  402.56   19.60
  -1  -6  -5  248.88   13.90
  -1   6   5  254.07   15.50
   1   6   5  260.47   15.70
   1  -6  -5  230.08   14.60
  -1  -6  -6   69.99    8.80
  -1   6   6   38.60    7.90
   1  -6  -6   67.79    9.50
   1   6   6   67.49   10.00
  -1   6   7   33.10    8.30
  -1  -6  -7   35.00    6.70
   1  -6  -7   36.30    8.00
   1   6   7   41.60    9.30
  -1   6   8   77.49   13.60
   1   6   8   69.69   12.50
   1  -6  -8   75.69   11.50
  -1   6   9   92.59   15.80
   1   6   9   50.99   12.20
  -1   6  10   24.40   10.40
   1   6  10   24.90   11.60
  -2  -6  10   52.49   14.30
   2  -6  10   76.49   17.40
  -2  -6   9    2.00    7.10
   2  -6   9    8.40    8.60
  -2  -6   8    3.60    6.00
   2  -6   8    8.60    7.30
  -2  -6   7  341.87   23.70
   2  -6   7  329.07   24.10
   2   6  -7  317.57   19.00
  -2  -6   6   48.70    9.80
   2   6  -6   46.00    7.80
   2  -6   6   43.40   10.00
  -2  -6   5  150.78   15.30
  -2  -6   5  155.28   10.90
   2   6  -5  144.29   11.00
   2  -6   5  169.08   17.00
  -2   6  -4 1144.69   34.60
  -2  -6   4 1065.29   43.20
  -2  -6   4 1158.48   40.80
   2  -6   4 1140.69   44.70
   2   6  -4 1129.49   41.30
  -2  -6   3 1133.49   40.20
  -2  -6   3 1173.08   42.30
  -2   6  -3 1163.48   34.90
   2  -6   3 1138.99   42.90
   2  -6   3 1147.19   34.80
  -2  -6   2 2005.50   62.69
  -2  -6   2 1925.41   63.09
   2  -6   2 1939.71   58.49
   2  -6   2 1904.11   63.89
  -2  -6   1 3055.19   94.79
  -2  -6   1 3021.70   96.09
   2  -6   1 3179.78   93.89
   2  -6   1 3219.68   96.39
  -2  -6   0 2159.58   64.59
  -2  -6   0 2103.39   67.69
   2  -6   0 2175.68   66.99
   2  -6   0 2213.48   67.29
  -2  -6  -1 3117.49   94.99
   2   6   1 3052.99   91.49
   2  -6  -1 3098.59   95.69
  -2   6   2 1978.70   61.09
  -2  -6  -2 1855.21   60.49
   2   6   2 1939.91   59.29
   2  -6  -2 1828.82   62.29
  -2   6   3 1142.69   40.10
  -2  -6  -3 1138.79   38.90
   2   6   3 1140.19   39.30
   2  -6  -3 1136.99   41.40
  -2  -6  -4 1133.49   39.70
  -2   6   4 1125.99   42.00
   2   6   4 1160.28   41.60
   2  -6  -4 1132.39   42.80
  -2  -6  -5  151.08   10.00
  -2   6   5  148.89   14.00
   2  -6  -5  151.08   13.80
   2   6   5  155.98   14.20
  -2  -6  -6   40.00    6.50
  -2   6   6   28.90    7.30
   2  -6  -6   46.80    8.20
   2   6   6   38.10    7.90
  -2   6   7  300.07   20.80
   2  -6  -7  339.07   21.00
   2   6   7  331.37   21.80
  -2   6   8   13.80    6.80
   2  -6  -8    8.70    5.50
   2   6   8    6.50    5.80
  -2   6   9    6.50    7.60
   2   6   9   -0.20    5.90
  -2   6  10   43.20   13.00
   2   6  10   73.69   14.90
  -3  -6  10    8.90    8.50
   3  -6  10   -5.70    8.70
  -3  -6   9   64.29   14.40
   3  -6   9   48.30   13.20
  -3  -6   8   84.19   15.10
   3  -6   8  109.89   18.20
  -3  -6   7   60.29   12.10
   3  -6   7   52.89   12.10
   3   6  -7   50.69    9.40
  -3  -6   6   27.70    7.40
   3   6  -6   31.20    6.90
   3  -6   6   54.49   11.30
  -3  -6   5  162.68   15.90
  -3  -6   5  171.08   12.10
   3   6  -5  176.68   12.80
   3  -6   5  151.88   16.30
  -3  -6   4  168.68   11.40
  -3  -6   4  167.38   12.40
   3  -6   4  175.78   13.70
   3   6  -4  178.18   12.20
  -3  -6   3  548.05   23.70
  -3  -6   3  589.54   24.60
   3  -6   3  549.54   25.20
  -3  -6   2  330.27   15.40
  -3  -6   2  316.17   14.80
   3  -6   2  309.37   15.70
   3  -6   2  318.07   11.10
  -3  -6   1  256.77   11.10
  -3  -6   1  262.07   12.70
   3  -6   1  245.38   12.20
   3  -6   1  251.97   10.50
  -3  -6   0   25.80    3.90
  -3  -6  -1  244.58   11.60
   3  -6  -1  254.07   12.50
   3   6   1  232.48    9.10
  -3  -6  -2  324.07   14.40
   3  -6  -2  339.07   16.20
   3   6   2  321.57   13.40
  -3  -6  -3  580.64   22.60
  -3   6   3  602.34   24.60
   3   6   3  614.24   23.50
   3  -6  -3  568.94   25.40
  -3   6   4  167.08   11.60
  -3  -6  -4  176.38   10.00
   3   6   4  152.98   10.90
   3  -6  -4  166.18   12.40
  -3   6   5  178.28   13.50
  -3  -6  -5  197.98   11.30
   3   6   5  175.78   13.10
  -3  -6  -6   40.90    6.40
  -3   6   6   42.20    8.70
   3  -6  -6   30.80    7.50
   3   6   6   30.10    7.60
  -3   6   7   51.49   10.10
   3  -6  -7   57.89   10.30
   3   6   7   44.20    9.70
  -3   6   8   66.89   12.70
   3   6   8   80.19   13.90
   3  -6  -8   58.39   11.10
  -3   6   9   60.69   13.00
   3   6   9   38.40   10.70
   3  -6  -9   33.70    9.60
  -3   6  10   -9.80    6.50
   3   6  10   -8.90    6.50
  -4  -6   9  154.28   21.90
   4  -6   9  129.89   20.40
  -4  -6   8  170.78   21.40
   4   6  -8  178.98   18.90
   4  -6   8  187.68   23.90
  -4  -6   7   16.30    7.50
   4   6  -7    8.50    5.10
   4  -6   7    7.90    6.90
  -4  -6   6   44.80    9.70
  -4  -6   6   34.00    7.90
   4   6  -6   39.40    8.40
   4  -6   6   31.00    9.20
  -4  -6   5  271.47   17.10
  -4  -6   5  252.07   18.00
   4  -6   5  313.87   21.00
   4   6  -5  310.87   18.70
  -4  -6   4  446.76   21.70
  -4  -6   4  425.66   22.10
   4   6  -4  426.56   22.20
   4  -6   4  441.56   23.70
  -4  -6   3  588.84   25.80
  -4  -6   3  633.14   26.80
   4  -6   3  611.34   27.50
   4   6  -3  638.44   27.50
  -4  -6   2 1177.08   42.50
  -4  -6   2 1199.58   41.00
   4  -6   2 1174.78   42.50
   4  -6   2 1144.49   36.90
  -4  -6   1  100.19    6.40
  -4  -6   1   88.69    8.70
   4  -6   1   82.79    5.90
   4  -6   1   98.99    7.40
  -4  -6   0 3755.32  116.89
   4  -6   0 3770.42  115.99
  -4  -6  -1   94.39    7.10
   4   6   1   87.49    5.20
   4  -6  -1  103.29    7.90
  -4  -6  -2 1214.28   40.60
   4  -6  -2 1168.88   43.10
   4   6   2 1145.49   39.10
  -4  -6  -3  597.94   22.90
  -4   6   3  591.54   25.00
   4  -6  -3  604.44   26.50
   4   6   3  541.95   23.20
  -4   6   4  448.46   21.70
  -4  -6  -4  439.36   18.80
   4  -6  -4  415.26   22.40
   4   6   4  430.96   20.70
  -4  -6  -5  271.37   14.10
  -4   6   5  280.27   17.80
   4  -6  -5  295.27   18.70
   4   6   5  278.07   17.20
  -4   6   6   25.50    7.40
   4   6   6   46.50    9.30
   4  -6  -6   55.89    9.80
  -4   6   7    7.10    5.40
   4   6   7    3.60    5.60
   4  -6  -7    7.50    6.50
  -4   6   8  156.78   19.30
   4  -6  -8  193.98   20.30
   4   6   8  171.48   19.90
  -4   6   9  136.69   19.20
   4  -6  -9  102.09   16.10
   4   6   9  157.88   20.50
  -5  -6   9  171.28   22.60
   5  -6   9  151.38   22.90
  -5  -6   8  112.59   17.70
   5  -6   8   84.09   16.40
   5   6  -8   86.49   13.80
  -5  -6   7   -1.10    5.00
   5  -6   7   14.90    7.70
   5   6  -7    1.40    4.80
  -5  -6   6  402.16   23.80
  -5  -6   6  431.66   25.50
   5  -6   6  455.15   27.90
   5   6  -6  377.16   24.30
  -5  -6   5  562.74   27.80
  -5  -6   5  575.84   28.70
   5  -6   5  545.65   30.20
   5   6  -5  550.04   28.40
  -5  -6   4   45.80    8.00
  -5  -6   4   41.80    7.80
   5  -6   4   45.00    9.10
   5   6  -4   39.20    7.80
  -5  -6   3  138.39   10.40
  -5  -6   3  132.49   12.70
   5  -6   3  165.38   15.20
   5  -6   3  150.98    5.60
   5   6  -3  153.08   14.10
  -5  -6   2  153.38   11.00
  -5  -6   2  160.68   10.00
   5  -6   2  138.59   10.60
   5  -6   2  135.79    7.40
  -5  -6   1   47.50    6.90
   5  -6   1   47.30    6.50
   5  -6   1   52.59    5.80
  -5  -6   0   15.90    4.10
   5  -6   0   19.30    4.10
  -5  -6  -1   48.50    6.40
   5   6   1   54.29    5.20
   5  -6  -1   53.59    7.20
  -5  -6  -2  153.98    9.60
   5  -6  -2  149.29   11.50
   5   6   2  138.19    8.70
  -5  -6  -3  163.98   10.00
   5  -6  -3  177.18   13.30
   5   6   3  147.99   10.20
  -5  -6  -4   43.30    6.00
  -5   6   4   40.90    7.50
   5   6   4   51.19    7.80
   5  -6  -4   41.60    8.30
  -5   6   5  591.94   28.10
  -5  -6  -5  526.95   22.60
   5   6   5  533.35   26.60
   5  -6  -5  576.44   29.30
  -5   6   6  376.26   23.80
   5  -6  -6  439.56   25.80
   5   6   6  420.06   24.00
  -5   6   7    1.70    4.80
   5  -6  -7   -0.90    4.30
   5   6   7   10.90    6.30
  -5   6   8  134.79   18.00
   5   6   8   96.59   15.70
   5  -6  -8   98.29   15.50
  -5   6   9  150.58   20.10
   5  -6  -9  181.48   22.00
  -6  -6   9   19.10   10.50
   6  -6   9    6.80    9.50
   6   6  -9   12.20    8.30
  -6  -6   8   87.79   15.90
   6  -6   8  100.19   18.50
   6   6  -8   84.69   14.50
  -6  -6   7    5.60    6.10
   6   6  -7   10.50    7.30
   6  -6   7    1.40    7.20
  -6  -6   6  212.28   20.40
  -6  -6   6  182.88   18.90
   6   6  -6  208.18   21.20
   6  -6   6  225.18   23.20
  -6  -6   5   27.90    7.70
  -6  -6   5   29.50    7.40
   6   6  -5   27.30    7.70
   6  -6   5   20.80    7.70
  -6  -6   4  192.08   13.90
  -6  -6   4  177.68   16.80
   6   6  -4  159.08   16.70
   6  -6   4  182.48   17.80
  -6  -6   3  110.29   11.50
  -6  -6   3  141.29   14.20
   6   6  -3  119.69   13.70
   6  -6   3  119.69   13.30
  -6  -6   2  931.91   37.10
  -6  -6   2  904.11   34.00
   6  -6   2  887.31   31.20
   6  -6   2  867.11   35.80
  -6  -6   1  759.12   31.80
   6  -6   1  785.82   31.10
   6  -6   1  757.72   29.00
  -6  -6   0  358.66   18.30
   6  -6   0  376.26   18.10
  -6  -6  -1  772.72   30.70
   6   6   1  771.12   27.90
   6  -6  -1  787.22   32.20
  -6  -6  -2  920.21   34.20
   6   6   2  853.11   32.30
   6  -6  -2  917.51   37.20
  -6  -6  -3  117.09    8.90
   6  -6  -3  123.19   13.60
   6   6   3  123.79    9.60
  -6  -6  -4  163.68   10.70
   6  -6  -4  161.68   16.50
   6   6   4  180.58   12.90
  -6   6   5   25.30    7.20
   6  -6  -5   28.80    7.70
   6   6   5   20.20    6.40
  -6   6   6  252.07   22.30
   6   6   6  207.58   19.90
   6  -6  -6  241.48   22.60
  -6   6   7    8.30    6.20
   6  -6  -7    6.80    6.10
   6   6   7    4.00    5.10
  -6   6   8   84.99   14.20
   6  -6  -8   88.99   15.60
  -6   6   9   15.00    8.70
   6  -6  -9    6.50    7.60
  -7  -6   8   53.39   12.00
   7   6  -8   77.89   14.40
   7  -6   8   87.39   17.30
  -7  -6   7   35.70   10.00
   7   6  -7   32.00   10.30
   7  -6   7   34.60   11.60
  -7  -6   6   66.59   11.80
  -7  -6   6   53.69   11.10
   7   6  -6   54.39   11.60
   7  -6   6   88.29   15.40
  -7  -6   5  108.29   14.50
  -7  -6   5   82.29   12.00
   7  -6   5   92.89   14.80
   7   6  -5  115.29   15.50
  -7  -6   4  368.46   22.40
  -7  -6   4  378.46   21.30
   7  -6   4  364.16   23.20
   7   6  -4  378.96   23.60
  -7  -6   3  322.67   17.90
  -7  -6   3  316.47   19.70
   7  -6   3  293.57   19.10
   7   6  -3  303.97   20.20
  -7  -6   2   65.19    9.50
   7  -6   2   69.49    9.60
   7  -6   2   73.69    7.50
   7   6  -2   69.59   10.40
  -7  -6   1   17.60    5.20
   7  -6   1   29.30    5.40
   7  -6   1   21.80    5.50
  -7  -6   0  425.56   21.40
   7  -6   0  406.86   20.30
   7  -6   0  421.46   20.80
  -7  -6  -1   16.00    4.70
   7   6   1   19.70    4.10
   7  -6  -1   18.70    5.50
  -7  -6  -2   61.69    8.10
   7  -6  -2   90.99   11.50
   7   6   2   72.19    8.20
  -7  -6  -3  324.77   16.90
   7  -6  -3  316.47   20.50
   7   6   3  337.47   17.80
  -7  -6  -4  344.37   17.50
   7  -6  -4  380.76   23.80
   7   6   4  344.97   19.90
   7   6   5   86.49   12.10
   7  -6  -5   79.29   13.00
  -7   6   6   63.89   11.40
   7   6   6   54.69   10.90
   7  -6  -6   66.09   12.50
  -7   6   7   39.90   10.50
   7  -6  -7   38.60   11.10
  -7   6   8   53.29   12.30
   7  -6  -8   37.40   11.00
  -8  -6   8    2.20    7.20
   8   6  -8   23.70    9.80
   8  -6   8    1.50    7.70
  -8  -6   7  119.49   17.20
   8   6  -7  163.28   21.00
   8  -6   7  156.28   22.50
  -8  -6   6  159.18   18.40
  -8  -6   6  154.98   19.10
   8  -6   6  134.89   19.90
   8   6  -6  165.58   20.40
  -8  -6   5    1.80    4.80
  -8  -6   5    7.90    5.90
   8   6  -5   -3.60    3.80
   8  -6   5   10.40    6.60
  -8  -6   4  124.39   13.90
  -8  -6   4  154.68   17.20
   8   6  -4  150.28   17.80
   8  -6   4  113.79   15.80
  -8  -6   3  532.85   28.40
   8   6  -3  502.05   28.90
   8  -6   3  552.04   28.40
  -8  -6   2  662.03   31.50
   8  -6   2  658.93   30.40
   8  -6   2  583.54   25.60
   8   6  -2  653.93   32.30
  -8  -6   1   14.30    5.40
   8  -6   1    9.50    4.20
   8   6  -1   14.80    5.80
   8  -6   1    9.20    4.40
  -8  -6   0  141.39   14.00
   8  -6   0  124.39   12.70
   8  -6   0  128.99   13.20
  -8  -6  -1   11.30    4.60
   8  -6  -1   19.50    6.20
   8   6   1   15.70    4.20
  -8  -6  -2  633.34   28.10
   8   6   2  650.73   27.30
   8  -6  -2  626.04   31.20
  -8  -6  -3  542.15   24.50
   8   6   3  534.75   25.20
   8  -6  -3  502.25   28.40
   8  -6  -4  152.88   17.70
   8   6   4  114.09   13.30
   8  -6  -5    4.30    5.40
   8   6   5    0.90    5.80
   8  -6  -6  139.99   18.90
   8  -6  -7  114.69   18.20
  -8   6   8   13.90    8.00
   8  -6  -8   12.60    7.70
  -9  -6   7  117.89   17.20
   9  -6   7  106.19   19.50
   9   6  -7  173.88   22.70
  -9  -6   6    8.00    6.20
   9   6  -6    0.40    6.20
   9  -6   6    2.30    7.20
  -9  -6   5   49.00   11.80
  -9  -6   5   63.29   11.30
   9   6  -5   63.09   13.40
   9  -6   5   44.60   11.80
  -9  -6   4  106.39   15.20
   9  -6   4  146.29   18.80
   9   6  -4  148.49   18.40
  -9  -6   3  188.88   19.30
   9   6  -3  215.38   21.50
   9  -6   3  168.28   18.10
  -9  -6   2   14.10    6.20
   9   6  -2   16.30    6.90
   9  -6   2   15.10    5.90
  -9  -6   1  215.88   16.50
   9  -6   1  223.48   14.80
   9  -6   1  232.18   16.70
   9   6  -1  191.48   18.80
  -9  -6   0  130.39   14.50
   9  -6   0   94.29   11.90
   9   6   0  114.09   13.90
   9  -6   0  132.39   14.00
  -9  -6  -1  232.68   16.10
   9   6   1  208.98   13.60
   9  -6  -1  242.18   17.50
  -9  -6  -2   10.30    4.60
   9   6   2   16.80    5.10
   9  -6  -2    8.40    5.90
  -9  -6  -3  179.88   13.40
   9  -6  -3  185.78   19.50
   9   6   3  181.68   16.60
   9  -6  -4  111.79   16.00
   9  -6  -5   43.50   10.80
   9  -6  -6    6.60    6.90
   9  -6  -7  111.49   18.30
 -10  -6   7   70.99   14.20
  10   6  -7   75.59   15.80
  10  -6   7   68.39   17.40
  10   6  -6   11.30    7.80
  10  -6   6    5.40    8.70
 -10  -6   5  108.79   16.90
  10  -6   5  100.59   16.40
  10   6  -5   75.49   15.40
 -10  -6   4   84.59   14.20
  10   6  -4   97.89   16.00
  10  -6   4  106.69   16.80
 -10  -6   3   95.89   14.50
  10  -6   3  108.19   15.50
  10   6  -3   98.49   15.20
 -10  -6   2   63.39   11.70
  10   6  -2   70.89   12.40
  10  -6   2   63.59   11.60
 -10  -6   1   19.70    6.90
  10  -6   1   15.20    6.50
  10  -6   1   14.80    5.60
  10   6  -1    7.40    6.00
 -10  -6   0  374.26   23.40
  10   6   0  371.66   20.10
  10   6   0  377.36   24.30
  10  -6   0  439.86   24.20
  10  -6   0  426.16   23.90
 -10  -6  -1    9.10    5.40
  10  -6  -1   13.20    6.10
  10   6   1   14.10    6.50
  10   6   1   15.60    5.40
 -10  -6  -2   64.99   10.20
  10   6   2   58.79    9.80
  10  -6  -2   81.69   13.50
  10  -6  -3   93.59   14.30
  10  -6  -4  132.79   18.50
  10  -6  -5   92.39   15.90
  10  -6  -6    8.30    7.40
  10  -6  -7   92.09   17.90
  11   6  -6   82.09   16.60
  11  -6   6   64.39   15.90
 -11  -6   5   21.30    8.80
  11   6  -5   13.00    8.80
  11  -6   5   21.60   10.60
 -11  -6   4  201.68   22.70
  11  -6   4  164.68   21.50
  11   6  -4  164.08   21.70
 -11  -6   3    2.30    5.50
  11   6  -3   -1.80    5.20
  11  -6   3    2.10    5.80
 -11  -6   2   63.49   12.40
  11  -6   2   66.39   12.30
  11   6  -2   79.09   14.30
 -11  -6   1   31.20    8.80
  11  -6   1   42.00    9.90
  11   6  -1   26.60    8.90
 -11  -6   0  360.76   23.30
  11   6   0  382.36   21.10
  11  -6   0  339.27   22.80
  11  -6   0  382.86   23.50
  11   6   0  350.16   24.00
 -11  -6  -1   40.20    9.20
  11  -6  -1   36.70    9.80
  11  -6  -1   40.60    9.30
  11   6   1   48.30   10.20
 -11  -6  -2   91.39   12.60
  11   6   2   64.49   11.30
  11  -6  -2   64.99   12.10
  11  -6  -3    7.40    7.20
  11  -6  -4  161.28   21.30
  11  -6  -5    7.10    7.70
  11  -6  -6   62.09   15.80
  12  -6   5   65.39   15.50
  12   6  -5  114.89   19.80
 -12  -6   4   29.10   10.60
  12  -6   4   23.00   11.40
  12   6  -4   51.09   13.60
 -12  -6   3   45.70   11.60
  12  -6   3   30.40   10.90
  12   6  -3   62.09   13.70
 -12  -6   2   52.29   11.70
  12  -6   2   44.30   11.20
  12   6  -2   52.79   12.20
 -12  -6   1   53.99   12.00
  12   6  -1   66.19   11.50
  12   6  -1   38.10   10.60
  12  -6   1   38.50   10.30
 -12  -6   0   45.40   10.40
  12  -6   0   52.69   11.50
  12   6   0   27.90    9.30
 -12  -6  -1   46.80   10.50
  12  -6  -1   53.09   11.40
  12   6   1   49.20   11.20
  12  -6  -1   24.90    8.90
  12  -6  -2   42.50   11.20
  12  -6  -3   53.59   13.10
  12  -6  -4   35.00   11.20
  12  -6  -5   72.29   15.70
 -13  -6   3   51.09   13.00
  13  -6   3   33.40   11.00
  13   6  -3   58.59   14.60
 -13  -6   2   25.30    9.70
  13   6  -2   24.80   10.20
  13  -6   2   16.30    9.80
 -13  -6   1  170.98   21.10
  13  -6   1  156.48   20.40
  13   6  -1  165.08   21.60
 -13  -6   0  138.29   17.70
  13   6   0  143.09   18.80
  13  -6   0  110.09   16.30
  13  -6  -1  110.89   17.50
  13  -6  -1  129.99   18.20
  13  -6  -2   24.00    9.40
  13  -6  -2   12.20    8.20
  13  -6  -3   50.09   13.10
   0  -7  10   -8.30    5.60
   0  -7   9  141.99   20.70
   0  -7   8    0.60    5.30
   0  -7   7 1204.28   53.39
   0   7  -6   -1.80    2.00
   0  -7   6   -0.20    4.10
   0  -7   5  149.69    9.30
   0  -7   5  193.08   17.90
   0   7  -5  168.38    9.90
   0   7  -4   -1.50    1.60
   0  -7   4   -2.70    2.20
   0  -7   4   -2.10    1.30
   0  -7   3 1964.50   67.59
   0  -7   3 2023.50   62.69
   0  -7   2    0.30    1.30
   0  -7   2    1.00    2.00
   0  -7   1 4449.35  134.59
   0  -7   1 4515.25  135.39
   0  -7  -1 4550.64  137.79
   0   7   2    1.60    1.50
   0  -7  -2    0.20    1.80
   0  -7  -3 2027.10   67.19
   0   7   3 2080.89   65.99
   0  -7  -4    3.30    2.70
   0   7   4   -0.40    2.00
   0   7   5  172.98   12.20
   0  -7  -5  138.69   10.70
   0  -7  -6    1.90    3.40
   0   7   6   -3.80    2.10
   0   7   7 1217.18   49.70
   0  -7  -7 1165.38   46.60
   0   7   8   -0.30    4.50
   0  -7  -8   -2.60    3.60
   0   7   9  177.38   21.20
   0   7  10    1.70    7.50
  -1  -7  10    2.90    8.60
   1  -7  10    1.50    7.00
  -1  -7   9    8.30    8.10
   1  -7   9   13.10    8.90
  -1  -7   8  129.29   18.70
   1  -7   8   99.29   16.70
  -1  -7   7   42.00   10.30
   1  -7   7   76.99   13.60
  -1  -7   6  178.28   18.80
   1   7  -6  225.88   13.60
   1  -7   6  204.58   20.50
  -1  -7   5  458.85   20.10
  -1   7  -5  478.35   17.90
  -1  -7   5  447.76   24.60
   1   7  -5  444.66   20.30
   1  -7   5  422.06   24.70
  -1  -7   4  322.77   18.70
  -1  -7   4  350.16   15.70
  -1   7  -4  335.77   13.50
   1   7  -4  329.47   15.90
   1  -7   4  330.37   19.30
   1  -7   4  345.17   13.40
  -1  -7   3  172.68    9.40
  -1  -7   3  163.58   11.20
   1  -7   3  166.88   11.60
   1  -7   3  157.68    7.40
  -1  -7   2 2525.75   78.89
  -1  -7   2 2465.65   80.49
   1  -7   2 2586.74   81.29
   1  -7   2 2547.75   76.79
  -1  -7   1   50.39    4.90
  -1  -7   1   48.60    4.80
   1  -7   1   50.29    3.80
   1  -7   1   52.79    5.40
  -1  -7   0  242.38    9.10
  -1  -7   0  275.37   11.60
   1  -7   0  257.97   10.30
   1  -7   0  258.17   11.10
  -1  -7  -1   48.00    5.10
   1  -7  -1   48.90    5.30
  -1   7   2 2629.34   80.39
  -1  -7  -2 2648.44   81.59
   1   7   2 2587.04   78.99
   1  -7  -2 2522.35   82.09
  -1   7   3  179.48   10.10
  -1  -7  -3  165.58    9.90
   1  -7  -3  196.78   11.30
   1   7   3  172.68    9.50
  -1   7   4  305.57   16.00
  -1  -7  -4  323.77   15.70
   1  -7  -4  326.17   16.70
   1   7   4  328.17   16.10
  -1   7   5  469.45   22.60
  -1  -7  -5  464.45   21.10
   1  -7  -5  428.56   21.70
   1   7   5  458.95   22.10
  -1   7   6  222.58   15.80
  -1  -7  -6  212.98   13.60
   1  -7  -6  190.98   14.00
   1   7   6  211.88   15.20
  -1  -7  -7   61.69    9.10
  -1   7   7   54.39   10.30
   1   7   7   58.49   10.30
   1  -7  -7   45.50    9.00
  -1   7   8  108.79   15.40
   1   7   8  106.79   15.30
   1  -7  -8  108.39   14.00
  -1   7   9   13.00    8.10
   1   7   9    5.30    7.60
  -1   7  10   13.90    9.10
   1   7  10    2.10    7.10
  -2  -7  10   80.09   17.60
   2  -7  10   76.39   18.20
  -2  -7   9   58.69   13.90
   2  -7   9   71.19   15.90
  -2  -7   8  107.49   16.90
   2  -7   8   73.99   14.50
  -2  -7   7  397.26   26.10
   2  -7   7  394.76   27.30
   2   7  -7  430.66   22.40
  -2  -7   6  145.49   16.80
   2   7  -6  131.79   12.90
   2  -7   6  128.89   16.40
  -2  -7   5  572.24   28.40
  -2  -7   5  560.34   24.50
   2  -7   5  589.24   29.50
   2   7  -5  535.15   24.80
  -2  -7   4  775.02   30.50
  -2  -7   4  804.72   33.50
  -2   7  -4  795.22   24.90
   2  -7   4  784.72   34.20
   2   7  -4  758.42   30.80
  -2  -7   3  331.07   16.80
  -2  -7   3  328.87   15.40
   2  -7   3  310.87   17.20
   2  -7   3  322.57   11.20
  -2  -7   2 1485.45   49.70
  -2  -7   2 1503.85   50.29
   2  -7   2 1477.55   46.10
   2  -7   2 1543.55   51.49
  -2  -7   1  453.55   16.70
  -2  -7   1  452.95   17.90
   2  -7   1  417.46   17.60
   2  -7   1  442.96   16.00
  -2  -7   0  609.34   18.80
  -2  -7   0  561.04   21.90
   2  -7   0  600.14   21.70
   2  -7   0  610.44   21.30
  -2  -7  -1  443.36   17.80
   2  -7  -1  452.05   18.40
  -2   7   2 1497.55   49.50
  -2  -7  -2 1495.65   49.70
   2   7   2 1483.95   47.40
   2  -7  -2 1584.64   51.79
  -2   7   3  336.67   15.50
  -2  -7  -3  317.87   14.80
   2  -7  -3  327.77   16.50
   2   7   3  303.57   14.20
  -2  -7  -4  727.63   28.60
  -2   7   4  742.73   30.30
   2   7   4  794.62   30.00
   2  -7  -4  765.42   31.40
  -2   7   5  560.34   26.10
  -2  -7  -5  558.64   23.90
   2   7   5  579.04   26.00
   2  -7  -5  561.74   26.50
  -2   7   6  136.19   14.60
  -2  -7  -6  138.69   12.20
   2   7   6  141.89   14.70
   2  -7  -6  137.59   14.40
  -2   7   7  420.06   25.00
  -2  -7  -7  446.96   21.50
   2  -7  -7  417.96   23.90
   2   7   7  393.76   23.90
  -2   7   8   89.29   14.30
   2   7   8   91.99   14.10
   2  -7  -8   70.39   11.40
  -2   7   9   89.09   15.60
   2   7   9   77.59   14.10
   2  -7  -9   57.19   16.70
  -2   7  10  110.99   18.30
   2   7  10   97.29   17.20
  -3  -7  10   31.40   12.80
   3  -7  10   35.60   13.20
  -3  -7   9   -1.00    6.40
   3  -7   9   -1.90    7.10
  -3  -7   8   94.29   15.70
   3  -7   8  105.19   17.70
  -3  -7   7  379.86   24.70
   3   7  -7  324.17   20.50
   3  -7   7  305.67   24.20
  -3  -7   6   78.99   10.40
  -3  -7   6   66.69   11.70
   3  -7   6   68.19   12.20
   3   7  -6   75.99   10.80
  -3  -7   5   10.80    4.70
  -3  -7   5    6.20    3.50
   3   7  -5    3.40    3.20
   3  -7   5    6.90    5.00
  -3  -7   4  534.35   24.40
  -3  -7   4  591.24   26.50
   3   7  -4  551.84   25.20
   3  -7   4  544.75   27.10
  -3  -7   3  269.17   14.70
  -3  -7   3  258.37   14.10
   3  -7   3  259.17   15.60
  -3  -7   2  253.37   13.20
  -3  -7   2  260.67   12.90
   3  -7   2  277.17   14.40
   3  -7   2  242.98    9.60
  -3  -7   1   90.99    5.70
  -3  -7   1   80.09    7.70
   3  -7   1   97.39    8.60
   3  -7   1   89.29    5.50
  -3  -7   0  621.84   23.70
   3  -7   0  600.64   22.90
   3  -7   0  621.54   22.80
  -3  -7  -1   93.69    6.80
   3  -7  -1   79.79    7.70
   3   7   1   85.79    4.20
  -3  -7  -2  246.08   12.50
   3  -7  -2  263.57   14.10
   3   7   2  259.37   11.00
  -3  -7  -3  257.77   13.00
  -3   7   3  300.67   14.60
   3  -7  -3  258.07   15.10
   3   7   3  246.58   12.70
  -3  -7  -4  543.25   22.10
  -3   7   4  533.05   24.00
   3   7   4  536.35   23.30
   3  -7  -4  518.95   25.20
  -3   7   5    4.10    3.30
  -3  -7  -5   10.20    3.40
   3   7   5   15.60    5.20
   3  -7  -5    0.10    3.50
  -3   7   6   66.59   10.40
  -3  -7  -6   87.09    9.40
   3  -7  -6   74.99   11.20
   3   7   6   81.49   11.50
  -3   7   7  316.87   21.20
   3   7   7  319.67   21.10
   3  -7  -7  296.27   20.80
  -3   7   8  100.29   14.80
   3   7   8  122.89   17.10
  -3   7   9    1.60    5.60
   3   7   9    3.20    6.90
   3  -7  -9   -1.70    5.10
  -3   7  10   29.30   10.90
  -4  -7   9  327.57   31.30
   4  -7   9  306.47   32.70
  -4  -7   8   75.49   14.10
   4  -7   8   88.99   16.20
   4   7  -8   59.49   11.20
  -4  -7   7   48.10   10.90
   4   7  -7   63.69   11.20
   4  -7   7   63.79   13.20
  -4  -7   6   -0.50    4.30
  -4  -7   6    0.40    3.70
   4   7  -6    0.30    3.90
   4  -7   6    0.20    5.30
  -4  -7   5 1387.16   52.29
  -4  -7   5 1251.67   49.30
   4  -7   5 1272.07   53.29
   4   7  -5 1299.87   50.79
  -4  -7   4  644.74   29.00
  -4  -7   4  676.03   28.70
   4  -7   4  612.34   30.10
   4   7  -4  604.04   28.60
  -4  -7   3  391.36   19.00
  -4  -7   3  379.26   19.20
   4  -7   3  382.16   20.40
  -4  -7   2  172.48   10.20
  -4  -7   2  164.88   11.00
   4  -7   2  163.08    7.60
   4  -7   2  189.68   11.80
  -4  -7   1  521.75   19.10
  -4  -7   1  482.05   21.10
   4  -7   1  490.55   20.80
   4  -7   1  474.75   18.70
  -4  -7   0  392.96   18.00
   4  -7   0  412.76   17.40
  -4  -7  -1  512.95   20.60
   4  -7  -1  492.25   21.30
   4   7   1  473.25   17.00
  -4  -7  -2  163.88    9.80
   4   7   2  161.08    8.50
   4  -7  -2  156.58   11.10
  -4  -7  -3  377.66   16.80
  -4   7   3  362.76   18.00
   4  -7  -3  366.16   19.60
   4   7   3  358.76   16.50
  -4  -7  -4  668.73   25.80
  -4   7   4  647.24   28.30
   4  -7  -4  648.94   29.90
   4   7   4  607.64   26.70
  -4   7   5 1325.27   49.40
  -4  -7  -5 1225.88   44.40
   4   7   5 1241.78   47.70
   4  -7  -5 1264.07   50.29
  -4   7   6    6.10    4.60
  -4  -7  -6    0.30    2.90
   4  -7  -6    3.10    4.30
   4   7   6    0.80    3.60
  -4   7   7   70.49   12.10
   4   7   7   60.09   11.10
   4  -7  -7   56.69   11.70
  -4   7   8   69.79   13.10
   4  -7  -8   64.39   12.00
   4   7   8   71.79   13.20
  -4   7   9  288.27   27.20
   4  -7  -9  265.47   25.20
  -5  -7   9   19.60    9.30
   5  -7   9   17.70    9.80
  -5  -7   8   60.69   13.40
   5   7  -8   54.89   11.80
   5  -7   8   55.39   14.10
  -5  -7   7   99.39   14.90
   5   7  -7  113.09   14.70
   5  -7   7   77.99   15.30
  -5  -7   6  104.69   13.30
  -5  -7   6   91.79   13.70
   5   7  -6  103.49   13.90
   5  -7   6   93.89   14.80
  -5  -7   5    5.60    4.30
  -5  -7   5   19.20    6.50
   5   7  -5    9.00    4.90
   5  -7   5   12.90    7.00
  -5  -7   4  998.30   39.50
  -5  -7   4  929.01   39.10
   5   7  -4  956.80   40.30
   5  -7   4  949.90   41.20
  -5  -7   3  705.63   30.70
  -5  -7   3  728.43   29.60
   5  -7   3  714.93   31.60
   5   7  -3  707.83   31.60
   5  -7   3  702.93   22.10
  -5  -7   2  258.77   15.40
  -5  -7   2  272.97   13.80
   5  -7   2  248.38   15.00
   5  -7   2  255.87   11.20
  -5  -7   1  652.13   27.00
   5  -7   1  629.74   24.20
   5  -7   1  639.74   26.40
  -5  -7   0   15.20    4.00
   5  -7   0   14.50    3.70
   5  -7   0    6.90    3.30
  -5  -7  -1  634.94   25.90
   5   7   1  643.14   22.50
   5  -7  -1  622.64   26.50
  -5  -7  -2  232.48   13.10
   5   7   2  251.77   12.10
   5  -7  -2  278.97   15.80
  -5  -7  -3  703.73   27.80
   5  -7  -3  724.33   31.80
   5   7   3  723.83   28.00
  -5  -7  -4  948.81   35.50
  -5   7   4  972.00   39.00
   5  -7  -4 1082.09   42.40
   5   7   4  909.01   37.10
  -5   7   5    4.40    4.20
  -5  -7  -5   12.90    4.10
   5  -7  -5   12.50    5.80
   5   7   5   10.90    5.00
  -5   7   6   57.79   10.20
   5  -7  -6   84.09   13.40
   5   7   6   68.19   10.60
  -5   7   7   87.99   13.60
   5  -7  -7  102.49   15.20
   5   7   7  108.19   14.50
  -5   7   8   73.19   14.00
   5  -7  -8   58.19   12.40
  -5   7   9   20.60    9.00
   5  -7  -9   13.40    7.80
  -6  -7   9   32.40   12.20
   6  -7   9   68.49   16.60
   6   7  -9   59.19   13.50
  -6  -7   8   42.80   11.20
   6  -7   8   47.20   14.60
   6   7  -8   60.49   12.10
  -6  -7   7   95.79   14.90
   6  -7   7  132.29   20.10
   6   7  -7  115.09   16.10
  -6  -7   6   53.19   11.00
  -6  -7   6   56.59   10.60
   6   7  -6   55.29   11.40
   6  -7   6   34.10   10.40
  -6  -7   5   13.30    5.50
  -6  -7   5    7.30    4.70
   6   7  -5   20.30    6.90
   6  -7   5   15.00    7.00
  -6  -7   4 1484.15   56.79
  -6  -7   4 1547.15   55.79
   6   7  -4 1440.76   57.79
   6  -7   4 1481.15   58.59
  -6  -7   3  973.20   39.80
  -6  -7   3  959.10   37.60
   6   7  -3  943.41   40.50
   6  -7   3  944.21   40.00
  -6  -7   2   97.79    9.70
  -6  -7   2   96.49   10.90
   6  -7   2   98.99   11.00
   6  -7   2   92.99    6.70
  -6  -7   1  140.89   13.00
   6  -7   1  151.18    9.70
   6  -7   1  151.78   11.00
  -6  -7   0  490.05   22.70
   6  -7   0  489.05   22.00
   6  -7   0  490.55   22.00
  -6  -7  -1  133.49   10.10
   6   7   1  130.69    7.70
   6  -7  -1   98.59   10.70
  -6  -7  -2   91.39    9.30
   6   7   2  102.59    7.60
   6  -7  -2  114.19   12.50
  -6  -7  -3  942.01   35.60
   6   7   3  925.21   35.30
   6  -7  -3  957.50   40.20
  -6  -7  -4 1489.15   52.49
   6  -7  -4 1555.44   59.49
   6   7   4 1522.45   54.89
  -6   7   5   17.20    6.20
   6  -7  -5   11.60    6.00
   6   7   5   17.20    5.90
  -6   7   6   55.19   10.30
   6  -7  -6   28.60    9.10
   6   7   6   42.20    9.70
  -6   7   7   83.19   13.50
   6  -7  -7   88.39   14.60
  -6   7   8   24.60   10.00
   6  -7  -8   33.60   10.90
  -6   7   9   22.90    9.90
   6  -7  -9   17.20   10.00
  -7  -7   8   45.90   11.40
   7   7  -8   53.79   11.90
   7  -7   8   24.20   11.80
  -7  -7   7   35.20   10.50
   7   7  -7   43.50   10.90
   7  -7   7   54.59   14.00
  -7  -7   6  209.68   20.60
  -7  -7   6  221.08   21.50
   7  -7   6  258.57   25.40
   7   7  -6  221.38   22.90
  -7  -7   5   21.70    7.00
  -7  -7   5   21.50    7.10
   7   7  -5   28.30    8.30
   7  -7   5   27.70    9.00
  -7  -7   4   32.30    7.40
  -7  -7   4   19.00    6.70
   7   7  -4   51.59   10.10
   7  -7   4   29.60    8.50
  -7  -7   3  574.74   26.50
  -7  -7   3  587.14   29.40
   7   7  -3  598.84   30.50
   7  -7   3  588.54   29.20
  -7  -7   2  262.17   17.40
   7  -7   2  254.47   16.60
   7  -7   2  251.87   13.00
  -7  -7   1  150.78   14.20
   7  -7   1  135.89   10.10
   7  -7   1  147.29   13.80
  -7  -7   0   78.29    9.70
   7  -7   0   59.89    8.00
   7  -7   0   56.89    8.00
  -7  -7  -1  154.68   11.70
   7  -7  -1  147.89   14.10
   7   7   1  161.88    9.60
  -7  -7  -2  252.87   14.90
   7   7   2  255.47   13.60
   7  -7  -2  234.98   16.90
  -7  -7  -3  561.14   25.10
   7  -7  -3  614.44   30.20
   7   7   3  546.65   24.80
  -7  -7  -4   46.30    7.20
   7  -7  -4   55.49   10.80
   7   7   4   32.10    7.00
   7  -7  -5   14.50    6.90
   7   7   5   20.80    6.70
  -7   7   6  217.88   21.10
   7  -7  -6  211.98   22.30
  -7   7   7   46.50   10.80
   7  -7  -7   63.49   13.60
  -7   7   8   40.60   11.30
   7  -7  -8   30.30   11.60
  -8  -7   8   12.10    8.50
   8  -7   8   16.70   10.00
   8   7  -8   22.20    9.40
  -8  -7   7   42.10   10.80
   8  -7   7   53.29   14.30
   8   7  -7   25.30    9.30
  -8  -7   6   86.99   14.10
  -8  -7   6   62.09   11.60
   8  -7   6   65.59   14.10
   8   7  -6   65.99   13.10
  -8  -7   5   17.60    7.30
  -8  -7   5   27.20    7.90
   8   7  -5   29.80    8.90
   8  -7   5   52.19   12.50
  -8  -7   4  150.08   15.10
  -8  -7   4  162.18   18.00
   8  -7   4  163.88   19.10
   8   7  -4  161.58   19.00
  -8  -7   3  392.76   23.90
   8   7  -3  405.76   25.10
   8  -7   3  432.16   25.00
  -8  -7   2  357.46   22.00
   8  -7   2  383.56   24.20
   8   7  -2  390.96   23.80
   8  -7   2  370.46   21.90
  -8  -7   1  417.16   23.40
   8  -7   1  432.56   22.90
   8  -7   1  430.96   21.10
  -8  -7   0   29.80    6.80
   8  -7   0   45.40    7.70
   8  -7   0   22.50    6.00
  -8  -7  -1  422.86   22.10
   8   7   1  418.66   19.20
   8  -7  -1  416.46   23.00
  -8  -7  -2  352.26   19.10
   8   7   2  315.37   17.00
   8  -7  -2  360.86   21.80
  -8  -7  -3  460.95   21.70
   8  -7  -3  398.36   24.80
   8   7   3  373.26   20.30
   8   7   4  139.19   16.50
   8  -7  -4  141.89   17.10
   8  -7  -5   28.30    9.10
   8  -7  -6   84.39   14.90
   8  -7  -7   37.60   11.60
   8  -7  -8    4.90    7.60
  -9  -7   7   47.10   11.70
   9  -7   7   92.59   19.10
   9   7  -7  101.99   18.00
  -9  -7   6   38.90   10.00
  -9  -7   6   53.59   12.00
   9  -7   6   37.60   12.00
   9   7  -6   39.30   11.10
  -9  -7   5    5.10    6.10
  -9  -7   5   18.40    6.50
   9   7  -5   23.70    8.90
   9  -7   5   27.90   10.50
  -9  -7   4  265.57   20.60
   9   7  -4  273.07   25.50
   9  -7   4  245.08   24.10
  -9  -7   3   79.19   12.70
   9   7  -3   78.79   13.20
   9  -7   3  114.79   15.10
  -9  -7   2   34.50    9.00
   9   7  -2   45.80   10.30
   9  -7   2   39.00    9.20
  -9  -7   1   66.79   11.10
   9  -7   1   91.09   10.90
   9   7  -1   53.79   10.40
   9  -7   1   75.69   11.60
  -9  -7   0   64.89   10.40
   9  -7   0   61.99    9.80
   9  -7   0   67.29    9.90
  -9  -7  -1   56.59    9.50
   9  -7  -1   69.09   10.60
   9   7   1   53.09    7.80
  -9  -7  -2   36.90    7.60
   9   7   2   33.10    6.80
   9  -7  -2   35.80    8.60
  -9  -7  -3  108.29   11.70
   9  -7  -3   92.19   14.40
   9  -7  -4  286.27   22.30
   9  -7  -5   21.80    8.60
   9  -7  -6   33.50   11.00
   9  -7  -7   92.99   17.10
 -10  -7   7   24.20    9.50
  10  -7   7   22.70   11.00
  10   7  -7   16.50   10.30
  10   7  -6   19.70    8.90
  10  -7   6   16.10    9.50
 -10  -7   5   24.70    9.50
  10  -7   5   28.30   10.80
  10   7  -5   70.19   14.70
 -10  -7   4   68.09   13.10
  10   7  -4   52.19   12.60
  10  -7   4   77.29   14.20
 -10  -7   3   90.19   14.20
  10  -7   3   67.59   12.60
  10   7  -3   55.59   12.20
 -10  -7   2  219.28   21.20
  10   7  -2  202.38   21.40
  10  -7   2  210.28   20.80
 -10  -7   1  164.18   18.20
  10  -7   1  223.68   20.70
  10   7  -1  199.98   20.90
 -10  -7   0   82.49   12.20
  10  -7   0   58.99   10.30
  10  -7   0   65.79   10.90
  10   7   0   61.99    8.80
  10   7   0   56.29   10.50
 -10  -7  -1  216.08   16.60
  10  -7  -1  190.58   19.00
  10   7   1  189.08   13.70
 -10  -7  -2  213.18   16.00
  10  -7  -2  202.48   21.10
  10  -7  -3   59.99   12.10
  10  -7  -4   44.20   11.40
  10  -7  -5   25.30    9.30
  10  -7  -6   15.20    9.60
  10  -7  -7   15.70    9.60
  11   7  -6    0.10    7.30
  11  -7   6    8.20    9.40
 -11  -7   5  128.59   19.30
  11  -7   5  100.39   18.10
  11   7  -5  117.99   19.30
 -11  -7   4    1.60    6.40
  11   7  -4   17.30    8.80
  11  -7   4   17.00    9.00
 -11  -7   3   51.99   12.00
  11   7  -3   61.59   13.20
  11  -7   3   46.30   12.00
 -11  -7   2   22.30    8.30
  11  -7   2   36.00   10.20
  11   7  -2   25.20    8.90
 -11  -7   1   36.80    9.10
  11   7  -1   20.50    7.80
  11  -7   1   56.89   11.20
 -11  -7   0  106.19   14.30
  11  -7   0  129.69   16.00
  11   7   0   88.29   13.80
  11  -7   0  107.09   14.60
 -11  -7  -1   41.20    9.50
  11  -7  -1   37.10    9.90
  11   7   1   21.40    7.80
  11  -7  -1   34.80    9.20
 -11  -7  -2   16.80    6.40
  11  -7  -2   25.90    8.80
  11   7   2   26.00    7.60
  11  -7  -3   38.30   10.60
  11  -7  -4   12.90    7.30
  11  -7  -5   95.89   17.60
  11  -7  -6   10.30    9.00
 -12  -7   5   70.99   15.30
  12  -7   5   57.29   15.60
  12   7  -5   45.20   13.00
 -12  -7   4   43.80   11.90
  12  -7   4   38.00   13.30
  12   7  -4   44.30   12.70
 -12  -7   3   25.20   10.10
  12   7  -3   28.70   10.10
  12  -7   3   18.70    9.60
 -12  -7   2   54.29   11.90
  12  -7   2   31.00   10.70
  12   7  -2   38.30   11.20
 -12  -7   1   38.40   10.50
  12  -7   1   44.50   10.50
  12   7  -1   43.30   11.10
 -12  -7   0  138.29   17.20
  12   7   0  139.59   18.20
  12  -7   0  141.79   18.00
 -12  -7  -1   61.99   11.60
  12   7   1   46.50   11.20
  12  -7  -1   46.60   11.30
  12  -7  -1   32.90    9.70
  12  -7  -2   50.49   11.20
  12  -7  -3   10.40    8.60
  12  -7  -4   72.39   15.30
  12  -7  -5   55.29   14.60
 -13  -7   3   10.00    8.10
  13   7  -3    7.50    7.70
  13  -7   3   16.00    8.90
 -13  -7   2   34.50   10.50
  13  -7   2   30.90   10.80
  13   7  -2   29.10   10.50
 -13  -7   1   81.89   14.50
  13  -7   1   77.59   15.10
  13   7  -1   65.69   13.90
 -13  -7   0   38.00   10.20
  13  -7   0   15.00    8.00
  13   7   0   21.90    9.70
  13  -7  -1  119.99   17.60
  13  -7  -1   88.19   22.10
  13  -7  -2   26.50    9.60
  13  -7  -2   14.10    8.90
  13  -7  -3    0.40    6.60
   0  -8  10  203.58   26.20
   0  -8   9    3.20    6.70
   0  -8   8   62.59   13.20
   0  -8   7   -5.10    4.40
   0   8  -6   34.40    5.60
   0  -8   6   25.70    7.80
   0  -8   5   -1.10    3.40
   0   8  -5    1.60    1.80
   0  -8   5    1.40    2.10
   0   8  -4 1649.63   53.29
   0  -8   4 1603.14   59.19
   0  -8   4 1609.04   52.69
   0  -8   3    1.00    2.30
   0  -8   3    0.30    1.40
   0  -8   2 5325.97  162.38
   0  -8   2 5287.17  159.08
   0  -8   1    1.30    1.60
   0  -8   1   -1.10    1.20
   0  -8   0   51.69    5.10
   0  -8   0   48.10    3.30
   0  -8  -1   -0.90    1.40
   0  -8  -2 5350.06  165.88
   0   8   2 5563.14  163.08
   0   8   3   -0.60    1.60
   0  -8  -3    0.10    2.10
   0   8   4 1626.24   55.49
   0  -8  -4 1640.04   56.59
   0  -8  -5   -0.50    2.50
   0   8   5   -1.30    2.40
   0  -8  -6   36.30    6.90
   0   8   6   29.10    6.70
   0   8   7    6.10    5.20
   0  -8  -7    2.40    4.00
   0   8   8   69.19   12.20
   0  -8  -8   51.29    9.60
   0   8   9    2.00    5.90
   0   8  10  175.78   22.10
  -1  -8  10   -2.40    8.10
   1  -8  10    2.70    8.10
  -1  -8   9   73.89   15.70
   1  -8   9   76.49   16.20
  -1  -8   8   24.60    8.90
   1  -8   8   36.20   10.90
  -1  -8   7   21.80    7.90
   1  -8   7   24.20    9.10
  -1  -8   6   -1.10    3.60
   1  -8   6    4.20    4.70
   1   8  -6    4.10    3.40
  -1   8  -5   22.40    3.80
  -1  -8   5   25.50    4.80
  -1  -8   5   32.90    7.60
   1   8  -5   21.40    4.80
   1  -8   5   32.10    7.60
  -1  -8   4  403.86   22.00
  -1  -8   4  463.05   19.20
  -1   8  -4  452.25   17.10
   1   8  -4  437.06   19.40
   1  -8   4  434.16   23.00
   1  -8   4  447.96   16.80
  -1  -8   3  547.25   24.60
  -1  -8   3  591.74   22.10
   1  -8   3  577.44   19.80
   1  -8   3  517.85   24.60
  -1  -8   2  592.44   22.70
  -1  -8   2  581.24   24.00
   1  -8   2  647.74   25.10
   1  -8   2  618.94   21.10
  -1  -8   1 2455.35   76.09
  -1  -8   1 2419.16   76.49
   1  -8   1 2475.85   76.89
   1  -8   1 2460.55   75.49
  -1  -8   0 3010.70   91.99
  -1  -8   0 2919.21   88.89
   1  -8   0 3005.70   91.69
   1  -8   0 2977.70   90.39
  -1  -8  -1 2353.66   75.09
   1  -8  -1 2415.36   75.49
  -1  -8  -2  642.74   24.50
  -1   8   2  655.53   23.00
   1   8   2  615.34   21.40
   1  -8  -2  639.64   25.10
  -1   8   3  593.84   23.30
  -1  -8  -3  619.64   24.40
   1  -8  -3  609.24   25.20
   1   8   3  600.54   22.60
  -1   8   4  427.96   19.90
  -1  -8  -4  446.46   19.90
   1   8   4  451.75   19.60
   1  -8  -4  426.16   20.80
  -1   8   5   28.30    5.90
  -1  -8  -5   29.10    5.50
   1   8   5   22.50    5.40
   1  -8  -5   28.80    6.10
  -1   8   6    1.60    3.50
  -1  -8  -6    5.00    3.50
   1   8   6    4.20    3.90
   1  -8  -6    2.10    3.90
  -1   8   7    2.30    4.30
  -1  -8  -7   12.20    5.30
   1  -8  -7   22.90    7.10
   1   8   7   16.90    6.60
  -1   8   8   25.70    8.70
   1  -8  -8   43.10    8.80
   1   8   8   11.30    7.00
  -1   8   9   58.69   12.30
   1   8   9   70.49   13.60
  -1   8  10   15.50    9.60
   1   8  10   11.90    8.90
  -2  -8  10   -3.70    7.50
   2  -8  10   -0.60    8.00
  -2  -8   9  184.18   23.10
   2  -8   9  176.88   25.10
  -2  -8   8   13.90    7.30
   2  -8   8    9.50    8.10
  -2  -8   7   44.40   10.30
   2  -8   7   31.50    9.60
   2   8  -7   53.69    9.10
  -2  -8   6  491.25   23.40
  -2  -8   6  504.35   28.30
   2  -8   6  493.05   29.20
   2   8  -6  515.15   24.60
  -2  -8   5  244.08   14.10
  -2  -8   5  225.88   16.50
   2   8  -5  224.98   14.30
   2  -8   5  245.48   18.20
  -2   8  -4   70.99    4.10
  -2  -8   4   74.79    9.90
  -2  -8   4   65.19    7.50
   2  -8   4   72.19    4.00
   2   8  -4   58.39    7.60
   2  -8   4   81.79   11.40
  -2  -8   3  404.96   17.90
  -2  -8   3  416.56   19.80
   2  -8   3  398.26   14.00
   2  -8   3  394.86   20.20
  -2  -8   2  429.66   18.30
  -2  -8   2  399.46   17.60
   2  -8   2  417.96   14.90
   2  -8   2  416.86   19.00
  -2  -8   1  105.89    6.20
  -2  -8   1   88.29    6.70
   2  -8   1  110.99    7.20
   2  -8   1  106.79    6.10
  -2  -8   0 1155.08   39.70
  -2  -8   0 1154.98   35.60
   2  -8   0 1209.58   39.40
   2  -8   0 1175.08   38.60
  -2  -8  -1  113.09    7.40
   2  -8  -1  100.69    7.20
  -2  -8  -2  423.06   18.00
   2   8   2  408.66   15.00
   2  -8  -2  459.85   19.60
  -2  -8  -3  411.56   18.20
  -2   8   3  444.56   18.60
   2   8   3  384.96   16.60
   2  -8  -3  420.66   19.80
  -2   8   4   58.39    7.50
  -2  -8  -4   64.99    7.50
   2   8   4   82.89    8.40
   2  -8  -4   62.19    8.60
  -2   8   5  230.78   14.70
  -2  -8  -5  211.58   13.10
   2  -8  -5  200.88   14.50
   2   8   5  250.37   14.80
  -2  -8  -6  509.35   23.60
  -2   8   6  515.55   26.10
   2   8   6  484.65   25.20
   2  -8  -6  543.45   26.90
  -2   8   7   48.30   10.00
  -2  -8  -7   37.70    7.30
   2  -8  -7   36.50    8.10
   2   8   7   56.49   10.20
  -2   8   8   11.90    6.50
   2   8   8    1.20    5.00
   2  -8  -8   13.50    6.80
  -2   8   9  154.78   20.20
   2  -8  -9  138.39   17.10
   2   8   9  147.79   19.40
  -2   8  10   -1.80    6.60
  -3  -8   9  325.27   31.10
   3  -8   9  343.07   33.50
  -3  -8   8   26.20    9.50
   3  -8   8   28.70   10.10
  -3  -8   7   15.50    7.80
   3   8  -7   27.50    7.50
   3  -8   7   12.80    8.60
  -3  -8   6  131.49   15.90
  -3  -8   6   89.69   11.00
   3   8  -6  113.79   13.20
   3  -8   6  150.28   18.00
  -3  -8   5  827.62   37.00
  -3  -8   5  833.52   34.40
   3  -8   5  812.42   38.50
   3   8  -5  885.61   35.70
  -3  -8   4  386.36   21.30
  -3  -8   4  450.15   21.00
   3  -8   4  450.95   23.80
   3   8  -4  436.66   21.40
  -3  -8   3   23.90    5.30
  -3  -8   3   19.30    4.60
   3  -8   3   24.10    1.80
   3  -8   3   25.50    6.00
  -3  -8   2   53.49    6.70
  -3  -8   2   86.49    8.10
   3  -8   2   64.09    7.90
   3  -8   2   63.39    4.10
  -3  -8   1 1355.46   47.30
  -3  -8   1 1435.06   44.80
   3  -8   1 1418.46   47.20
   3  -8   1 1334.97   44.70
  -3  -8   0  508.85   20.60
   3  -8   0  507.25   19.70
   3  -8   0  477.45   19.50
  -3  -8  -1 1349.56   45.50
   3  -8  -1 1353.46   46.20
   3   8   1 1328.47   40.70
  -3  -8  -2   72.29    7.50
   3  -8  -2   72.09    8.30
   3   8   2   78.49    5.00
  -3  -8  -3   22.50    4.50
  -3   8   3   14.40    3.80
   3   8   3   16.80    3.70
   3  -8  -3   14.70    4.80
  -3  -8  -4  454.15   20.20
  -3   8   4  455.05   21.70
   3  -8  -4  454.15   23.20
   3   8   4  480.15   20.80
  -3   8   5  885.51   35.80
  -3  -8  -5  810.62   32.50
   3  -8  -5  889.91   37.20
   3   8   5  817.92   34.20
  -3   8   6  136.89   14.70
  -3  -8  -6  119.19   11.40
   3   8   6  113.49   13.30
   3  -8  -6  117.59   14.40
  -3   8   7   18.30    6.50
   3  -8  -7    7.00    6.00
   3   8   7   17.90    7.10
  -3   8   8   29.10    9.20
   3  -8  -8   21.20    7.80
   3   8   8   35.00    9.20
  -3   8   9  342.57   25.10
   3  -8  -9  351.86   24.90
  -4  -8   9   73.99   15.10
   4  -8   9   89.89   18.80
  -4  -8   8  183.98   22.00
   4  -8   8  199.08   24.80
   4   8  -8  214.68   20.70
  -4  -8   7   73.49   13.70
   4  -8   7  121.69   18.10
   4   8  -7   87.09   12.90
  -4  -8   6   82.99   11.50
  -4  -8   6   83.29   13.00
   4   8  -6   79.79   11.90
   4  -8   6  101.09   15.70
  -4  -8   5  192.98   18.10
  -4  -8   5  215.38   15.00
   4   8  -5  229.98   16.10
   4  -8   5  185.58   19.40
  -4  -8   4   12.20    4.60
  -4  -8   4   12.60    4.10
   4   8  -4   12.80    4.50
   4  -8   4    9.60    4.90
  -4  -8   3  586.14   25.30
  -4  -8   3  555.34   25.40
   4  -8   3  608.84   27.40
  -4  -8   2  123.99    8.50
  -4  -8   2  128.29   11.40
   4  -8   2  133.79    6.80
   4  -8   2  131.19   12.00
  -4  -8   1  852.71   32.20
  -4  -8   1  840.22   28.90
   4  -8   1  802.92   31.20
   4  -8   1  828.22   29.10
  -4  -8   0   50.59    6.60
   4  -8   0   63.69    7.00
   4  -8   0   55.59    6.60
  -4  -8  -1  854.11   31.50
   4  -8  -1  842.82   32.10
   4   8   1  819.02   27.00
  -4  -8  -2  102.39    7.90
   4   8   2  114.19    6.70
   4  -8  -2  128.99    9.90
  -4  -8  -3  582.94   24.10
   4  -8  -3  621.14   27.50
   4   8   3  583.74   23.20
  -4   8   4   19.80    5.20
  -4  -8  -4   13.80    4.00
   4   8   4   17.90    4.50
   4  -8  -4   14.40    5.20
  -4  -8  -5  216.48   12.90
  -4   8   5  222.98   15.40
   4   8   5  193.88   13.70
   4  -8  -5  208.68   16.00
  -4  -8  -6   80.49    9.00
  -4   8   6   74.39   11.20
   4   8   6   68.79   10.70
   4  -8  -6   88.59   13.30
  -4   8   7   95.89   13.70
   4   8   7   75.79   12.30
   4  -8  -7   91.49   13.60
  -4   8   8  215.48   22.60
   4  -8  -8  192.68   20.40
  -4   8   9   51.39   12.80
   4  -8  -9   61.29   12.90
  -5  -8   9   40.30   12.10
   5  -8   9   38.20   13.40
  -5  -8   8   19.20    8.50
   5   8  -8   21.10    7.90
   5  -8   8    5.10    7.80
  -5  -8   7   45.30   10.50
   5   8  -7   47.00   10.30
   5  -8   7   29.40   10.00
  -5  -8   6   35.90    8.00
  -5  -8   6   43.80    9.30
   5  -8   6   40.80   10.20
   5   8  -6   36.60    8.70
  -5  -8   5   44.60    8.20
  -5  -8   5   37.90    8.20
   5   8  -5   33.30    8.20
   5  -8   5   42.90    9.90
  -5  -8   4  156.88   14.90
  -5  -8   4  146.29   14.40
   5   8  -4  147.89   15.10
   5  -8   4  177.48   17.60
  -5  -8   3  227.08   13.70
  -5  -8   3  212.98   14.40
   5  -8   3  224.78   15.60
   5  -8   3  214.18    8.10
  -5  -8   2   52.39    6.60
  -5  -8   2   50.49    7.40
   5  -8   2   47.30    4.80
   5  -8   2   52.69    7.90
   5  -8   1   98.09    9.80
   5  -8   1  100.39    7.30
  -5  -8   0  918.61   34.10
   5  -8   0  836.82   32.50
   5  -8   0  851.81   32.70
  -5  -8  -1   77.99    8.70
   5   8   1   97.09    5.70
   5  -8  -1  116.89   10.80
  -5  -8  -2   49.99    6.70
   5   8   2   44.10    5.20
   5  -8  -2   65.19    9.00
  -5  -8  -3  210.18   12.70
   5  -8  -3  231.68   15.60
   5   8   3  237.98   12.50
  -5  -8  -4  159.18   10.80
   5   8   4  175.68   11.90
   5  -8  -4  173.68   16.70
  -5   8   5   43.20    8.20
  -5  -8  -5   57.79    7.60
   5  -8  -5   49.70    9.50
   5   8   5   48.00    8.40
  -5   8   6   38.90    8.70
   5  -8  -6   27.00    8.10
   5   8   6   33.80    7.80
  -5   8   7   48.80   11.20
   5  -8  -7   71.99   13.60
  -5   8   8    7.50    7.40
   5  -8  -8   11.40    7.90
  -5   8   9   42.60   12.20
   5  -8  -9   48.40   12.30
  -6  -8   9   91.79   17.10
   6  -8   9   70.29   17.20
  -6  -8   8   89.89   15.40
   6  -8   8  131.19   21.40
   6   8  -8  130.49   17.80
  -6  -8   7    5.70    6.30
   6  -8   7   15.90    9.00
   6   8  -7   20.30    8.40
  -6  -8   6   12.30    6.30
  -6  -8   6   13.30    6.30
   6  -8   6   22.90    9.00
   6   8  -6    2.10    5.00
  -6  -8   5   38.70    8.60
  -6  -8   5   55.39   10.20
   6  -8   5   21.20    8.70
   6   8  -5   43.30    9.80
  -6  -8   4  420.76   22.70
  -6  -8   4  448.76   24.40
   6  -8   4  453.55   25.70
   6   8  -4  420.86   24.70
  -6  -8   3  420.96   22.30
  -6  -8   3  389.56   19.90
   6  -8   3  390.96   22.40
   6   8  -3  376.26   22.40
  -6  -8   2  201.98   11.80
  -6  -8   2  197.88   14.00
   6  -8   2  184.48   13.40
   6  -8   2  192.98   10.20
  -6  -8   1  391.16   20.30
   6  -8   1  415.96   20.20
   6  -8   1  385.86   17.90
  -6  -8   0  389.26   20.00
   6  -8   0  428.26   19.80
   6  -8   0  386.16   19.20
  -6  -8  -1  397.16   19.60
   6  -8  -1  380.66   19.90
   6   8   1  389.96   15.90
  -6  -8  -2  190.68   12.60
   6   8   2  198.68   10.80
   6  -8  -2  212.18   14.50
  -6  -8  -3  372.36   18.70
   6   8   3  367.26   17.90
   6  -8  -3  411.26   22.50
  -6  -8  -4  457.35   21.30
   6  -8  -4  442.56   25.70
   6   8   4  473.55   22.40
  -6  -8  -5   31.80    5.90
   6  -8  -5   32.30    8.30
   6   8   5   42.00    8.20
  -6   8   6    6.10    4.90
   6  -8  -6   16.30    6.70
  -6   8   7   22.10    8.50
   6  -8  -7   13.20    7.50
  -6   8   8  115.39   17.50
   6  -8  -8  123.09   17.80
  -6   8   9  105.79   17.60
   6  -8  -9   86.69   16.20
  -7  -8   8   26.90    9.80
   7   8  -8   31.40   10.20
   7  -8   8   49.40   13.90
  -7  -8   7   39.70   10.70
   7   8  -7   43.00   11.20
   7  -8   7   38.90   13.00
  -7  -8   6  124.99   15.90
  -7  -8   6  132.39   16.40
   7   8  -6  114.89   16.30
   7  -8   6  100.59   17.00
  -7  -8   5  192.48   19.20
  -7  -8   5  171.28   17.10
   7   8  -5  177.38   19.30
   7  -8   5  209.48   22.10
  -7  -8   4  104.29   12.30
  -7  -8   4  108.59   13.60
   7   8  -4   94.99   13.80
   7  -8   4  111.59   15.00
  -7  -8   3  592.74   29.50
  -7  -8   3  597.14   26.90
   7   8  -3  570.84   30.20
   7  -8   3  608.54   30.00
  -7  -8   2   29.30    6.70
   7  -8   2   24.70    4.80
   7  -8   2   25.10    6.80
  -7  -8   1  699.53   30.90
   7  -8   1  661.73   27.40
   7  -8   1  656.73   29.70
  -7  -8   0  221.58   14.70
   7  -8   0  232.88   14.50
   7  -8   0  221.08   14.30
  -7  -8  -1  686.83   29.20
   7  -8  -1  645.24   29.60
   7   8   1  643.24   25.00
  -7  -8  -2   17.90    5.10
   7  -8  -2   28.10    7.10
   7   8   2   31.00    5.30
  -7  -8  -3  622.64   26.80
   7   8   3  589.14   25.80
   7  -8  -3  605.74   30.60
  -7  -8  -4  106.69   11.20
   7  -8  -4  115.09   14.70
   7   8   4  118.19   12.50
   7  -8  -5  164.38   18.70
   7  -8  -6  114.09   16.40
  -7   8   7   51.09   12.00
   7  -8  -7   34.90   10.30
  -7   8   8   23.60    9.30
   7  -8  -8   69.49   14.20
  -8  -8   8   61.29   14.00
   8   8  -8   57.99   14.30
   8  -8   8   87.39   18.80
  -8  -8   7   83.69   14.40
   8  -8   7   69.69   16.30
   8   8  -7   67.59   13.70
  -8  -8   6   10.10    6.00
  -8  -8   6   11.50    6.70
   8   8  -6    1.70    5.10
   8  -8   6   19.90    9.30
  -8  -8   5  119.09   14.70
  -8  -8   5  106.39   15.50
   8  -8   5  141.19   18.70
   8   8  -5  160.68   19.30
  -8  -8   4   86.69   13.20
  -8  -8   4   77.49   11.00
   8   8  -4  116.49   15.60
   8  -8   4  125.29   16.60
  -8  -8   3  169.78   17.50
   8   8  -3  152.98   17.20
   8  -8   3  135.89   15.80
  -8  -8   2   66.49   10.90
   8  -8   2   62.59   10.10
   8   8  -2   56.79   10.90
  -8  -8   1   29.90    7.10
   8  -8   1   46.30    8.70
   8  -8   1   36.00    6.60
  -8  -8   0   93.59   11.80
   8  -8   0  106.69   11.70
   8  -8   0   79.59   10.70
  -8  -8  -1   47.10    8.20
   8   8   1   44.00    6.30
   8  -8  -1   28.60    6.90
  -8  -8  -2   65.89    9.50
   8   8   2   59.19    7.70
   8  -8  -2   66.99   10.80
  -8  -8  -3  163.48   12.20
   8  -8  -3  114.49   15.00
   8   8   3  146.79   19.20
  -8  -8  -4   91.19   12.00
   8  -8  -4   90.99   13.60
   8  -8  -5  117.59   16.60
   8  -8  -6   28.30    9.60
   8  -8  -7  106.69   17.10
   8  -8  -8   33.60   11.60
  -9  -8   7   21.30    8.70
   9  -8   7   29.40   12.80
   9   8  -7   21.20   10.20
  -9  -8   6  153.78   18.60
  -9  -8   6  128.29   17.80
   9   8  -6  111.59   17.80
   9  -8   6  131.09   20.80
  -9  -8   5  154.28   19.00
  -9  -8   5  199.08   19.00
   9   8  -5  142.29   18.70
   9  -8   5  164.68   21.90
  -9  -8   4  102.09   14.80
   9  -8   4  125.89   17.80
   9   8  -4  122.19   17.20
  -9  -8   3  341.07   22.70
   9  -8   3  309.47   22.40
   9   8  -3  336.87   23.70
  -9  -8   2  141.29   16.30
   9  -8   2  122.69   15.00
   9   8  -2  122.99   16.00
  -9  -8   1  267.87   19.20
   9  -8   1  256.57   16.20
   9  -8   1  267.17   18.60
  -9  -8   0   70.49   10.70
   9  -8   0   70.69   11.00
   9  -8   0   65.49    9.90
   9   8   0   75.69    8.80
  -9  -8  -1  269.77   18.00
   9   8   1  252.57   14.80
   9  -8  -1  274.57   18.90
  -9  -8  -2  128.79   13.60
   9  -8  -2  134.29   16.00
  -9  -8  -3  309.97   18.80
   9  -8  -3  344.07   23.80
   9  -8  -4   94.29   14.80
   9  -8  -5  153.98   19.40
   9  -8  -6  111.29   17.60
   9  -8  -7   24.00    9.80
  10  -8   7  117.09   21.40
  10   8  -7  128.29   20.20
 -10  -8   6   35.80   11.20
  10  -8   6   67.59   16.40
  10   8  -6   67.29   14.70
 -10  -8   5   19.10    8.70
  10  -8   5   -4.50    6.30
  10   8  -5   15.30    8.60
 -10  -8   4  165.88   19.80
  10   8  -4  143.29   19.40
  10  -8   4  139.29   19.20
 -10  -8   3   56.89   11.70
  10   8  -3   65.89   12.80
  10  -8   3   81.19   13.70
 -10  -8   2  278.17   20.50
  10  -8   2  231.98   21.90
  10   8  -2  240.08   23.40
 -10  -8   1   64.79   11.40
  10  -8   1   81.69   12.80
  10   8  -1   83.79   13.40
 -10  -8   0   40.00    9.30
  10   8   0   26.00    6.20
  10   8   0   19.20    7.80
  10  -8   0   36.90    9.10
  10  -8   0   31.00    7.70
 -10  -8  -1   80.79   12.10
  10  -8  -1   80.99   12.50
 -10  -8  -2  216.78   16.90
  10  -8  -2  313.67   21.70
  10  -8  -3   80.69   14.30
  10  -8  -4  115.99   17.20
  10  -8  -5   18.80    8.40
  10  -8  -6   34.80   11.90
  11  -8   6  101.89   19.10
  11   8  -6  106.69   18.60
 -11  -8   5   39.70   11.60
  11   8  -5   28.70   10.80
  11  -8   5   41.90   13.40
 -11  -8   4  244.18   25.70
  11  -8   4  197.68   23.70
  11   8  -4  343.57   31.40
 -11  -8   3   19.00    8.60
  11  -8   3   15.80    8.80
  11   8  -3   13.30    7.40
 -11  -8   2    7.60    6.20
  11   8  -2    0.50    5.20
  11  -8   2   10.90    6.60
 -11  -8   1   39.80   10.00
  11   8  -1   44.90   11.60
  11  -8   1   49.30   10.60
 -11  -8   0  125.19   16.40
  11  -8   0  132.29   16.10
  11  -8   0  131.69   15.80
  11   8   0  124.89   16.60
 -11  -8  -1   41.00   10.10
  11   8   1   42.40   10.10
  11  -8  -1   51.49   11.00
  11  -8  -1   31.40    8.70
 -11  -8  -2    4.30    5.00
  11  -8  -2    2.00    5.40
  11  -8  -3   26.30   10.10
  11  -8  -4  259.57   26.70
  11  -8  -5   23.10   11.20
  11  -8  -6  102.79   18.90
 -12  -8   4   10.60    8.30
  12  -8   4   13.60   10.00
  12   8  -4    4.50    6.60
 -12  -8   3    8.10    7.90
  12  -8   3   11.90    8.90
  12   8  -3   10.80    8.60
 -12  -8   2   45.90   11.60
  12   8  -2   33.40   10.60
  12  -8   2   47.50   11.50
 -12  -8   1   46.00   11.60
  12   8  -1   46.70   11.90
  12  -8   1   39.00   11.20
 -12  -8   0  285.97   22.00
  12   8   0  254.87   25.00
  12  -8   0  273.37   21.40
 -12  -8  -1   39.40    9.60
  12  -8  -1   40.00   10.10
  12   8   1   57.19   11.80
  12  -8  -1   48.80   11.60
  12  -8  -2   66.79   13.30
  12  -8  -3   -2.70    5.80
  12  -8  -4   24.10    9.60
 -13  -8   3  105.49   17.80
  13   8  -3   60.99   14.60
  13  -8   3  103.19   18.50
 -13  -8   2   69.19   14.20
  13   8  -2   37.00   12.20
  13  -8   2   45.00   12.90
 -13  -8   1   96.29   15.40
  13  -8   1   67.69   13.70
  13   8  -1   66.89   14.30
 -13  -8   0   75.79   13.90
  13   8   0   86.69   15.50
  13  -8   0  100.09   16.10
 -13  -8  -1   69.99   18.40
  13  -8  -1   79.29   15.00
  13  -8  -2   41.60   11.50
  13  -8  -2   54.09   12.00
  13  -8  -3   62.79   14.10
   0  -9  10  -11.90    5.90
   0  -9   9   68.49   14.80
   0  -9   8   -2.50    5.60
   0  -9   7   46.50   10.50
   0  -9   6    2.30    4.70
   0  -9   5  604.34   23.50
   0   9  -5  574.14   23.70
   0  -9   5  627.24   30.60
   0  -9   4    1.10    3.20
   0  -9   4    0.30    1.60
   0  -9   3  365.86   19.30
   0  -9   3  412.56   16.20
   0  -9   2    1.80    1.60
   0  -9   2    1.70    2.40
   0  -9   1 1700.53   53.49
   0  -9   1 1632.64   53.69
   0  -9   0   -2.20    1.00
   0  -9   0   -2.10    1.80
   0  -9  -1 1571.84   51.79
   0   9   2   -0.80    1.10
   0  -9  -2    0.40    2.10
   0  -9  -3  422.16   19.10
   0   9   3  400.96   16.70
   0   9   4   -2.60    2.10
   0  -9  -4    2.00    2.90
   0   9   5  613.14   26.70
   0  -9  -5  603.04   27.10
   0   9   6   -1.50    3.20
   0  -9  -6   -0.20    2.70
   0  -9  -7   44.00    8.70
   0   9   7   46.20    9.30
   0   9   8   -3.50    4.00
   0  -9  -8   -2.10    3.90
   0   9   9   40.70   10.40
   0   9  10    5.30    7.30
  -1  -9  10   54.69   14.90
   1  -9  10   55.69   15.00
  -1  -9   9  160.48   22.20
   1  -9   9  148.89   21.90
  -1  -9   8  415.16   28.90
   1  -9   8  415.16   29.50
  -1  -9   7   51.89   11.20
   1  -9   7   46.90   11.30
  -1  -9   6  195.38   19.80
  -1  -9   6  179.28   12.00
   1  -9   6  151.98   18.00
   1   9  -6  184.68   12.50
  -1   9  -5  821.12   28.40
  -1  -9   5  812.52   36.50
  -1  -9   5  800.42   30.80
   1  -9   5  761.52   27.80
   1   9  -5  784.62   31.20
   1  -9   5  795.92   37.00
  -1  -9   4  632.34   24.40
  -1  -9   4  568.04   27.70
   1  -9   4  596.64   28.80
   1  -9   4  615.94   22.00
  -1  -9   3  456.15   21.50
  -1  -9   3  443.36   18.60
   1  -9   3  461.75   22.10
   1  -9   3  436.96   16.70
  -1  -9   2 1264.17   42.20
  -1  -9   2 1247.88   43.60
   1  -9   2 1231.08   44.20
   1  -9   2 1262.17   40.40
  -1  -9   1  265.87   12.30
  -1  -9   1  258.37   11.70
   1  -9   1  271.57   12.50
   1  -9   1  248.38   11.30
  -1  -9   0   11.00    2.90
  -1  -9   0   10.10    1.90
   1  -9   0    8.10    2.60
   1  -9   0    9.80    2.20
  -1  -9  -1  271.47    8.70
  -1  -9  -1  245.18   12.50
   1  -9  -1  261.37   12.90
  -1  -9  -2 1186.88   41.60
   1   9   2 1223.28   37.90
  -1   9   3  462.95   19.10
  -1  -9  -3  459.85   20.30
   1  -9  -3  491.45   21.50
   1   9   3  449.46   18.10
  -1   9   4  581.84   25.20
  -1  -9  -4  644.94   26.40
   1   9   4  639.24   25.20
   1  -9  -4  632.94   27.20
  -1  -9  -5  735.83   30.90
  -1   9   5  753.52   31.50
   1   9   5  748.03   31.00
   1  -9  -5  795.92   32.80
  -1  -9  -6  187.58   13.10
  -1   9   6  191.38   17.00
   1   9   6  188.28   13.90
   1  -9  -6  146.89   14.90
  -1  -9  -7   52.09    8.80
  -1   9   7   59.69   10.80
   1   9   7   49.40    9.70
   1  -9  -7   62.69   10.80
  -1   9   8  390.96   25.60
   1   9   8  427.46   26.10
   1  -9  -8  448.26   25.70
  -1   9   9  155.38   19.60
   1   9   9  182.98   21.40
  -1   9  10   55.79   13.80
  -2  -9  10   17.10   10.80
   2  -9  10   31.90   12.90
  -2  -9   9    2.80    6.60
   2  -9   9    6.90    9.80
  -2  -9   8   33.80   10.70
   2  -9   8   58.29   14.10
  -2  -9   7  493.25   29.70
   2  -9   7  433.86   29.20
   2   9  -7  484.45   24.60
  -2  -9   6   88.49   13.30
  -2  -9   6  126.69   12.20
   2   9  -6  105.39   12.10
   2  -9   6  115.19   15.90
  -2  -9   5  135.79   14.70
  -2  -9   5  133.79   12.20
   2   9  -5  142.29   11.10
   2  -9   5  132.29   15.80
  -2   9  -4  111.59    5.80
  -2  -9   4  104.29   11.80
  -2  -9   4  119.59    9.10
   2  -9   4  111.99   13.40
   2  -9   4  115.49    5.70
  -2  -9   3  207.58   11.50
  -2  -9   3  175.88   12.20
   2  -9   3  193.18    8.30
   2  -9   3  190.88   13.20
  -2  -9   2    3.20    2.30
  -2  -9   2    2.60    2.30
   2  -9   2    7.00    1.90
   2  -9   2    4.80    2.90
  -2  -9   1 1423.86   48.00
  -2  -9   1 1505.35   46.30
   2  -9   1 1367.96   47.60
   2  -9   1 1424.86   46.20
  -2  -9   0   50.49    5.90
  -2  -9   0   52.29    2.80
   2  -9   0   49.50    5.30
   2  -9   0   49.40    5.50
  -2  -9  -1 1576.24   51.79
   2  -9  -1 1520.55   51.69
  -2  -9  -2    2.80    2.20
   2  -9  -2    4.90    2.80
   2   9   2    3.70    1.30
  -2   9   3  178.38   10.60
  -2  -9  -3  183.78   11.10
   2  -9  -3  182.38   12.30
   2   9   3  191.48    9.50
  -2   9   4  104.69   10.10
  -2  -9  -4  113.59   10.40
   2  -9  -4   83.09   10.10
   2   9   4  117.39    8.40
  -2   9   5  144.99   13.40
  -2  -9  -5  142.89   12.60
   2   9   5  142.69   12.90
   2  -9  -5  148.89   14.30
  -2  -9  -6  108.59   11.40
  -2   9   6  116.09   13.30
   2  -9  -6  107.09   12.70
   2   9   6  122.19   13.30
  -2   9   7  454.45   25.80
  -2  -9  -7  419.26   22.40
   2  -9  -7  468.75   26.10
   2   9   7  458.45   25.10
  -2   9   8   31.40    9.10
   2   9   8   36.80    9.60
   2  -9  -8   35.40    9.20
  -2   9   9   33.30   10.00
   2  -9  -9   25.20    8.70
   2   9   9   23.50    9.70
  -2   9  10    4.70    8.30
  -3  -9   9   42.60   12.20
   3  -9   9   41.00   13.50
  -3  -9   8  272.97   27.40
   3  -9   8  232.78   26.30
  -3  -9   7   43.70   10.30
   3  -9   7   21.30    9.40
   3   9  -7   32.80    7.90
  -3  -9   6 1324.77   50.99
  -3  -9   6 1363.56   55.59
   3  -9   6 1354.56   57.69
   3   9  -6 1377.36   52.29
  -3  -9   5   64.39   10.30
  -3  -9   5   69.29    9.20
   3   9  -5   61.89    9.20
   3  -9   5   83.59   12.50
  -3  -9   4  215.88   13.90
  -3  -9   4  238.38   15.40
   3  -9   4  267.97   17.60
  -3  -9   3  542.65   23.60
  -3  -9   3  576.34   23.60
   3  -9   3  500.65   17.30
   3  -9   3  509.05   24.80
  -3  -9   2 1785.42   58.29
  -3  -9   2 1753.72   59.29
   3  -9   2 1768.62   54.89
   3  -9   2 1731.93   60.29
  -3  -9   1  140.19    9.40
  -3  -9   1  147.29    7.70
   3  -9   1  139.79    9.20
   3  -9   1  146.79    8.00
  -3  -9   0 1326.67   45.20
   3  -9   0 1297.47   44.20
   3  -9   0 1302.47   44.00
  -3  -9  -1  144.79    9.30
   3  -9  -1  144.49    9.50
  -3  -9  -2 1689.83   57.29
   3  -9  -2 1711.83   58.89
   3   9   2 1742.53   52.99
  -3  -9  -3  561.54   23.00
   3  -9  -3  521.95   24.60
   3   9   3  542.55   20.80
  -3  -9  -4  249.38   13.90
  -3   9   4  242.38   14.50
   3  -9  -4  248.08   16.20
   3   9   4  257.07   13.60
  -3   9   5   84.09   10.50
  -3  -9  -5   90.39    9.80
   3  -9  -5  106.29   12.80
   3   9   5   88.59   10.20
  -3  -9  -6 1330.77   49.50
  -3   9   6 1325.57   52.69
   3   9   6 1446.66   52.69
   3  -9  -6 1379.46   54.59
  -3   9   7   22.10    7.70
   3   9   7   39.60    8.90
   3  -9  -7   41.30    9.20
  -3   9   8  273.07   24.50
   3  -9  -8  211.58   21.40
   3   9   8  245.98   22.60
  -3   9   9   58.09   12.60
   3  -9  -9   56.69   12.30
  -4  -9   9   48.50   13.10
   4  -9   9   53.49   15.20
  -4  -9   8   19.90    8.70
   4   9  -8   10.90    6.20
   4  -9   8    9.50    7.70
  -4  -9   7   -1.00    4.70
  -4  -9   7   -2.80    3.90
   4   9  -7    5.80    5.30
   4  -9   7   -6.90    4.50
  -4  -9   6    2.50    5.10
  -4  -9   6   10.30    4.90
   4  -9   6    9.00    6.60
   4   9  -6    9.80    5.00
  -4  -9   5  118.39   12.60
  -4  -9   5  108.69   13.30
   4   9  -5  102.99   12.50
   4  -9   5  126.69   15.70
  -4  -9   4  214.18   14.90
  -4  -9   4  216.28   14.50
   4  -9   4  224.88   16.60
   4   9  -4  238.58   15.60
  -4  -9   3  244.98   14.50
  -4  -9   3  235.78   13.80
   4  -9   3  207.48    8.00
   4  -9   3  204.48   14.50
  -4  -9   2  225.78   12.00
  -4  -9   2  205.98   12.90
   4  -9   2  207.48   13.50
   4  -9   2  219.88    9.70
  -4  -9   1  107.19    6.70
  -4  -9   1  111.89   10.40
   4  -9   1  104.29    7.10
   4  -9   1  107.99    8.30
  -4  -9   0   12.30    3.80
   4  -9   0   10.00    3.30
   4  -9   0    9.40    3.10
  -4  -9  -1   94.09    9.00
   4  -9  -1   86.39    8.90
   4   9   1   92.89    4.70
  -4  -9  -2  215.48   12.50
   4  -9  -2  259.17   15.00
   4   9   2  218.38    9.90
  -4  -9  -3  193.58   12.20
   4  -9  -3  219.38   14.60
   4   9   3  219.88   11.20
  -4  -9  -4  242.18   13.40
  -4   9   4  196.08   13.50
   4  -9  -4  221.48   15.70
   4   9   4  212.48   12.70
  -4  -9  -5  136.89   10.10
  -4   9   5  110.09   12.40
   4   9   5  113.69   12.00
   4  -9  -5   87.59   12.10
  -4  -9  -6    0.70    3.00
  -4   9   6    2.80    4.10
   4   9   6    0.10    3.60
   4  -9  -6    2.50    4.60
  -4   9   7    0.10    5.10
   4   9   7   -3.10    4.00
   4  -9  -7   -5.30    3.70
  -4   9   8   18.30    8.00
   4  -9  -8   10.60    7.10
  -4   9   9   36.10   11.40
   4  -9  -9   20.80    8.50
  -5  -9   9  105.39   17.80
   5  -9   9   97.39   18.70
  -5  -9   8   68.09   13.80
   5  -9   8   39.60   12.30
   5   9  -8   61.39   12.10
  -5  -9   7  368.56   25.20
  -5  -9   7  352.26   22.70
   5  -9   7  344.97   32.20
   5   9  -7  317.67   23.00
  -5  -9   6  130.59   14.90
  -5  -9   6  141.19   16.70
   5   9  -6  107.09   14.30
   5  -9   6  113.69   17.00
  -5  -9   5  407.46   23.60
  -5  -9   5  455.25   24.90
   5   9  -5  439.96   25.20
   5  -9   5  462.05   27.50
  -5  -9   4   62.39    9.70
  -5  -9   4   80.09   10.40
   5  -9   4   63.29   10.90
   5   9  -4   60.49   10.00
  -5  -9   3 1012.30   38.80
  -5  -9   3  920.71   36.20
   5  -9   3  887.11   31.70
   5  -9   3  954.70   39.40
  -5  -9   2  286.57   16.40
  -5  -9   2  282.27   14.10
   5  -9   2  252.47   15.70
   5  -9   2  269.77   12.00
  -5  -9   1  786.12   32.20
   5  -9   1  777.02   31.50
   5  -9   1  829.32   29.60
  -5  -9   0    4.60    2.50
   5  -9   0    1.00    2.10
   5  -9   0    0.10    2.40
  -5  -9  -1  797.72   30.70
   5   9   1  736.43   25.50
   5  -9  -1  763.52   31.00
  -5  -9  -2  271.37   14.60
   5   9   2  246.58   11.60
   5  -9  -2  247.78   15.60
  -5  -9  -3  923.21   35.00
   5   9   3  916.21   33.20
   5  -9  -3  902.41   38.30
  -5  -9  -4   57.39    7.70
   5   9   4   70.69    8.50
   5  -9  -4   71.59   10.70
  -5  -9  -5  456.25   21.10
  -5   9   5  414.96   23.10
   5   9   5  407.56   21.70
   5  -9  -5  490.65   26.70
  -5   9   6  139.39   15.80
   5  -9  -6  123.59   16.10
  -5   9   7  352.26   23.90
   5  -9  -7  334.87   24.30
  -5   9   8   65.99   13.10
   5  -9  -8   45.90   11.10
  -5   9   9  119.79   18.10
   5  -9  -9  121.09   18.00
  -6  -9   9    5.20    7.10
   6  -9   9    6.70    9.60
  -6  -9   8   -3.10    5.50
   6  -9   8   -7.40    5.90
   6   9  -8    4.50    6.50
  -6  -9   7   19.60    7.70
  -6  -9   7    3.70    6.10
   6   9  -7   10.70    7.10
   6  -9   7   15.10    9.30
  -6  -9   6   39.10    9.20
  -6  -9   6   48.70   10.00
   6   9  -6   30.60    8.60
   6  -9   6   40.80   11.00
  -6  -9   5   36.00    8.20
  -6  -9   5   19.60    6.20
   6  -9   5   30.70    9.40
   6   9  -5   50.89   10.30
  -6  -9   4    5.00    4.10
  -6  -9   4   12.30    4.60
   6   9  -4    7.50    5.00
   6  -9   4   11.50    6.00
  -6  -9   3   80.39   11.00
  -6  -9   3   93.09   10.30
   6  -9   3   99.89   12.80
  -6  -9   2  119.69    8.90
  -6  -9   2  126.29   12.80
   6  -9   2  114.39    7.60
   6  -9   2  128.89   13.10
  -6  -9   1  317.97   18.00
   6  -9   1  322.27   15.80
   6  -9   1  326.47   17.70
  -6  -9   0  342.47   18.90
   6  -9   0  388.86   18.80
   6  -9   0  387.96   19.00
  -6  -9  -1  388.76   19.00
   6   9   1  353.26   14.50
   6  -9  -1  329.27   18.70
  -6  -9  -2  152.68   13.30
   6   9   2  104.69    7.70
   6  -9  -2  132.29   13.20
  -6  -9  -3   91.49    9.70
   6  -9  -3   79.19   11.20
   6   9   3   97.39    9.40
  -6  -9  -4    8.90    4.10
   6  -9  -4    2.30    4.40
   6   9   4   -1.30    3.20
  -6  -9  -5   28.00    5.80
   6  -9  -5   26.90    8.20
  -6   9   6   44.40    9.40
   6  -9  -6   23.20    8.30
  -6   9   7   13.10    7.50
   6  -9  -7   18.10    8.00
  -6   9   8   -0.70    6.00
   6  -9  -8    8.80    7.20
  -6   9   9   10.20    8.60
   6  -9  -9    6.90    9.00
  -7  -9   8  202.98   23.40
   7   9  -8  204.88   23.70
   7  -9   8  234.08   28.70
  -7  -9   7   42.80   10.90
  -7  -9   7   48.20   10.70
   7  -9   7   41.00   12.70
   7   9  -7   28.10    9.70
  -7  -9   6   47.40   10.70
  -7  -9   6   65.79   12.20
   7   9  -6   63.49   12.50
   7  -9   6   48.00   12.50
  -7  -9   5  248.18   22.30
  -7  -9   5  207.28   16.30
   7   9  -5  211.38   21.60
   7  -9   5  202.28   22.40
  -7  -9   4  641.94   31.40
  -7  -9   4  539.65   27.80
   7   9  -4  644.94   32.70
   7  -9   4  596.14   32.00
  -7  -9   3  304.77   19.90
  -7  -9   3  309.87   17.50
   7  -9   3  322.77   20.70
   7   9  -3  307.97   20.70
  -7  -9   2  134.59   14.40
   7  -9   2  170.28   16.30
   7  -9   2  145.19    9.50
  -7  -9   1  154.48   14.80
   7  -9   1  173.68   12.90
   7  -9   1  147.09   10.80
  -7  -9   0  843.22   35.20
   7  -9   0  859.01   34.10
   7  -9   0  774.62   33.60
  -7  -9  -1  159.28   14.30
   7   9   1  142.09    8.80
   7  -9  -1  132.39   13.40
  -7  -9  -2  154.18   12.10
   7  -9  -2  163.08   16.30
   7   9   2  165.48   10.30
  -7  -9  -3  322.37   17.90
   7  -9  -3  317.17   21.20
   7   9   3  306.97   17.70
  -7  -9  -4  551.54   25.70
   7  -9  -4  586.64   31.00
   7  -9  -5  261.77   24.60
   7  -9  -6   56.89   12.00
   7  -9  -7   46.70   11.90
  -7   9   8  220.48   24.40
   7  -9  -8  226.28   25.50
  -8  -9   8   55.69   13.70
   8   9  -8   45.70   13.00
   8  -9   8   92.79   20.30
  -8  -9   7   26.70    9.10
  -8  -9   7   29.90    9.50
   8   9  -7   28.80    9.80
   8  -9   7   25.40   11.20
  -8  -9   6   51.69   10.80
  -8  -9   6   47.50   10.90
   8   9  -6   57.49   12.50
   8  -9   6   65.79   14.60
  -8  -9   5   25.00    8.50
  -8  -9   5   11.50    6.10
   8  -9   5   40.50   11.10
   8   9  -5   17.40    8.60
  -8  -9   4   97.29   12.70
  -8  -9   4  133.09   16.20
   8   9  -4  100.79   15.10
   8  -9   4  139.29   18.10
  -8  -9   3    6.10    4.90
   8  -9   3    9.60    5.60
   8   9  -3   -1.00    4.40
  -8  -9   2  148.49   15.90
   8  -9   2  136.19   15.10
  -8  -9   1  130.09   14.60
   8  -9   1  138.39   14.80
   8  -9   1  145.89   11.20
  -8  -9   0   68.59   10.20
   8  -9   0   85.39   11.00
   8  -9   0   95.29   11.90
  -8  -9  -1  121.29   13.00
   8   9   1  118.29    8.80
   8  -9  -1  147.29   15.00
  -8  -9  -2  123.19   13.30
   8  -9  -2  142.39   15.60
  -8  -9  -3    7.20    4.30
   8  -9  -3    3.40    5.40
  -8  -9  -4  132.19   13.20
   8  -9  -4  106.09   15.40
   8  -9  -5   19.20    8.60
   8  -9  -6   75.69   14.30
   8  -9  -7   31.60   11.00
   8  -9  -8   64.29   15.10
  -9  -9   7   40.20   10.60
   9   9  -7   31.30   11.00
   9  -9   7   32.00   12.60
  -9  -9   6   83.89   14.60
  -9  -9   6   76.99   13.40
   9   9  -6   50.39   12.40
   9  -9   6   83.89   16.70
  -9  -9   5  174.58   18.20
  -9  -9   5  175.68   20.30
   9  -9   5  152.08   21.00
   9   9  -5  179.48   21.40
  -9  -9   4   48.70   10.70
   9  -9   4   78.69   14.50
   9   9  -4   76.59   13.80
  -9  -9   3  151.38   17.50
   9   9  -3  113.19   16.20
   9  -9   3  154.88   17.90
  -9  -9   2  376.06   23.80
   9  -9   2  385.16   23.60
   9   9  -2  386.16   24.80
  -9  -9   1  136.79   15.50
   9  -9   1  141.29   15.70
   9  -9   1  144.39   13.90
  -9  -9   0   11.00    5.40
   9  -9   0    6.70    4.50
   9  -9   0    7.80    4.80
   9   9   0   15.60    4.70
  -9  -9  -1  132.89   14.90
   9  -9  -1  151.18   16.10
  -9  -9  -2  395.26   22.10
   9  -9  -2  364.66   23.50
  -9  -9  -3  140.59   14.30
   9  -9  -3  117.99   16.10
   9  -9  -4   63.19   12.50
   9  -9  -5  148.59   20.00
   9  -9  -6   65.29   14.10
   9  -9  -7   18.90   10.30
 -10  -9   6   14.10    8.00
  10   9  -6    6.00    7.40
  10  -9   6    8.10    8.80
 -10  -9   5   15.60    8.30
  10   9  -5   27.70   10.10
  10  -9   5   12.10    9.10
 -10  -9   4   17.30    7.90
  10   9  -4   13.40    7.60
  10  -9   4   14.20    8.70
 -10  -9   3    6.00    6.10
  10   9  -3    3.90    5.60
  10  -9   3    4.60    6.80
 -10  -9   2   16.70    8.00
  10   9  -2   25.80    8.70
  10  -9   2   18.90    7.50
 -10  -9   1   -0.50    3.80
  10  -9   1    6.30    5.70
  10   9  -1    2.20    5.20
 -10  -9   0   56.69   10.90
  10  -9   0   42.10    9.40
  10  -9   0   28.90    7.90
 -10  -9  -1    2.00    4.50
  10  -9  -1   10.60    5.30
  10  -9  -1   -0.10    4.80
 -10  -9  -2   22.40    7.00
  10  -9  -2    9.50    6.20
 -10  -9  -3    9.80    6.20
  10  -9  -3    2.40    6.20
  10  -9  -4   25.70    9.30
  10  -9  -5   18.50    9.30
  10  -9  -6   32.10   11.00
 -11  -9   5    6.30    8.80
  11   9  -5   -3.50    7.10
  11  -9   5    8.80    8.60
 -11  -9   4   81.39   14.80
  11   9  -4   85.19   16.30
  11  -9   4   69.39   15.30
 -11  -9   3  309.17   24.20
  11  -9   3  313.17   24.50
  11   9  -3  322.37   29.90
 -11  -9   2   31.10    9.70
  11   9  -2   25.10    9.40
  11  -9   2   27.30    8.70
 -11  -9   1  140.49   17.80
  11   9  -1  145.59   18.30
  11  -9   1  134.69   16.90
 -11  -9   0    4.30    5.50
  11   9   0    7.00    6.30
  11  -9   0    5.70    5.30
  11  -9   0    5.20    5.60
 -11  -9  -1  144.19   17.30
  11  -9  -1  172.88   18.60
  11  -9  -1  135.29   17.00
 -11  -9  -2   27.10    8.00
  11  -9  -2   19.20    7.70
  11  -9  -3  263.67   25.60
  11  -9  -4   58.79   13.30
  11  -9  -5   -0.40    7.00
 -12  -9   4   22.20   10.10
  12   9  -4   40.10   12.50
  12  -9   4   22.20   12.00
 -12  -9   3   18.80    9.30
  12   9  -3   10.10    8.40
  12  -9   3    5.60    8.00
 -12  -9   2    5.60    6.90
  12  -9   2   -0.40    6.40
  12   9  -2    6.60    7.20
 -12  -9   1   42.00   10.70
  12   9  -1   56.59   12.90
  12  -9   1   82.69   14.90
 -12  -9   0    8.60    6.60
  12   9   0    2.90    6.60
  12  -9   0   11.60    6.70
 -12  -9  -1   47.80   11.20
  12   9   1   67.19   13.00
  12  -9  -1   62.69   11.90
  12  -9  -1   51.69   11.70
  12  -9  -2   -7.00    5.40
  12  -9  -3   18.80   10.10
  12  -9  -4   20.30    9.80
  13  -9   3   28.40   11.60
  13   9  -3   40.70   11.90
 -13  -9   2   27.60   10.20
  13  -9   2   34.30   11.50
  13   9  -2   31.60   11.00
 -13  -9   1  114.29   17.20
  13   9  -1   76.09   15.00
  13  -9   1   87.99   16.60
 -13  -9   0  131.99   18.60
  13   9   0  144.79   19.70
  13  -9   0  115.79   17.60
 -13  -9  -1  121.09   17.00
  13   9   1   92.09   18.20
  13  -9  -1   78.89   14.90
  13  -9  -2   19.70    9.70
  13  -9  -2   31.40   10.60
  13  -9  -3   36.40   12.10
   0 -10  10   54.19   14.60
   0 -10   9   -6.50    5.30
   0 -10   8   99.79   16.90
   0 -10   7    2.70    5.00
   0 -10   6  276.17   20.60
   0  10  -5    7.60    3.10
   0 -10   5    4.10    4.50
   0 -10   5    5.60    2.80
   0 -10   4 1116.49   38.30
   0 -10   4 1094.69   44.20
   0 -10   3    0.40    2.70
   0 -10   3    0.10    1.60
   0 -10   2  816.12   29.00
   0 -10   2  832.62   31.40
   0 -10   1    1.50    1.80
   0 -10   1    1.30    1.70
   0 -10   0  179.28    9.60
   0 -10   0  160.78    7.70
   0 -10  -1    4.20    2.40
   0 -10  -2  860.21   32.30
   0 -10  -3   -0.60    2.10
   0  10   3   -2.70    1.20
   0 -10  -4 1025.30   40.80
   0  10   4 1143.89   39.30
   0 -10  -5    2.70    3.00
   0  10   5    3.40    3.10
   0  10   6  250.77   16.30
   0 -10  -6  267.27   17.30
   0  10   7    6.80    5.20
   0 -10  -7   -7.60    2.80
   0 -10  -8  109.29   13.80
   0  10   8   86.79   13.70
   0  10   9    7.50    7.40
  -1 -10  10   22.90   11.30
   1 -10  10    9.90    9.80
  -1 -10   9   13.20    8.40
   1 -10   9   -3.20    7.00
  -1 -10   8  170.58   21.40
   1 -10   8  159.28   22.00
  -1 -10   7  270.17   25.50
   1 -10   7  248.58   24.80
  -1 -10   6  103.59   10.50
  -1 -10   6  135.39   16.50
   1 -10   6  123.49   15.90
   1  10  -6   99.79   10.90
  -1 -10   5   17.80    4.40
  -1 -10   5   13.20    5.60
  -1  10  -5   15.20    3.30
   1  10  -5   16.30    4.60
   1 -10   5   10.80    5.80
   1 -10   5   19.70    3.60
  -1 -10   4  259.17   13.60
  -1 -10   4  253.27   16.50
   1 -10   4  298.87   18.20
   1 -10   4  261.67   11.80
  -1 -10   3 2088.19   68.69
  -1 -10   3 1941.41   64.69
   1 -10   3 2011.70   62.79
   1 -10   3 1953.10   68.89
  -1 -10   2    4.00    2.10
  -1 -10   2    6.80    2.90
   1 -10   2    3.80    2.60
   1 -10   2    4.60    2.10
  -1 -10   1 1081.59   36.30
  -1 -10   1 1080.59   37.20
   1 -10   1 1043.20   36.10
   1 -10   1 1096.89   37.30
  -1 -10   0  289.77   10.80
  -1 -10   0  276.97   13.40
   1 -10   0  275.67   11.70
   1 -10   0  270.87   12.90
  -1 -10  -1 1107.09   38.10
  -1 -10  -1 1054.89   32.70
   1 -10  -1 1088.39   38.00
  -1 -10  -2    3.40    2.40
   1  10   2    6.60    1.50
   1 -10  -2   13.00    3.60
  -1 -10  -3 1987.50   66.89
  -1  10   3 2066.89   65.09
   1 -10  -3 2026.10   67.99
   1  10   3 1961.30   63.29
  -1  10   4  274.47   14.10
  -1 -10  -4  248.68   14.50
   1 -10  -4  245.18   15.10
   1  10   4  245.48   13.00
  -1  10   5   20.60    5.30
  -1 -10  -5   19.00    5.40
   1  10   5   21.30    5.20
   1 -10  -5   26.00    6.50
  -1 -10  -6  111.89   12.10
  -1  10   6  141.09   14.50
   1 -10  -6  110.69   13.10
   1  10   6  112.09   12.20
  -1 -10  -7  228.58   16.00
  -1  10   7  225.98   16.90
   1  10   7  238.98   17.30
   1 -10  -7  216.58   16.90
  -1  10   8  175.38   19.10
   1  10   8  143.19   17.30
   1 -10  -8  162.88   17.60
  -1  10   9    9.00    7.00
   1  10   9   -5.90    5.70
  -1  10  10    1.00    7.30
  -2 -10   9  103.89   17.90
   2 -10   9  117.39   19.80
  -2 -10   8  142.69   19.70
   2 -10   8  129.19   20.20
  -2 -10   7  167.38   20.00
   2 -10   7  132.79   18.40
  -2 -10   6    6.50    3.80
  -2 -10   6    4.00    5.00
   2  10  -6   -3.20    2.70
   2 -10   6    4.70    5.30
  -2 -10   5  372.36   21.70
  -2 -10   5  295.07   16.70
   2 -10   5  306.07   21.20
   2  10  -5  298.47   17.20
  -2 -10   4   15.90    5.40
  -2 -10   4   19.50    4.50
   2 -10   4   20.50    2.90
   2 -10   4   13.00    5.20
  -2 -10   3  132.19   10.50
  -2 -10   3  147.39    9.80
   2 -10   3  169.08   12.30
   2 -10   3  141.59    7.10
  -2 -10   2 1107.29   38.60
  -2 -10   2 1107.89   38.80
   2 -10   2 1062.29   35.50
   2 -10   2 1049.20   39.70
  -2 -10   1  706.43   24.90
  -2 -10   1  714.63   27.10
   2 -10   1  700.13   26.60
   2 -10   1  687.73   25.20
  -2 -10   0  243.88   12.70
  -2 -10   0  254.97    9.00
   2 -10   0  260.97   11.90
   2 -10   0  248.98   12.30
  -2 -10  -1  691.43   26.80
   2 -10  -1  693.23   27.00
  -2 -10  -2 1044.20   38.00
   2 -10  -2 1085.29   39.10
   2  10   2 1047.30   32.60
  -2  10   3  139.19    9.10
  -2 -10  -3  146.39    9.90
   2  10   3  132.29    7.50
   2 -10  -3  151.48   10.90
  -2 -10  -4   25.60    5.30
  -2  10   4   13.30    4.10
   2 -10  -4   23.00    5.70
   2  10   4   18.70    4.10
  -2  10   5  316.67   17.80
  -2 -10  -5  317.57   17.20
   2 -10  -5  312.37   19.00
   2  10   5  334.47   17.20
  -2 -10  -6   -0.20    3.00
  -2  10   6    5.50    4.10
   2  10   6    0.90    3.60
   2 -10  -6    3.40    4.70
  -2 -10  -7  132.19   13.80
  -2  10   7  143.59   15.80
   2  10   7  132.39   14.90
   2 -10  -7  143.19   16.10
  -2  10   8  162.28   18.80
   2 -10  -8  174.38   19.00
   2  10   8  141.79   17.00
  -2  10   9  126.09   17.50
   2 -10  -9  127.59   17.30
  -3 -10   9   35.00   11.00
   3 -10   9   28.10   11.10
  -3 -10   8   21.60    9.70
   3 -10   8   18.50    9.30
  -3 -10   7   67.79   12.50
  -3 -10   7   73.99   10.70
   3  10  -7   56.69   10.00
   3 -10   7   65.09   14.20
  -3 -10   6    3.50    3.90
  -3 -10   6   -0.70    3.60
   3 -10   6   10.30    6.30
   3  10  -6    5.30    4.50
  -3 -10   5   49.99    9.50
  -3 -10   5   46.20    7.70
   3 -10   5   57.99   10.60
   3  10  -5   55.09    8.70
  -3 -10   4    5.10    3.60
  -3 -10   4    7.00    3.70
   3 -10   4    3.50    3.90
  -3 -10   3  287.67   15.60
  -3 -10   3  286.57   15.60
   3 -10   3  296.27   17.50
   3 -10   3  280.37   10.90
  -3 -10   2 1166.28   40.40
  -3 -10   2 1159.88   41.80
   3 -10   2 1146.09   42.80
   3 -10   2 1138.59   37.60
  -3 -10   1 1081.59   39.40
  -3 -10   1 1081.59   36.20
   3 -10   1 1103.59   37.20
   3 -10   1 1115.09   39.20
  -3 -10   0   25.30    4.70
   3 -10   0   27.40    4.60
   3 -10   0   25.20    4.30
  -3 -10  -1 1063.99   38.80
   3 -10  -1 1099.99   39.10
  -3 -10  -2 1114.19   40.70
   3  10   2 1156.38   35.20
   3 -10  -2 1125.39   41.90
  -3 -10  -3  297.57   15.60
   3  10   3  310.47   13.10
   3 -10  -3  291.87   17.00
  -3 -10  -4    3.50    2.80
  -3  10   4    9.00    3.80
   3  10   4    5.30    2.70
   3 -10  -4    7.00    4.10
  -3 -10  -5   49.00    7.40
  -3  10   5   49.20    8.00
   3 -10  -5   63.19   10.00
   3  10   5   62.89    8.50
  -3  10   6    0.70    3.50
  -3 -10  -6   11.90    4.70
   3 -10  -6    1.50    4.50
   3  10   6    1.30    3.30
  -3  10   7   60.19   11.10
   3 -10  -7   58.49   10.80
   3  10   7   57.09   10.00
  -3  10   8   18.10    7.40
   3 -10  -8   34.30    9.30
  -3  10   9   57.29   13.30
   3 -10  -9   34.60   10.30
  -4 -10   9   45.70   12.40
   4 -10   9   39.30   13.50
  -4 -10   8   38.30   11.80
   4 -10   8   49.60   13.70
  -4 -10   7  159.98   19.50
  -4 -10   7  159.78   16.70
   4  10  -7  189.28   19.30
   4 -10   7  184.98   22.30
  -4 -10   6   20.80    7.60
  -4 -10   6   27.20    6.90
   4 -10   6   37.50   10.00
   4  10  -6   47.10    9.60
  -4 -10   5   60.59   10.70
  -4 -10   5   64.29    9.90
   4  10  -5   76.39   11.40
   4 -10   5   59.89   11.30
  -4 -10   4  212.48   14.50
  -4 -10   4  192.78   14.30
   4 -10   4  220.68   16.70
  -4 -10   3  174.58   12.50
  -4 -10   3  190.78   12.50
   4 -10   3  221.38   15.00
   4 -10   3  190.48    7.90
  -4 -10   2  310.37   17.50
  -4 -10   2  376.16   16.60
   4 -10   2  348.77   14.30
   4 -10   2  400.66   19.30
  -4 -10   1  785.02   27.20
  -4 -10   1  783.62   31.10
   4 -10   1  804.22   28.60
   4 -10   1  738.83   30.30
  -4 -10   0  188.38   12.40
   4 -10   0  211.58   11.80
   4 -10   0  222.98   12.00
  -4 -10  -1  733.83   29.40
   4 -10  -1  781.92   30.00
   4  10   1  727.73   23.60
  -4 -10  -2  327.77   16.60
   4 -10  -2  332.67   18.10
   4  10   2  340.47   12.80
  -4 -10  -3  189.58   12.00
   4  10   3  191.18   10.00
   4 -10  -3  191.68   13.70
  -4 -10  -4  207.08   12.90
   4  10   4  204.78   11.90
   4 -10  -4  185.48   14.60
  -4 -10  -5   54.49    8.10
  -4  10   5   51.89    8.50
   4  10   5   51.79    7.70
   4 -10  -5   39.40    8.50
  -4  10   6   41.20    8.90
  -4 -10  -6   43.00    7.20
   4  10   6   40.90    8.00
   4 -10  -6   46.20   10.00
  -4  10   7  158.18   17.70
   4 -10  -7  186.58   19.70
  -4  10   8   47.60   10.70
   4 -10  -8   39.00   10.40
  -4  10   9   38.50   11.20
   4 -10  -9   26.20    9.70
  -5 -10   9   -3.50    6.10
   5 -10   9   26.30   11.10
  -5 -10   8   22.00    8.30
   5 -10   8   55.59   13.90
   5  10  -8   18.80    8.60
  -5 -10   7   27.00    9.10
  -5 -10   7   21.20    6.90
   5  10  -7   15.40    6.70
   5 -10   7   23.10   10.60
  -5 -10   6   70.79   12.20
  -5 -10   6   79.59   11.80
   5 -10   6   81.49   14.80
   5  10  -6   63.89   11.50
  -5 -10   5   89.89   12.00
  -5 -10   5  113.59   13.50
   5 -10   5  100.49   14.70
   5  10  -5   99.19   13.40
  -5 -10   4   38.70    7.60
  -5 -10   4   42.00    7.80
   5  10  -4   38.60    8.50
   5 -10   4   40.00    9.10
  -5 -10   3  182.88   12.20
  -5 -10   3  192.58   13.80
   5 -10   3  156.68   15.90
  -5 -10   2   45.00    6.10
  -5 -10   2   34.90    6.50
   5 -10   2   27.00    6.20
   5 -10   2   38.90    4.70
  -5 -10   1  384.06   19.50
  -5 -10   1  354.26   15.20
   5 -10   1  365.86   18.50
   5 -10   1  368.66   16.50
  -5 -10   0  141.89   10.70
   5 -10   0  149.19   10.30
   5 -10   0  148.99   10.20
  -5 -10  -1  408.16   19.50
   5 -10  -1  370.06   19.30
   5  10   1  379.36   14.20
  -5 -10  -2   36.00    6.60
   5 -10  -2   41.50    7.60
   5  10   2   36.20    4.40
  -5 -10  -3  174.88   11.60
   5  10   3  161.28    9.60
   5 -10  -3  152.98   14.90
  -5 -10  -4   34.60    6.20
   5  10   4   41.80    6.40
   5 -10  -4   31.40    7.70
  -5  10   5  142.19   15.10
  -5 -10  -5  115.89   11.70
   5 -10  -5  112.89   14.20
  -5  10   6   81.39   12.10
   5 -10  -6  117.79   15.90
  -5  10   7   21.60    7.60
   5 -10  -7    8.80    6.80
  -5  10   8   24.20    9.50
   5 -10  -8    8.80    7.10
  -5  10   9   -4.60    5.40
   5 -10  -9    2.70    5.90
  -6 -10   9    1.70    7.90
   6 -10   9   -7.50    7.80
  -6 -10   8  158.58   20.90
   6  10  -8  171.58   21.20
   6 -10   8  195.48   25.90
  -6 -10   7   29.40    9.70
  -6 -10   7   38.50    9.30
   6  10  -7   37.40    9.80
   6 -10   7   22.60    9.70
  -6 -10   6  137.19   16.80
  -6 -10   6  112.79   15.30
   6  10  -6  145.89   17.80
   6 -10   6  146.89   19.60
  -6 -10   5    7.70    5.30
  -6 -10   5    5.30    4.60
   6 -10   5    6.10    5.90
   6  10  -5    4.30    5.30
  -6 -10   4  535.25   25.50
  -6 -10   4  484.65   26.30
   6 -10   4  463.45   27.50
   6  10  -4  500.35   27.70
  -6 -10   3  209.08   13.50
  -6 -10   3  205.18   15.40
   6 -10   3  192.28   18.20
  -6 -10   2   49.30    8.20
  -6 -10   2   49.99    6.70
   6 -10   2   52.99    5.90
   6 -10   2   45.20    8.10
  -6 -10   1   26.80    6.00
   6 -10   1   10.00    4.10
   6 -10   1   19.40    4.40
  -6 -10   0  580.34   26.70
   6 -10   0  604.74   25.70
   6 -10   0  570.44   25.70
  -6 -10  -1   20.10    5.40
   6  10   1   18.50    3.20
   6 -10  -1   22.30    5.60
  -6 -10  -2   45.30    7.20
   6  10   2   57.39    6.00
   6 -10  -2   35.30    7.60
  -6 -10  -3  161.08   11.60
   6  10   3  161.28   10.50
   6 -10  -3  162.48   16.10
  -6 -10  -4  512.55   23.30
   6 -10  -4  437.66   26.30
  -6 -10  -5    9.70    4.30
   6 -10  -5   -3.10    4.50
   6 -10  -6  147.79   18.40
  -6  10   7   25.20    8.10
   6 -10  -7   32.60    9.70
  -6  10   8  205.98   22.00
   6 -10  -8  189.48   22.80
  -6  10   9    1.00    6.60
   6 -10  -9   -0.20    7.30
  -7 -10   8   23.30    8.90
   7 -10   8    9.90    9.90
   7  10  -8   10.80    9.00
  -7 -10   7   56.89   12.00
  -7 -10   7   29.70    9.20
   7  10  -7   29.90    9.40
   7 -10   7   15.30   10.90
  -7 -10   6   77.89   13.20
  -7 -10   6   39.20   10.10
   7  10  -6   66.79   13.10
   7 -10   6   45.00   12.40
  -7 -10   5   39.50    9.30
  -7 -10   5   37.40    8.40
   7 -10   5   48.50   11.40
   7  10  -5   54.29   11.20
  -7 -10   4   55.89    9.30
  -7 -10   4   46.60    9.40
   7 -10   4   50.19   10.50
   7  10  -4   70.79   12.20
  -7 -10   3  704.03   34.00
  -7 -10   3  743.63   31.00
   7 -10   3  710.53   34.50
  -7 -10   2  206.98   15.50
   7 -10   2  205.98   11.60
   7 -10   2  199.98   15.60
  -7 -10   1   47.70    8.70
   7 -10   1   54.29    8.60
   7 -10   1   56.89    7.60
  -7 -10   0  152.98   14.80
   7 -10   0  143.29   13.90
   7 -10   0  153.08   13.60
  -7 -10  -1   38.00    7.30
   7 -10  -1   44.40    7.80
   7  10   1   55.09    5.90
  -7 -10  -2  186.28   13.50
   7 -10  -2  216.08   16.00
  -7 -10  -3  747.83   32.40
   7 -10  -3  771.42   36.30
  -7 -10  -4   55.49    8.50
   7 -10  -4   49.90   10.40
   7 -10  -5   54.49   11.30
   7 -10  -6   63.79   12.70
   7 -10  -7   51.49   12.30
   7 -10  -8   11.70    9.00
  -8 -10   8    4.40    7.80
   8  10  -8   -2.90    6.40
   8 -10   8   -0.60    8.40
  -8 -10   7   29.40    9.60
  -8 -10   7   42.10   11.20
   8 -10   7   38.20   13.50
   8  10  -7   45.90   12.70
  -8 -10   6   76.29   13.80
  -8 -10   6   78.19   13.00
   8  10  -6   78.89   14.40
   8 -10   6   84.89   16.40
  -8 -10   5  412.96   26.50
  -8 -10   5  388.16   23.80
   8  10  -5  421.86   27.80
   8 -10   5  399.56   28.40
  -8 -10   4   99.39   13.90
  -8 -10   4   84.39   11.30
   8  10  -4   73.39   12.70
   8 -10   4   94.29   15.00
  -8 -10   3  234.18   18.60
   8 -10   3  323.77   21.40
   8  10  -3  290.87   21.00
  -8 -10   2  309.57   20.40
   8 -10   2  321.47   20.70
  -8 -10   1   30.40    7.90
   8 -10   1   34.60    6.90
   8 -10   1   23.20    6.70
  -8 -10   0   22.60    6.80
   8 -10   0   27.60    6.90
   8 -10   0   33.00    7.40
  -8 -10  -1   36.50    7.60
   8 -10  -1   24.80    6.50
  -8 -10  -2  328.97   19.10
   8 -10  -2  267.67   19.20
  -8 -10  -3  293.27   17.90
   8 -10  -3  247.38   19.40
  -8 -10  -4   92.69   11.30
   8 -10  -4   68.99   12.50
   8 -10  -5  422.86   28.10
   8 -10  -6   65.09   13.30
   8 -10  -7   39.20   12.30
   8 -10  -8    3.30    7.00
  -9 -10   7    6.20    7.60
  -9 -10   7    6.00    7.00
   9  10  -7    3.70    7.10
   9 -10   7   13.10   11.20
  -9 -10   6   55.19   11.30
  -9 -10   6   30.90   10.60
   9  10  -6   65.69   14.20
   9 -10   6   73.49   15.50
  -9 -10   5   18.10    7.90
  -9 -10   5    5.60    5.40
   9  10  -5    5.90    6.30
   9 -10   5    6.90    7.60
  -9 -10   4   77.89   13.70
   9  10  -4   65.59   13.40
  -9 -10   3  114.29   16.00
   9 -10   3  112.59   16.20
   9  10  -3  119.69   17.10
  -9 -10   2    2.20    4.80
   9  10  -2    1.80    4.80
   9 -10   2    5.40    5.30
  -9 -10   1   31.50    7.90
   9 -10   1   32.90    6.90
   9 -10   1   37.60    8.50
  -9 -10   0  319.67   20.80
   9 -10   0  300.37   19.10
   9 -10   0  299.07   19.70
  -9 -10  -1   46.50    9.40
   9 -10  -1   40.70    9.00
  -9 -10  -2    5.30    4.60
   9 -10  -2    8.20    6.00
  -9 -10  -3  127.09   14.10
   9 -10  -3  133.99   17.20
   9 -10  -4   86.69   15.00
   9 -10  -5    5.80    6.90
   9 -10  -6   49.00   13.30
   9 -10  -7    7.10    8.60
 -10 -10   6  193.88   23.70
  10  10  -6  195.88   24.90
  10 -10   6  147.79   22.30
 -10 -10   5    8.80    7.60
  10 -10   5   10.50   10.00
  10  10  -5   10.40    8.30
 -10 -10   4   15.50    7.70
  10 -10   4   44.30   13.00
  10  10  -4   29.90    9.50
 -10 -10   3   81.69   13.60
  10  10  -3   50.39   12.00
  10 -10   3   56.49   12.30
 -10 -10   2  182.48   20.00
  10 -10   2  255.97   23.50
  10  10  -2  142.89   18.50
 -10 -10   1   20.30    7.30
  10  10  -1   27.60    8.60
  10 -10   1   18.40    7.40
 -10 -10   0    1.30    4.40
  10 -10   0    5.00    4.80
  10 -10   0   -1.80    4.80
 -10 -10  -1   29.90    7.80
  10 -10  -1   14.60    6.50
  10 -10  -1   18.10    6.90
 -10 -10  -2  215.08   19.80
  10 -10  -2  234.38   22.60
 -10 -10  -3   48.10    9.50
  10 -10  -3   40.50   10.40
  10 -10  -4   35.20   10.30
  10 -10  -5   20.30    9.40
  10 -10  -6  193.68   24.00
 -11 -10   5   56.19   13.40
  11 -10   5   67.79   16.60
  11  10  -5   78.29   16.80
 -11 -10   4   32.60   10.50
  11  10  -4   43.20   12.00
  11 -10   4   36.50   11.70
 -11 -10   3   18.30    8.70
  11  10  -3   21.80    9.30
  11 -10   3   14.40    8.90
 -11 -10   2   59.09   12.30
  11  10  -2   69.79   13.90
  11 -10   2   71.99   13.80
 -11 -10   1   25.10    8.50
  11 -10   1   27.20    8.90
  11  10  -1   22.60    8.30
 -11 -10   0   47.10   10.40
  11 -10   0   34.10    9.60
  11  10   0   37.90   10.50
 -11 -10  -1   36.00    9.20
  11 -10  -1   41.80   10.00
  11 -10  -1   45.30   10.10
 -11 -10  -2   48.80    9.80
  11 -10  -2   52.69   11.60
  11 -10  -3   29.00    9.90
  11 -10  -4   44.40   12.40
  11 -10  -5   79.09   16.00
 -12 -10   4  132.69   19.80
  12  10  -4  128.39   20.50
  12 -10   4  155.28   23.00
 -12 -10   3   97.59   16.80
  12 -10   3   85.69   16.50
  12  10  -3   87.59   16.50
 -12 -10   2    5.40    6.90
  12  10  -2   10.20    7.60
  12 -10   2    7.10    7.40
 -12 -10   1   80.79   14.50
  12 -10   1  107.29   17.00
  12  10  -1  113.39   17.00
 -12 -10   0  152.88   18.90
  12  10   0  124.19   17.80
  12 -10   0  142.99   18.80
 -12 -10  -1  122.39   16.60
  12 -10  -1   84.29   14.90
  12  10   1  127.39   17.10
  12 -10  -1  105.19   15.80
  12 -10  -2    8.90    7.20
  12 -10  -2    5.70    6.40
  12 -10  -3  119.19   19.00
  12 -10  -4  124.09   19.70
 -13 -10   2   16.80    8.50
  13 -10   2    1.10    7.90
  13  10  -2    8.90    7.40
 -13 -10   1   31.90   10.60
  13 -10   1   35.60   11.90
  13  10  -1   29.40    9.80
 -13 -10   0   28.50    9.60
  13  10   0   19.70    9.30
  13 -10   0   15.50    8.40
 -13 -10  -1   25.30    9.80
  13 -10  -1    9.10    7.60
  13  10   1   18.40    9.30
  13 -10  -2   -3.10    5.90
  13 -10  -2   -5.30    5.20
   0 -11   9   16.10    9.50
   0 -11   8   -3.00    6.10
   0 -11   7  102.29   16.00
   0 -11   6   -0.40    4.50
   0 -11   5  190.68   11.10
   0 -11   5  217.48   20.10
   0  11  -5  177.08   11.10
   0 -11   4   -0.10    2.90
   0 -11   4    0.50    2.00
   0 -11   3  316.17   14.30
   0 -11   3  319.67   17.70
   0 -11   2    0.70    1.60
   0 -11   2    0.20    1.80
   0 -11   1 2800.32   87.79
   0 -11   1 2807.62   87.89
   0 -11  -1 2662.83   86.29
   0 -11  -1 2761.92   81.99
   0 -11  -2    1.40    2.50
   0 -11  -3  350.46   17.40
   0  11   3  330.07   14.40
   0  11   4    2.20    2.30
   0 -11  -4    5.20    3.20
   0 -11  -5  197.58   13.70
   0  11   5  173.28   12.00
   0 -11  -6    0.70    3.40
   0  11   6   13.40    4.70
   0 -11  -7  113.59   13.80
   0  11   7  142.49   15.50
   0 -11  -8    4.50    4.80
   0  11   8   -1.40    4.90
   0  11   9   33.40    9.70
  -1 -11   9   51.19   13.80
   1 -11   9   21.90   10.80
  -1 -11   8  105.59   16.80
   1 -11   8  107.29   17.40
  -1 -11   7  415.46   28.10
   1 -11   7  422.56   28.40
  -1 -11   6  170.58   11.80
  -1 -11   6  177.08   19.20
   1 -11   6  148.89   18.00
   1  11  -6  160.88   11.70
  -1  11  -5  249.18   12.10
  -1 -11   5  240.88   18.00
  -1 -11   5  232.58   13.40
   1 -11   5  288.27   19.70
   1 -11   5  225.88   11.40
   1  11  -5  226.68   13.70
  -1 -11   4 1457.15   54.89
  -1 -11   4 1444.36   49.90
   1 -11   4 1417.36   47.40
   1 -11   4 1525.25   56.29
  -1 -11   3 1164.48   40.00
  -1 -11   3 1108.39   42.50
   1 -11   3 1122.89   37.70
   1 -11   3 1119.49   43.40
  -1 -11   2  161.88    9.60
  -1 -11   2  159.78   10.30
   1 -11   2  156.78   10.60
   1 -11   2  152.38    8.40
  -1 -11   1  912.11   31.90
  -1 -11   1  928.21   32.90
   1 -11   1  910.71   32.80
   1 -11   1  903.81   32.00
  -1 -11   0  304.67   11.70
  -1 -11   0  303.37   14.50
   1 -11   0  298.97   14.10
   1 -11   0  302.37   12.90
  -1 -11  -1  909.51   33.60
  -1 -11  -1  910.91   28.20
   1 -11  -1  928.11   33.70
  -1 -11  -2  194.88   11.50
   1 -11  -2  166.18   11.10
  -1  11   3 1171.48   40.00
  -1 -11  -3 1184.98   42.80
   1 -11  -3 1125.09   43.10
   1  11   3 1172.18   38.40
  -1 -11  -4 1440.46   52.19
  -1  11   4 1485.65   50.59
   1 -11  -4 1397.86   53.09
   1  11   4 1500.65   49.40
  -1 -11  -5  242.68   15.20
  -1  11   5  249.78   14.70
   1 -11  -5  227.28   15.80
   1  11   5  235.58   13.90
  -1  11   6  172.88   13.50
  -1 -11  -6  171.18   13.20
   1 -11  -6  166.28   16.30
   1  11   6  174.08   13.30
  -1 -11  -7  444.16   24.00
  -1  11   7  444.26   25.00
   1 -11  -7  476.35   26.20
   1  11   7  428.56   24.30
  -1 -11  -8   93.69   12.90
  -1  11   8  127.79   16.30
   1  11   8  111.19   14.80
   1 -11  -8  107.69   14.70
  -1  11   9   29.20    9.60
  -2 -11   9  152.48   21.60
   2 -11   9  137.09   21.50
  -2 -11   8   96.09   16.70
   2 -11   8   74.19   15.50
  -2 -11   7  309.07   27.90
   2 -11   7  290.37   27.90
  -2 -11   6   96.59   14.20
  -2 -11   6  101.49   11.20
   2 -11   6   94.09   14.90
   2  11  -6   88.09   10.80
  -2 -11   5  746.43   30.30
  -2 -11   5  698.03   33.80
   2 -11   5  659.23   34.60
   2  11  -5  765.92   31.30
  -2 -11   4  285.27   15.50
  -2 -11   4  300.87   18.10
   2 -11   4  283.97   18.60
   2 -11   4  288.47   11.80
  -2 -11   3  209.68   13.30
  -2 -11   3  207.48   12.10
   2 -11   3  196.78    9.20
   2 -11   3  183.68   13.60
  -2 -11   2   16.20    3.90
  -2 -11   2    5.60    3.00
   2 -11   2   11.60    3.80
   2 -11   2   12.00    2.70
  -2 -11   1  219.38   12.40
  -2 -11   1  237.28   11.10
   2 -11   1  245.98   11.60
   2 -11   1  252.67   12.80
  -2 -11   0  236.78   12.40
  -2 -11   0  221.38    8.20
   2 -11   0  223.48   11.70
   2 -11   0  214.78   11.00
  -2 -11  -1  204.78   12.00
   2 -11  -1  216.58   12.20
  -2 -11  -2   11.80    3.50
   2 -11  -2   15.00    4.30
  -2 -11  -3  195.58   12.20
   2  11   3  203.48    9.30
   2 -11  -3  190.68   13.10
  -2 -11  -4  276.37   15.80
  -2  11   4  279.17   15.40
   2  11   4  297.37   14.10
   2 -11  -4  307.57   17.80
  -2 -11  -5  701.33   29.90
  -2  11   5  697.53   30.20
   2 -11  -5  693.93   32.10
   2  11   5  715.63   28.90
  -2  11   6  116.69   13.20
  -2 -11  -6  103.39   11.60
   2 -11  -6   98.09   12.90
   2  11   6   81.59   10.50
  -2  11   7  269.17   18.90
  -2 -11  -7  264.27   17.40
   2 -11  -7  290.97   20.10
   2  11   7  268.67   18.40
  -2  11   8  104.19   14.70
   2 -11  -8   92.19   14.00
  -2  11   9  173.98   20.00
   2 -11  -9  131.39   17.90
  -3 -11   9   47.60   12.60
   3 -11   9   49.60   14.80
  -3 -11   8  136.09   19.50
   3 -11   8  132.29   20.90
  -3 -11   7    8.90    5.30
  -3 -11   7    5.40    6.20
   3 -11   7    1.20    5.50
   3  11  -7   16.50    6.40
  -3 -11   6  383.86   20.70
  -3 -11   6  357.46   23.60
   3 -11   6  375.26   25.90
   3  11  -6  338.17   20.90
  -3 -11   5   80.49   11.80
  -3 -11   5   72.09    9.70
   3  11  -5   61.19    9.60
   3 -11   5   71.19   12.70
  -3 -11   4  314.87   17.50
  -3 -11   4  351.26   19.50
   3 -11   4  314.57   20.40
  -3 -11   3   26.40    5.50
  -3 -11   3   32.80    5.90
   3 -11   3   21.70    6.00
   3 -11   3   24.30    3.10
  -3 -11   2 1724.53   60.09
  -3 -11   2 1756.42   58.39
   3 -11   2 1788.02   61.39
   3 -11   2 1777.12   56.09
  -3 -11   1  749.82   30.60
  -3 -11   1  811.22   27.50
   3 -11   1  792.12   30.40
   3 -11   1  799.92   28.60
  -3 -11   0   18.30    4.40
   3 -11   0   22.60    4.20
   3 -11   0   24.30    4.40
  -3 -11  -1  786.42   30.80
   3 -11  -1  813.72   31.20
  -3 -11  -2 1677.63   58.69
   3 -11  -2 1789.22   60.29
  -3 -11  -3   35.00    6.00
   3 -11  -3   27.30    6.10
   3  11   3   30.80    3.80
  -3  11   4  334.87   17.80
  -3 -11  -4  354.36   18.20
   3 -11  -4  390.26   20.80
   3  11   4  339.87   15.70
  -3  11   5   72.79   10.00
  -3 -11  -5   56.09    8.30
   3  11   5   74.09    8.70
   3 -11  -5   85.89   12.00
  -3  11   6  368.86   21.40
  -3 -11  -6  337.77   19.20
   3  11   6  332.27   19.10
   3 -11  -6  385.16   22.90
  -3 -11  -7    5.30    4.30
  -3  11   7   10.40    6.20
   3 -11  -7    4.20    5.10
  -3  11   8  141.59   17.30
   3 -11  -8  120.49   16.60
  -3  11   9   36.50   10.80
   3 -11  -9   65.79   12.90
  -4 -11   9  221.68   25.60
   4 -11   9  241.48   29.40
  -4 -11   8   13.10    8.20
   4 -11   8   16.90   10.90
  -4 -11   7   53.39    9.90
  -4 -11   7  107.09   15.60
   4  11  -7   91.39   12.90
   4 -11   7  131.99   19.60
  -4 -11   6   36.00    8.90
  -4 -11   6   23.80    6.60
   4 -11   6   34.40   10.10
   4  11  -6   24.30    7.30
  -4 -11   5  494.45   26.80
  -4 -11   5  526.65   26.20
   4  11  -5  546.45   27.30
   4 -11   5  487.55   28.80
  -4 -11   4  474.75   24.00
  -4 -11   4  482.25   23.80
   4 -11   4  475.45   26.60
  -4 -11   3  369.66   18.70
  -4 -11   3  380.86   19.70
   4 -11   3  374.96   20.90
   4 -11   3  356.96   13.60
  -4 -11   2  485.55   20.60
  -4 -11   2  509.65   23.20
   4 -11   2  491.75   18.80
   4 -11   2  480.05   23.30
  -4 -11   1    7.60    2.20
  -4 -11   1    4.00    3.00
   4 -11   1   10.20    3.40
   4 -11   1   10.60    3.20
  -4 -11   0    3.00    2.80
   4 -11   0   11.00    3.40
   4 -11   0    8.00    3.20
  -4 -11  -1    9.30    3.50
   4 -11  -1    4.90    3.20
  -4 -11  -2  469.55   21.60
   4  11   2  479.25   16.10
   4 -11  -2  482.15   23.00
  -4 -11  -3  366.96   18.50
   4 -11  -3  368.96   20.30
   4  11   3  367.46   14.90
  -4 -11  -4  459.85   22.30
   4  11   4  495.65   20.40
   4 -11  -4  480.65   25.30
  -4  11   5  539.45   25.90
  -4 -11  -5  517.55   24.20
   4 -11  -5  507.75   27.60
   4  11   5  493.85   25.40
  -4  11   6   17.10    6.10
  -4 -11  -6   22.80    6.00
   4 -11  -6   41.60    9.40
  -4  11   7  124.59   16.10
   4 -11  -7   99.89   14.60
  -4  11   8    3.80    5.60
   4 -11  -8    7.10    6.30
  -4  11   9  219.48   23.60
   4 -11  -9  204.28   23.30
  -5 -11   9   71.69   16.30
   5 -11   9   80.49   18.40
  -5 -11   8    5.20    7.10
   5  11  -8    9.20    6.60
   5 -11   8   14.70    9.60
  -5 -11   7  103.49   16.00
  -5 -11   7  101.69   14.20
   5  11  -7   78.89   13.50
   5 -11   7   75.59   15.60
  -5 -11   6   10.90    6.00
  -5 -11   6    9.20    5.40
   5  11  -6   28.00    8.20
   5 -11   6   10.50    7.30
  -5 -11   5  567.54   29.00
  -5 -11   5  586.24   29.50
   5  11  -5  598.94   30.60
   5 -11   5  548.05   31.80
  -5 -11   4  104.69   12.50
  -5 -11   4  130.69   13.40
   5 -11   4   89.79   13.10
  -5 -11   3 1192.68   46.60
  -5 -11   3 1217.58   44.50
   5 -11   3 1192.18   48.10
  -5 -11   2   30.90    6.40
  -5 -11   2   34.10    5.30
   5 -11   2   30.70    6.70
   5 -11   2   38.30    4.90
  -5 -11   1  401.96   21.00
  -5 -11   1  422.46   17.10
   5 -11   1  457.15   19.00
   5 -11   1  437.56   21.00
  -5 -11   0   58.59    8.30
   5 -11   0   81.79    9.00
   5 -11   0   74.79    8.50
  -5 -11  -1  423.56   20.40
   5 -11  -1  431.86   20.70
   5  11   1  395.96   14.60
  -5 -11  -2   25.90    5.50
   5  11   2   34.00    4.00
   5 -11  -2   36.00    6.90
  -5 -11  -3 1176.28   43.60
   5  11   3 1164.18   39.70
   5 -11  -3 1149.58   46.50
  -5 -11  -4  124.19   11.90
   5 -11  -4  106.19   13.50
  -5 -11  -5  533.85   25.00
   5 -11  -5  536.75   29.30
  -5 -11  -6   17.90    8.20
  -5  11   6   23.50    6.90
   5 -11  -6   13.90    6.40
  -5  11   7   82.19   13.50
   5 -11  -7   93.19   15.30
  -5  11   8   -2.20    4.70
   5 -11  -8   12.60    7.40
  -5  11   9   73.69   14.20
   5 -11  -9   95.69   16.40
  -6 -11   8   24.20    9.10
   6  11  -8   20.90    9.00
   6 -11   8   20.50   11.40
  -6 -11   7  134.69   18.20
  -6 -11   7  106.29   15.00
   6  11  -7  117.39   16.60
   6 -11   7  108.79   18.40
  -6 -11   6  117.59   15.10
  -6 -11   6  126.99   16.20
   6  11  -6  114.49   15.70
   6 -11   6   96.29   16.20
  -6 -11   5   99.79   13.60
  -6 -11   5  105.89   13.40
   6  11  -5  105.19   14.60
   6 -11   5   80.79   13.90
  -6 -11   4 1005.60   40.30
  -6 -11   4  949.51   41.70
   6  11  -4  951.60   42.90
   6 -11   4  983.70   44.50
  -6 -11   3  396.76   19.70
  -6 -11   3  374.26   21.80
   6 -11   3  373.06   22.90
  -6 -11   2  450.95   20.30
  -6 -11   2  472.65   24.10
   6 -11   2  472.85   24.30
   6 -11   2  464.45   19.40
  -6 -11   1   60.79    9.20
   6 -11   1   73.99    8.00
   6 -11   1   81.99   10.50
  -6 -11   0    5.50    3.80
   6 -11   0    9.10    4.00
   6 -11   0    7.00    3.60
  -6 -11  -1   73.89    9.60
   6  11   1   72.89    5.20
   6 -11  -1   66.99    9.10
  -6 -11  -2  464.85   22.80
   6 -11  -2  462.45   24.30
  -6 -11  -3  372.86   20.10
   6 -11  -3  416.56   23.80
  -6 -11  -4 1023.10   40.00
   6 -11  -4  988.70   44.40
  -6 -11  -5  113.89   11.80
   6 -11  -5   86.49   13.10
   6 -11  -6  121.69   17.10
  -6  11   7  138.19   17.50
   6 -11  -7  127.69   18.00
  -6  11   8   21.60    8.70
   6 -11  -8    6.10    7.20
  -7 -11   8    2.40    6.30
   7  11  -8    3.10    7.30
   7 -11   8    6.10    9.20
  -7 -11   7   25.00    9.10
  -7 -11   7   26.80    8.80
   7 -11   7   24.00   10.50
   7  11  -7   14.40    7.80
  -7 -11   6  115.99   15.90
  -7 -11   6  167.18   19.00
   7  11  -6  124.39   17.80
   7 -11   6  119.19   18.40
  -7 -11   5   14.30    6.30
  -7 -11   5   22.70    6.80
   7  11  -5   16.30    7.20
   7 -11   5    7.80    6.50
  -7 -11   4  343.97   20.10
  -7 -11   4  346.47   22.20
   7 -11   4  328.47   23.20
   7  11  -4  336.57   22.90
  -7 -11   3   69.49   10.80
  -7 -11   3   55.19    8.00
   7 -11   3   61.79   11.00
  -7 -11   2  652.33   31.50
   7 -11   2  628.34   31.00
  -7 -11   1  185.18   14.60
   7 -11   1  213.88   13.10
   7 -11   1  229.38   15.70
  -7 -11   0  165.88   15.70
   7 -11   0  173.28   12.80
   7 -11   0  176.38   13.40
  -7 -11  -1  207.08   14.70
   7 -11  -1  176.28   16.30
  -7 -11  -2  603.84   28.80
   7 -11  -2  678.13   31.70
  -7 -11  -3   66.09    9.70
   7 -11  -3   63.99   11.30
  -7 -11  -4  341.97   19.70
   7 -11  -4  387.46   24.50
   7 -11  -5   14.70    6.90
   7 -11  -6  109.79   16.60
   7 -11  -7   25.70    9.30
   7 -11  -8    6.20    7.20
  -8 -11   7   26.60    9.40
  -8 -11   7   30.80   10.50
   8  11  -7   21.10   10.10
   8 -11   7   15.50   11.30
  -8 -11   6   37.50   10.20
  -8 -11   6   34.40    9.30
   8 -11   6   49.00   13.90
   8  11  -6   33.40    9.90
  -8 -11   5    3.60    4.60
  -8 -11   5    1.60    4.80
   8  11  -5    0.90    4.80
   8 -11   5   11.30    7.60
  -8 -11   4  101.39   12.50
  -8 -11   4  108.99   15.10
   8  11  -4  128.99   16.80
   8 -11   4  100.69   15.50
  -8 -11   3  329.37   22.30
   8  11  -3  344.57   23.60
   8 -11   3  368.96   23.90
  -8 -11   2  119.29   14.70
   8 -11   2  176.88   17.90
  -8 -11   1  643.04   31.90
   8 -11   1  689.23   28.90
   8 -11   1  645.94   31.30
  -8 -11   0   12.70    5.40
   8 -11   0   12.20    5.20
   8 -11   0   13.50    5.20
  -8 -11  -1  662.03   31.60
   8 -11  -1  704.63   32.60
  -8 -11  -2  163.08   16.10
   8 -11  -2  156.78   16.50
  -8 -11  -3  362.16   20.90
   8 -11  -3  356.96   23.60
  -8 -11  -4  100.69   12.00
   8 -11  -4  113.89   16.20
   8 -11  -5    5.80    6.30
   8 -11  -6   24.40    9.90
   8 -11  -7   24.20    9.40
  -9 -11   7   15.10    8.50
  -9 -11   7   26.80   10.20
   9  11  -7   20.80    9.50
   9 -11   7   24.50   12.50
  -9 -11   6   61.99   12.60
  -9 -11   6   35.00    9.70
   9  11  -6   19.70    9.20
   9 -11   6   54.59   14.30
  -9 -11   5   47.40   11.20
  -9 -11   5   49.60   10.00
   9 -11   5   69.49   14.70
   9  11  -5   59.09   13.20
  -9 -11   4   80.89   13.90
   9  11  -4   86.89   15.10
   9 -11   4   83.69   14.60
  -9 -11   3  223.38   22.10
   9  11  -3  257.57   24.90
   9 -11   3  259.97   24.10
  -9 -11   2  129.49   16.30
   9 -11   2   84.89   13.60
  -9 -11   1   64.89   11.20
   9 -11   1   60.99   10.80
   9 -11   1   86.59   15.70
  -9 -11   0  195.58   18.80
   9 -11   0  217.08   19.90
   9 -11   0  203.48   15.60
  -9 -11  -1   79.69   11.80
   9 -11  -1   63.29   10.40
   9 -11  -1   82.09   12.50
  -9 -11  -2   97.59   12.50
   9 -11  -2   97.69   13.90
  -9 -11  -3  245.18   17.30
   9 -11  -3  207.48   21.90
   9 -11  -4   93.49   14.80
   9 -11  -5   72.09   14.00
   9 -11  -6   50.69   13.30
   9 -11  -7   37.60   12.30
 -10 -11   6   57.99   13.10
  10 -11   6   58.09   15.10
  10  11  -6   59.89   14.40
 -10 -11   5   48.20   11.80
  10  11  -5   23.20    9.40
  10 -11   5   28.30   11.60
 -10 -11   4  156.38   19.80
  10 -11   4  165.78   21.30
  10  11  -4  174.48   21.90
 -10 -11   3   34.30    9.70
  10 -11   3   19.20    8.40
  10  11  -3    8.80    6.60
 -10 -11   2  174.28   19.70
  10  11  -2  163.18   19.40
  10 -11   2  149.29   18.90
 -10 -11   1  105.39   14.90
  10 -11   1   95.79   14.30
 -10 -11   0  100.29   14.00
  10 -11   0  123.99   15.90
  10 -11   0  115.39   13.90
 -10 -11  -1  118.09   14.80
  10 -11  -1  135.89   16.40
  10 -11  -1  124.29   15.30
 -10 -11  -2  169.98   17.90
  10 -11  -2  168.88   19.20
 -10 -11  -3   21.30    7.40
  10 -11  -3   17.90    7.80
  10 -11  -4  182.18   22.10
  10 -11  -5   35.00   11.10
  10 -11  -6   70.59   15.90
 -11 -11   5    8.10    7.90
  11 -11   5    4.90    8.80
  11  11  -5    0.80    7.10
 -11 -11   4   81.09   15.40
  11 -11   4   78.49   16.90
  11  11  -4   80.29   15.80
 -11 -11   3   36.60   10.60
  11 -11   3   37.30   11.20
  11  11  -3   33.30   10.70
 -11 -11   2   -4.40    5.00
  11 -11   2    2.90    7.10
  11  11  -2    2.90    6.70
 -11 -11   1  191.28   20.60
  11  11  -1  112.29   16.70
  11 -11   1  171.98   20.10
 -11 -11   0  201.98   21.40
  11 -11   0  200.38   21.30
 -11 -11  -1  164.08   18.20
  11 -11  -1  138.99   17.20
  11 -11  -1  139.99   17.30
 -11 -11  -2   -3.60    5.10
  11 -11  -2    4.90    6.10
  11 -11  -3   40.60   10.90
  11 -11  -4   75.19   15.60
  11 -11  -5    7.10    8.00
 -12 -11   4   38.60   11.60
  12 -11   4   42.70   13.70
  12  11  -4   25.80   11.40
 -12 -11   3  121.19   19.10
  12 -11   3   67.79   15.00
  12  11  -3   84.49   17.00
 -12 -11   2   53.89   12.70
  12  11  -2   40.10   11.50
  12 -11   2   63.99   14.10
 -12 -11   1    4.70    6.30
  12 -11   1   -2.00    5.90
  12  11  -1    7.30    7.00
 -12 -11   0  226.28   23.10
  12  11   0  154.68   19.60
  12 -11   0  215.88   23.70
 -12 -11  -1    8.90    7.00
  12 -11  -1   10.00    7.00
  12  11   1    7.40    7.30
  12 -11  -1    6.70    7.10
 -12 -11  -2   48.00   16.30
  12 -11  -2   74.59   14.50
  12 -11  -2   52.99   12.60
  12 -11  -3   76.19   15.00
  12 -11  -4   38.00   12.10
 -13 -11   2  115.29   18.30
  13 -11   2   99.19   18.20
  13  11  -2   77.19   16.40
 -13 -11   1   19.00    9.00
  13 -11   1   30.70   11.00
  13  11  -1   26.20   10.70
 -13 -11   0   31.30   10.30
  13  11   0   42.30   11.90
  13 -11   0   26.40   10.20
 -13 -11  -1   26.10    9.60
  13 -11  -1   26.30   10.50
  13  11   1   18.50    9.00
  13 -11  -2  102.29   17.70
  13 -11  -2   94.29   16.30
   0 -12   9   -3.20    6.10
   0 -12   8   25.00    9.70
   0 -12   7    7.70    6.90
   0 -12   6  724.43   37.10
   0  12  -5   -1.50    2.00
   0 -12   5    0.50    2.10
   0 -12   5   -0.20    3.60
   0 -12   4  313.17   19.00
   0 -12   4  296.97   14.40
   0 -12   3    0.50    2.30
   0 -12   3    2.00    2.00
   0 -12   2 2244.38   72.49
   0 -12   2 2302.37   74.99
   0 -12   1   -1.70    1.50
   0 -12   1   -0.60    1.60
   0 -12   0  264.57   13.30
   0 -12   0  255.77   11.20
   0 -12  -1   -3.50    1.70
   0 -12  -1   -0.40    1.10
   0 -12  -2 2320.67   76.49
   0 -12  -3   -0.20    2.20
   0  12   3   -1.30    1.40
   0 -12  -4  305.37   17.20
   0  12   4  298.67   14.60
   0  12   5    1.80    2.70
   0 -12  -5   -1.00    3.30
   0  12   6  775.62   32.30
   0 -12  -6  680.03   32.70
   0 -12  -7    4.00    4.40
   0  12   7   -2.30    3.40
   0  12   8   58.29   10.90
   0 -12  -8   31.40    8.30
  -1 -12   9   15.20    9.60
   1 -12   9    9.70    9.20
  -1 -12   8    2.60    6.10
   1 -12   8   -0.50    5.60
  -1 -12   7   38.50   10.70
   1 -12   7   26.10    9.30
  -1 -12   6   -0.20    3.00
  -1 -12   6   -0.10    4.20
   1 -12   6    9.10    5.50
   1  12  -6    4.50    3.70
  -1 -12   5  196.88   19.10
  -1  12  -5  215.78   12.80
  -1 -12   5  203.28   12.60
   1 -12   5  207.38   20.30
   1  12  -5  191.68   12.80
  -1 -12   4  132.19   13.90
  -1 -12   4  122.09    9.00
   1 -12   4  132.39   14.40
   1 -12   4  113.79    7.50
  -1 -12   3   40.80    6.00
  -1 -12   3   46.60    7.70
   1 -12   3   38.40    5.00
   1 -12   3   24.00    6.40
  -1 -12   2  135.59    9.00
  -1 -12   2  146.19    9.90
   1 -12   2  147.49    8.60
   1 -12   2  139.69   10.30
  -1 -12   1   75.79    7.00
  -1 -12   1   79.99    7.90
   1 -12   1   75.09    7.50
   1 -12   1   77.39    7.20
  -1 -12   0   39.60    5.70
  -1 -12   0   32.10    3.60
   1 -12   0   33.30    4.30
   1 -12   0   36.10    5.20
  -1 -12  -1   89.29    8.80
  -1 -12  -1   79.29    3.90
   1 -12  -1   76.99    8.10
  -1 -12  -2  130.29    9.70
   1 -12  -2  146.99   10.40
  -1 -12  -3   42.10    6.50
   1  12   3   32.50    4.00
   1 -12  -3   33.90    6.40
  -1  12   4  128.29    9.10
  -1 -12  -4  105.49   11.10
   1 -12  -4  125.59   12.60
   1  12   4  124.59    8.40
  -1 -12  -5  217.48   14.50
  -1  12   5  194.88   13.00
   1  12   5  199.68   12.60
   1 -12  -5  201.88   14.90
  -1  12   6    0.00    3.30
  -1 -12  -6   -2.20    3.30
   1 -12  -6    2.80    4.20
   1  12   6    4.20    3.60
  -1 -12  -7   44.30    9.00
  -1  12   7   50.99    9.70
   1 -12  -7   43.10    9.40
   1  12   7   30.30    7.70
  -1  12   8    3.70    5.50
  -1 -12  -8    3.30    4.80
   1 -12  -8   -2.20    5.00
  -1  12   9    8.60    6.90
   1 -12  -9    6.40    7.20
  -2 -12   9    4.00    7.00
   2 -12   9    4.10    7.70
  -2 -12   8  242.48   25.60
   2 -12   8  220.38   25.90
  -2 -12   7  316.17   24.40
   2 -12   7  331.07   25.90
  -2 -12   6  136.89   17.20
  -2 -12   6  107.39   11.70
   2  12  -6  111.09   12.40
   2 -12   6  109.39   16.00
  -2 -12   5    2.40    3.50
  -2 -12   5    3.80    4.30
   2 -12   5    3.80    4.70
   2  12  -5   -0.40    3.30
  -2 -12   4 1246.78   47.80
  -2 -12   4 1189.48   44.20
   2 -12   4 1243.68   39.90
   2 -12   4 1171.48   48.80
  -2 -12   3  165.88   10.70
  -2 -12   3  134.39   12.60
   2 -12   3  139.89   13.90
   2 -12   3  146.49    7.90
  -2 -12   2 1390.36   49.00
  -2 -12   2 1427.16   48.70
   2 -12   2 1395.76   46.30
   2 -12   2 1426.26   50.59
  -2 -12   1 1086.29   40.90
  -2 -12   1 1157.18   38.50
   2 -12   1 1172.78   40.90
   2 -12   1 1186.28   39.60
  -2 -12   0 2218.98   73.09
  -2 -12   0 2211.38   67.19
   2 -12   0 2293.97   71.19
   2 -12   0 2208.48   72.29
  -2 -12  -1 1162.48   42.50
   2 -12  -1 1195.28   42.70
  -2 -12  -2 1371.16   48.60
   2 -12  -2 1372.16   49.40
  -2 -12  -3  153.38   11.00
   2  12   3  152.58    7.50
   2 -12  -3  151.38   11.60
  -2 -12  -4 1165.68   45.80
  -2  12   4 1249.07   44.70
   2  12   4 1276.27   42.40
   2 -12  -4 1274.57   48.30
  -2 -12  -5    5.70    3.90
  -2  12   5    3.50    3.30
   2 -12  -5   -1.10    3.00
   2  12   5    3.10    2.90
  -2  12   6  110.89   13.10
  -2 -12  -6  116.59   12.80
   2 -12  -6  108.39   13.80
   2  12   6   89.29   10.60
  -2 -12  -7  309.17   19.50
  -2  12   7  298.47   20.20
   2 -12  -7  359.56   23.00
  -2  12   8  253.77   19.80
   2 -12  -8  265.87   24.30
  -2  12   9    3.60    6.30
   2 -12  -9   -1.30    5.70
  -3 -12   9   37.50   11.80
   3 -12   9   88.29   18.60
  -3 -12   8   23.90    9.60
   3 -12   8   13.60    8.10
  -3 -12   7   89.99   14.40
  -3 -12   7  112.99   13.40
   3 -12   7  104.29   17.30
   3  12  -7   78.59   12.00
  -3 -12   6   10.90    6.30
  -3 -12   6    3.40    3.90
   3  12  -6    4.20    4.90
   3 -12   6    6.90    5.90
  -3 -12   5  345.17   21.40
  -3 -12   5  355.66   19.50
   3  12  -5  361.46   20.40
   3 -12   5  354.86   23.60
  -3 -12   4   60.29    9.10
  -3 -12   4   64.99    9.00
   3 -12   4   77.39   11.80
  -3 -12   3   93.59    9.60
   3 -12   3   65.79    9.60
   3 -12   3   85.09    5.50
  -3 -12   2  138.19   10.10
  -3 -12   2  150.28    9.40
   3 -12   2  143.09   13.40
   3 -12   2  131.69    8.00
  -3 -12   1  199.48   12.20
  -3 -12   1  191.28    9.50
   3 -12   1  198.18   10.80
   3 -12   1  209.08   12.30
  -3 -12   0   38.10    6.00
   3 -12   0   42.90    5.80
   3 -12   0   35.90    5.50
  -3 -12  -1  166.28   11.40
   3 -12  -1  212.98   12.50
  -3 -12  -2  144.89   10.50
   3 -12  -2  131.69   12.30
  -3 -12  -3   73.69    8.70
   3  12   3  108.19    5.70
  -3 -12  -4   70.49    9.10
   3  12   4   53.29    6.20
   3 -12  -4   80.69   11.00
  -3 -12  -5  375.36   19.90
  -3  12   5  371.86   20.00
   3 -12  -5  336.37   21.20
   3  12   5  370.66   17.90
  -3  12   6    6.10    4.50
  -3 -12  -6    7.10    4.30
   3 -12  -6    6.80    5.20
  -3 -12  -7   91.69   11.60
  -3  12   7  121.39   15.00
   3 -12  -7  105.49   15.10
  -3  12   8   26.00    8.60
   3 -12  -8   22.10    8.70
  -3  12   9   72.39   13.80
   3 -12  -9   74.39   14.10
  -4 -12   9   67.29   15.00
   4 -12   9   64.09   17.40
  -4 -12   8  138.19   19.60
   4 -12   8  140.59   22.10
  -4 -12   7   16.80    7.10
  -4 -12   7   11.30    5.90
   4 -12   7    9.10    7.80
   4  12  -7   15.20    6.50
  -4 -12   6   17.20    7.00
  -4 -12   6   34.30    7.50
   4  12  -6   22.70    6.90
   4 -12   6   40.70   10.50
  -4 -12   5   47.70    8.70
  -4 -12   5   37.00    8.00
   4  12  -5   30.70    7.60
   4 -12   5   11.20    6.40
  -4 -12   4  243.88   15.90
  -4 -12   4  231.28   15.70
   4 -12   4  269.87   18.90
  -4 -12   3  335.87   18.60
  -4 -12   3  342.47   17.80
   4 -12   3  338.37   20.30
   4 -12   3  326.67   13.20
  -4 -12   2  330.77   17.60
  -4 -12   2  285.77   14.60
   4 -12   2  310.07   13.80
   4 -12   2  325.97   17.90
  -4 -12   1  142.59   10.80
  -4 -12   1  131.39    7.30
   4 -12   1  125.19    8.60
   4 -12   1  130.69   10.20
  -4 -12   0  947.71   36.30
   4 -12   0  920.81   34.90
   4 -12   0  928.01   35.00
  -4 -12  -1  117.29   11.30
   4 -12  -1   96.09   10.00
  -4 -12  -2  312.17   16.60
   4 -12  -2  297.67   17.30
  -4 -12  -3  315.17   17.30
   4 -12  -3  308.67   18.50
   4  12   3  309.37   12.60
  -4 -12  -4  252.47   15.40
   4 -12  -4  257.37   17.60
  -4  12   5   39.60    7.50
  -4 -12  -5   39.90    7.30
   4 -12  -5   66.79   11.00
  -4 -12  -6   13.60    5.10
  -4  12   6   26.00    6.70
   4 -12  -6   23.50    7.60
  -4  12   7   14.00    7.00
   4 -12  -7    2.60    5.40
  -4  12   8  125.69   16.80
   4 -12  -8  133.99   18.20
  -4  12   9   77.79   14.90
   4 -12  -9   87.19   16.10
  -5 -12   9   39.40   12.30
   5 -12   9    9.70    9.70
  -5 -12   8   10.20    7.80
   5 -12   8    9.50    9.10
   5  12  -8   11.10    7.30
  -5 -12   7  202.68   20.00
  -5 -12   7  198.78   22.30
   5 -12   7  198.28   24.40
   5  12  -7  183.78   20.00
  -5 -12   6   -1.00    4.10
  -5 -12   6    4.70    4.90
   5  12  -6   17.30    6.80
   5 -12   6   10.70    7.30
  -5 -12   5   14.00    5.90
  -5 -12   5   20.80    6.60
   5 -12   5   10.80    6.70
   5  12  -5   27.00    7.70
  -5 -12   4  310.17   18.20
  -5 -12   4  284.87   18.50
   5 -12   4  278.47   20.60
  -5 -12   3   17.20    4.60
  -5 -12   3   21.60    5.70
   5 -12   3    7.50    5.20
  -5 -12   2  190.78   11.10
  -5 -12   2  174.08   13.30
   5 -12   2  189.98   10.20
   5 -12   2  207.88   14.50
  -5 -12   1  165.28    8.70
  -5 -12   1  166.78   12.50
   5 -12   1  161.28   11.90
   5 -12   1  150.48   10.00
  -5 -12   0    6.80    3.50
   5 -12   0    4.50    2.70
   5 -12   0    8.20    3.70
  -5 -12  -1  143.29   11.00
   5  12   1  139.89    6.20
   5 -12  -1  145.79   11.30
  -5 -12  -2  186.68   12.90
   5 -12  -2  204.68   14.20
  -5 -12  -3   10.00    4.00
   5 -12  -3   23.30    6.70
  -5 -12  -4  292.27   16.90
   5 -12  -4  271.57   19.00
  -5 -12  -5   21.10    5.90
   5 -12  -5    6.30    5.70
  -5 -12  -6   12.90    5.10
   5 -12  -6    9.80    6.90
  -5  12   7  192.78   19.60
   5 -12  -7  165.78   20.00
  -5  12   8   16.00    7.90
   5 -12  -8   15.60    7.80
  -5  12   9   19.70    8.80
   5 -12  -9   17.20    8.90
  -6 -12   8   52.59   12.70
   6 -12   8   30.60   12.70
   6  12  -8   36.30   10.60
  -6 -12   7    3.10    5.40
  -6 -12   7   -2.10    4.60
   6  12  -7    9.40    6.50
   6 -12   7    2.40    7.70
  -6 -12   6  164.98   17.60
  -6 -12   6  204.38   20.40
   6 -12   6  202.48   23.20
   6  12  -6  189.08   20.20
  -6 -12   5   59.49   10.60
  -6 -12   5   58.29   10.60
   6  12  -5   59.99   11.60
   6 -12   5   48.70   11.20
  -6 -12   4  226.48   15.40
  -6 -12   4  208.58   19.40
   6 -12   4  189.98   20.00
  -6 -12   3  388.66   22.50
  -6 -12   3  395.46   19.60
   6 -12   3  358.66   22.70
  -6 -12   2  518.05   22.50
  -6 -12   2  545.25   26.80
   6 -12   2  541.95   27.20
   6 -12   2  551.04   21.90
  -6 -12   1  176.88   13.40
   6 -12   1  184.98   11.50
   6 -12   1  176.98   13.40
  -6 -12   0    6.10    4.10
   6 -12   0   11.30    4.10
   6 -12   0   16.70    4.90
  -6 -12  -1  212.28   14.70
   6 -12  -1  205.38   14.30
  -6 -12  -2  536.25   25.40
   6 -12  -2  525.45   26.50
  -6 -12  -3  363.16   19.90
   6 -12  -3  351.86   21.80
  -6 -12  -4  190.78   13.80
   6 -12  -4  185.28   18.70
  -6 -12  -5   60.39    8.80
   6 -12  -5   59.99   11.60
   6 -12  -6  178.48   20.10
   6 -12  -7    3.80    6.10
   6 -12  -8   52.19   13.30
  -7 -12   8  115.39   18.40
   7  12  -8  105.09   17.40
   7 -12   8  122.89   21.60
  -7 -12   7   91.79   14.70
  -7 -12   7  132.09   17.30
   7 -12   7   69.19   15.90
   7  12  -7   97.89   16.00
  -7 -12   6  108.99   15.30
  -7 -12   6   66.69   11.80
   7 -12   6  100.79   17.50
   7  12  -6   86.49   14.70
  -7 -12   5    5.90    4.90
  -7 -12   5   30.50    8.40
   7  12  -5    1.90    5.40
   7 -12   5   15.60    8.10
  -7 -12   4    4.90    4.70
  -7 -12   4    3.20    4.00
   7  12  -4    8.70    5.60
   7 -12   4   10.40    6.70
  -7 -12   3  134.29   12.80
  -7 -12   3  152.38   16.50
   7 -12   3  110.89   14.70
  -7 -12   2  256.27   17.50
   7 -12   2  189.08   18.30
  -7 -12   1  382.26   22.10
   7 -12   1  375.76   18.90
   7 -12   1  387.36   21.80
  -7 -12   0    0.60    3.30
   7 -12   0    0.80    3.40
   7 -12   0    0.00    3.10
  -7 -12  -1  339.47   20.40
   7 -12  -1  379.36   21.10
  -7 -12  -2  224.68   15.60
   7 -12  -2  231.78   17.30
  -7 -12  -3  109.19   12.40
   7 -12  -3  118.89   14.80
  -7 -12  -4   12.10    4.90
   7 -12  -4    9.90    5.80
  -7 -12  -5   13.20    5.40
   7 -12  -5   15.30    7.40
   7 -12  -6   81.79   14.60
   7 -12  -7  105.99   17.10
   7 -12  -8  110.99   18.70
  -8 -12   7  141.69   18.60
  -8 -12   7  111.99   16.70
   8 -12   7  149.59   23.80
   8  12  -7  162.58   21.60
  -8 -12   6   57.79   11.90
  -8 -12   6   51.29   11.70
   8 -12   6   44.30   13.10
   8  12  -6   30.90   10.20
  -8 -12   5  102.29   15.80
  -8 -12   5  102.99   13.70
   8  12  -5  103.49   16.50
   8 -12   5  117.29   17.80
  -8 -12   4  136.79   14.50
  -8 -12   4  157.88   17.90
   8 -12   4  163.98   20.20
   8  12  -4  125.59   16.70
  -8 -12   3  110.49   15.00
   8 -12   3  116.99   15.90
  -8 -12   2  219.48   20.40
   8 -12   2  215.18   20.30
  -8 -12   1   90.69   12.40
   8 -12   1   82.19   10.00
   8 -12   1   72.59   11.20
  -8 -12   0   81.19   11.60
   8 -12   0   97.39   11.80
   8 -12   0   69.79   10.80
  -8 -12  -1   86.69   11.50
   8 -12  -1   68.69   10.30
   8 -12  -1   74.59   11.30
  -8 -12  -2  253.57   17.50
   8 -12  -2  236.98   21.50
  -8 -12  -3  103.99   12.60
   8 -12  -3   85.29   13.10
  -8 -12  -4  163.68   16.20
   8 -12  -4  131.19   17.30
   8 -12  -5   52.19   12.10
   8 -12  -6   38.60   11.30
   8 -12  -7  144.19   20.40
  -9 -12   7  145.59   19.40
  -9 -12   7  140.19   19.70
   9 -12   7  123.09   22.30
   9  12  -7  120.59   20.10
  -9 -12   6   55.59   10.80
  -9 -12   6   45.30   11.60
   9 -12   6   35.30   12.30
   9  12  -6   77.79   14.90
  -9 -12   5  135.49   18.40
  -9 -12   5  101.19   14.00
   9 -12   5  113.09   19.30
   9  12  -5  109.29   17.10
  -9 -12   4   36.70    9.70
   9 -12   4   33.60   10.90
   9  12  -4   32.00    9.60
  -9 -12   3   97.69   14.80
   9 -12   3   80.49   13.70
   9  12  -3  103.19   16.10
  -9 -12   2   12.70    6.30
   9 -12   2    8.50    6.00
  -9 -12   1  307.67   21.30
   9 -12   1  291.67   20.40
  -9 -12   0  193.68   18.80
   9 -12   0  179.88   18.20
   9 -12   0  174.58   16.90
  -9 -12  -1  329.57   20.80
   9 -12  -1  273.07   19.90
   9 -12  -1  311.07   20.30
  -9 -12  -2   12.30    5.70
   9 -12  -2   13.20    6.60
  -9 -12  -3  109.39   13.70
   9 -12  -3   85.69   14.40
   9 -12  -4   26.70    9.50
   9 -12  -5   58.19   13.10
   9 -12  -6   48.70   12.40
   9 -12  -7  136.49   20.60
 -10 -12   6   55.79   11.90
 -10 -12   6   67.49   15.00
  10  12  -6   71.29   15.60
  10 -12   6   61.09   15.80
 -10 -12   5  310.87   29.50
  10 -12   5  288.67   30.40
  10  12  -5  322.77   31.30
 -10 -12   4  118.69   17.00
  10  12  -4  113.69   17.90
  10 -12   4  139.39   20.80
 -10 -12   3  156.48   19.40
  10 -12   3  153.28   20.00
  10  12  -3  146.39   19.80
 -10 -12   2    7.60    6.20
  10 -12   2   37.10   10.50
  10  12  -2   24.30    9.50
 -10 -12   1   13.70    6.20
  10 -12   1   18.20    8.20
 -10 -12   0   73.39   12.40
  10 -12   0   83.39   12.80
  10 -12   0   73.49   11.50
 -10 -12  -1   21.90    7.30
  10 -12  -1    8.30    6.40
  10 -12  -1    5.30    5.50
 -10 -12  -2    5.00    5.80
  10 -12  -2   18.40    7.90
 -10 -12  -3  152.78   16.90
  10 -12  -3  160.78   19.90
  10 -12  -4   90.79   15.60
  10 -12  -5  316.37   30.10
  10 -12  -6   60.79   14.90
 -11 -12   5   19.60    9.60
  11 -12   5   10.50    9.40
  11  12  -5   -0.10    7.10
 -11 -12   4   99.89   16.50
  11 -12   4  117.79   19.20
 -11 -12   3   43.80   11.10
  11 -12   3   45.40   12.20
  11  12  -3   29.60   10.50
 -11 -12   2   26.60    9.10
  11 -12   2   22.20    9.70
  11  12  -2    7.40    7.30
 -11 -12   1   38.60   10.60
  11 -12   1   30.20   10.30
  11  12  -1   31.60   10.00
 -11 -12   0  263.67   24.50
  11 -12   0  245.88   23.70
 -11 -12  -1   50.59   10.80
  11 -12  -1   48.10   11.30
  11 -12  -1   43.30   10.90
 -11 -12  -2   21.30    7.90
  11 -12  -2    8.00    7.00
  11 -12  -3   56.49   13.40
  11 -12  -4  128.39   19.30
  11 -12  -5    4.90    7.80
 -12 -12   4   90.59   16.60
  12  12  -4   87.89   17.70
  12 -12   4   89.19   18.50
 -12 -12   3   15.60    8.40
  12  12  -3   12.40    9.00
  12 -12   3   25.20   10.20
 -12 -12   2   34.60   11.50
  12  12  -2   13.80    9.10
  12 -12   2   17.10    8.80
 -12 -12   1   49.40   12.20
  12 -12   1   49.30   12.60
  12  12  -1   49.90   13.00
 -12 -12   0    1.10    5.60
  12 -12   0   -0.40    6.00
  12  12   0    4.70    6.60
 -12 -12  -1   82.99   14.20
  12 -12  -1   58.39   12.80
 -12 -12  -2   28.70    8.90
  12 -12  -2   17.90    8.00
  12 -12  -2   29.70   10.10
  12 -12  -3   12.00    9.00
  12 -12  -4  116.19   19.70
 -13 -12   1   12.40    9.20
  13 -12   1    4.20    8.20
  13  12  -1    6.80    8.70
 -13 -12   0   12.40    7.70
  13  12   0   17.80    9.10
  13 -12   0   16.60    9.50
 -13 -12  -1    2.90    6.90
  13 -12  -1    9.40    8.50
  13  12   1    7.70    8.00
   0 -13   9  474.15   34.50
   0 -13   8   -3.40    5.50
   0 -13   7   84.19   15.50
   0 -13   6   -6.70    3.90
   0 -13   5  648.04   25.60
   0 -13   5  596.54   31.60
   0 -13   4    1.50    2.10
   0 -13   4   -3.30    2.20
   0 -13   3   19.60    3.90
   0 -13   3   11.70    4.50
   0 -13   2    1.90    2.50
   0 -13   2   -0.20    1.90
   0 -13   1  222.58   12.20
   0 -13   1  240.78   12.30
   0 -13  -1  231.58    9.40
   0 -13  -1  185.48   11.90
   0 -13  -2    0.00    2.20
   0 -13  -3   14.80    4.40
   0 -13  -4    0.70    2.80
   0  13   4    1.40    2.20
   0 -13  -5  681.53   31.10
   0  13   5  692.23   28.30
   0 -13  -6   -1.40    3.10
   0  13   6    0.60    3.20
   0  13   7   88.39   11.80
   0 -13  -7   78.09   11.90
   0 -13  -8   -1.10    4.20
  -1 -13   9   13.60    9.20
   1 -13   9   53.79   14.00
  -1 -13   8  119.89   18.90
   1 -13   8  103.09   18.00
  -1 -13   7  221.28   23.00
   1 -13   7  185.28   21.90
  -1 -13   6  235.58   22.80
  -1 -13   6  222.38   15.40
   1 -13   6  231.08   23.00
   1  13  -6  203.98   14.30
  -1 -13   5   99.89   13.80
  -1 -13   5   86.79    9.70
   1 -13   5   84.49   12.90
  -1 -13   4  732.53   29.80
  -1 -13   4  788.82   34.60
   1 -13   4  782.72   28.20
   1 -13   4  763.02   35.20
  -1 -13   3  301.67   15.30
  -1 -13   3  317.77   17.50
   1 -13   3  287.97   13.70
   1 -13   3  312.47   18.20
  -1 -13   2  264.67   14.60
  -1 -13   2  284.07   14.50
   1 -13   2  290.17   13.60
   1 -13   2  290.67   15.90
  -1 -13   1  119.89    8.90
  -1 -13   1  147.09    8.70
   1 -13   1  140.89    9.20
   1 -13   1  149.79    9.30
  -1 -13   0    1.90    1.60
  -1 -13   0    7.10    3.10
   1 -13   0    0.50    2.00
   1 -13   0    2.50    1.80
  -1 -13  -1  130.49    5.80
  -1 -13  -1  140.29    9.90
   1 -13  -1  140.79    9.90
   1 -13  -1  138.59    7.50
  -1 -13  -2  306.17   16.30
   1 -13  -2  298.97   16.20
  -1 -13  -3  307.07   16.70
   1 -13  -3  305.97   17.30
   1  13   3  296.77   12.40
  -1  13   4  737.33   29.00
  -1 -13  -4  770.32   32.20
   1  13   4  790.42   28.00
   1 -13  -4  693.03   32.30
  -1  13   5   93.59   10.20
  -1 -13  -5   96.79   11.80
   1  13   5   82.89    9.30
   1 -13  -5   92.79   11.80
  -1 -13  -6  197.88   15.30
  -1  13   6  192.88   14.30
   1  13   6  204.68   13.90
   1 -13  -6  247.88   17.70
  -1  13   7  220.28   16.40
  -1 -13  -7  214.68   16.70
   1 -13  -7  227.08   21.00
   1  13   7  236.28   28.40
  -1  13   8  120.49   15.10
  -1 -13  -8   87.49   12.80
   1 -13  -8  105.69   14.90
   1 -13  -9   28.40    9.30
  -2 -13   9   65.59   15.50
   2 -13   9   89.29   18.30
  -2 -13   8   88.29   16.00
   2 -13   8   86.69   16.80
  -2 -13   7  143.39   19.00
   2 -13   7  164.48   20.50
  -2 -13   6  313.27   22.10
  -2 -13   6  276.17   17.20
   2  13  -6  338.37   19.40
   2 -13   6  326.27   28.80
  -2 -13   5   31.60    7.90
  -2 -13   5   29.80    6.30
   2 -13   5   38.80    9.30
  -2 -13   4  178.58   12.20
  -2 -13   4  197.38   14.40
   2 -13   4  184.98    9.50
   2 -13   4  212.88   19.50
  -2 -13   3  551.94   24.50
  -2 -13   3  596.64   26.10
   2 -13   3  584.24   21.60
   2 -13   3  542.25   26.80
  -2 -13   2  430.56   19.40
  -2 -13   2  440.96   20.00
   2 -13   2  404.86   17.60
   2 -13   2  451.85   21.30
  -2 -13   1  254.27   14.00
  -2 -13   1  261.77   12.00
   2 -13   1  265.47   13.10
   2 -13   1  229.38   13.20
  -2 -13   0    7.00    1.50
  -2 -13   0    5.00    2.90
   2 -13   0   13.30    3.70
   2 -13   0   11.30    3.10
  -2 -13  -1  252.07   14.30
   2 -13  -1  264.07   14.50
  -2 -13  -2  459.35   21.60
   2 -13  -2  478.25   22.50
  -2 -13  -3  584.24   25.50
   2 -13  -3  578.24   26.70
   2  13   3  552.34   19.60
  -2 -13  -4  206.98   13.90
   2 -13  -4  201.48   14.70
   2  13   4  188.28   10.20
  -2 -13  -5   27.90    6.70
  -2  13   5   29.60    6.40
   2  13   5   40.00    6.20
   2 -13  -5   36.10    8.00
  -2 -13  -6  298.87   18.60
  -2  13   6  306.37   18.60
   2 -13  -6  282.77   20.00
  -2 -13  -7  157.08   16.30
  -2  13   7  207.28   19.00
   2 -13  -7  180.68   19.40
  -2  13   8  135.39   17.00
   2 -13  -8   97.19   14.70
  -2  13   9   61.19   12.90
   2 -13  -9   50.09   11.90
  -3 -13   9   10.90   10.40
   3 -13   9   15.50   10.00
  -3 -13   8  202.08   23.20
   3 -13   8  208.68   25.60
  -3 -13   7   56.49   11.80
  -3 -13   7   50.69    9.80
   3 -13   7   45.40   12.00
   3  13  -7   70.09   11.30
  -3 -13   6   80.49   13.10
  -3 -13   6   78.39   10.80
   3 -13   6  117.39   17.20
   3  13  -6   72.09   11.10
  -3 -13   5   13.90    5.90
  -3 -13   5   15.50    5.30
   3 -13   5   12.80    6.70
  -3 -13   4  114.89   12.80
  -3 -13   4  139.89   13.20
   3 -13   4  129.19   15.10
  -3 -13   3   52.39    7.90
  -3 -13   3   70.39    8.90
   3 -13   3   59.59    9.20
   3 -13   3   70.69    6.10
  -3 -13   2   25.00    4.70
  -3 -13   2   16.80    4.60
   3 -13   2   22.00    3.90
   3 -13   2   18.70    5.10
  -3 -13   1  486.45   22.00
  -3 -13   1  494.55   18.30
   3 -13   1  478.35   20.00
   3 -13   1  435.16   21.00
  -3 -13   0   -1.70    0.60
  -3 -13   0   -1.70    1.50
   3 -13   0   -2.40    2.20
   3 -13   0    0.40    2.00
  -3 -13  -1  481.35   22.10
   3 -13  -1  475.65   22.00
  -3 -13  -2   24.00    5.60
   3 -13  -2   18.20    5.20
  -3 -13  -3   59.59    8.20
   3 -13  -3   51.69    8.40
   3  13   3   58.29    3.80
  -3 -13  -4  106.19   11.90
   3 -13  -4  134.19   14.50
  -3  13   5   20.60    5.60
  -3 -13  -5   13.10    4.90
   3 -13  -5   11.60    5.80
  -3  13   6   88.19   11.90
  -3 -13  -6   80.59   11.20
   3 -13  -6  105.19   14.60
  -3  13   7   50.59   10.10
  -3 -13  -7   58.79    9.70
   3 -13  -7   83.59   13.70
  -3  13   8  232.28   22.10
   3 -13  -8  193.18   21.80
  -3  13   9    5.90    7.20
   3 -13  -9   -0.50    7.00
  -4 -13   9    6.00    7.80
   4 -13   9   12.50   10.20
  -4 -13   8   56.69   12.90
   4 -13   8   77.49   17.40
  -4 -13   7  200.78   22.30
  -4 -13   7  215.58   19.40
   4 -13   7  212.08   24.80
   4  13  -7  181.58   18.80
  -4 -13   6   60.89   10.20
  -4 -13   6   81.89   12.70
   4  13  -6   71.59   11.90
   4 -13   6   61.19   12.50
  -4 -13   5   33.20    8.00
  -4 -13   5   24.60    6.80
   4  13  -5   33.90    8.20
   4 -13   5   28.70    8.50
  -4 -13   4    5.80    4.50
  -4 -13   4   22.70    6.00
   4 -13   4   20.20    6.90
  -4 -13   3  489.55   22.40
  -4 -13   3  478.45   23.40
   4 -13   3  437.96   24.40
   4 -13   3  454.85   17.60
  -4 -13   2  360.26   19.10
  -4 -13   2  337.47   16.10
   4 -13   2  322.27   18.70
   4 -13   2  359.46   15.40
  -4 -13   1  275.77   16.20
  -4 -13   1  276.97   12.10
   4 -13   1  315.87   16.70
   4 -13   1  280.97   14.30
  -4 -13   0  125.99   12.20
   4 -13   0  162.88   10.80
   4 -13   0  158.08   10.70
  -4 -13  -1  265.37   15.30
   4 -13  -1  262.67   15.40
  -4 -13  -2  355.16   18.60
   4 -13  -2  346.47   19.10
  -4 -13  -3  506.55   23.90
   4 -13  -3  490.25   25.10
  -4 -13  -4   14.00    5.10
   4 -13  -4   12.90    5.30
  -4 -13  -5   42.90    7.80
   4 -13  -5   24.60    7.40
  -4  13   6   43.90    8.40
  -4 -13  -6   49.50    8.60
   4 -13  -6   54.19   11.00
  -4  13   7  242.58   21.70
   4 -13  -7  202.08   22.00
  -4  13   8   95.49   14.20
   4 -13  -8   58.19   12.60
  -4  13   9    4.30    6.50
   4 -13  -9   20.40    8.30
  -5 -13   8   50.69   13.00
   5 -13   8   46.90   14.50
  -5 -13   7   44.10    9.60
  -5 -13   7   24.40    9.00
   5  13  -7   21.40    7.70
   5 -13   7   41.90   13.00
  -5 -13   6   46.90    9.40
  -5 -13   6   56.29   11.40
   5 -13   6   29.70   10.00
   5  13  -6   47.10   10.00
  -5 -13   5   -2.00    3.50
  -5 -13   5    6.80    5.00
   5  13  -5   16.90    6.80
   5 -13   5   -0.60    4.70
  -5 -13   4   42.70    8.20
  -5 -13   4   65.39    9.70
   5 -13   4   54.29   10.70
  -5 -13   3  132.79   12.20
  -5 -13   3  134.49   13.70
   5 -13   3  127.59   14.80
  -5 -13   2  359.16   20.20
  -5 -13   2  360.96   16.70
   5 -13   2  361.56   16.10
   5 -13   2  362.36   20.40
  -5 -13   1  193.38   13.70
  -5 -13   1  171.38    9.00
   5 -13   1  192.48   11.50
   5 -13   1  180.98   12.90
  -5 -13   0   21.10    5.30
   5 -13   0   11.60    4.40
   5 -13   0   11.90    4.10
  -5 -13  -1  197.38   13.40
   5 -13  -1  178.28   12.70
  -5 -13  -2  407.56   20.90
   5 -13  -2  379.96   21.10
  -5 -13  -3  151.98   14.20
   5 -13  -3  141.49   14.80
  -5 -13  -4   64.59    9.10
   5 -13  -4   45.60    9.40
  -5 -13  -5    7.20    4.30
   5 -13  -5    2.40    4.60
  -5 -13  -6   43.60    8.20
   5 -13  -6   46.30   10.70
  -5  13   7   31.60    9.10
   5 -13  -7   41.60   10.40
  -5  13   8   62.29   12.30
   5 -13  -8   55.49   13.50
  -6 -13   8   42.50   10.80
  -6 -13   8   62.79   14.20
   6  13  -8   44.60   11.30
   6 -13   8   52.19   15.40
  -6 -13   7   23.40    8.70
  -6 -13   7   17.80    7.20
   6  13  -7   22.70    7.70
   6 -13   7   27.30   11.50
  -6 -13   6   15.60    6.80
  -6 -13   6    1.80    4.80
   6 -13   6   21.70    9.50
   6  13  -6   19.00    7.60
  -6 -13   5  136.79   15.80
  -6 -13   5  127.69   14.70
   6  13  -5   87.89   13.60
   6 -13   5  116.19   17.10
  -6 -13   4  124.89   13.60
  -6 -13   4  126.59   14.60
   6 -13   4   99.99   14.90
  -6 -13   3    6.40    3.90
  -6 -13   3   18.70    6.30
   6 -13   3    7.90    5.20
  -6 -13   2  153.98   15.30
  -6 -13   2  157.98   10.30
   6 -13   2  163.98   10.10
   6 -13   2  143.39   14.90
  -6 -13   1  102.59   12.30
   6 -13   1  106.79   12.40
   6 -13   1  101.99   10.10
  -6 -13   0    8.00    4.20
   6 -13   0   13.80    4.70
   6 -13   0   19.20    5.40
  -6 -13  -1  103.49   11.60
   6 -13  -1  114.19   12.20
  -6 -13  -2  173.08   13.30
   6 -13  -2  172.98   16.10
  -6 -13  -3   20.80    5.90
   6 -13  -3   10.30    5.70
  -6 -13  -4   99.49   11.80
   6 -13  -4  113.69   14.90
  -6 -13  -5  126.49   13.50
   6 -13  -5   98.59   14.40
   6 -13  -6   16.80    7.60
   6 -13  -7    6.60    6.20
   6 -13  -8   58.89   12.90
  -7 -13   8   44.00   11.80
  -7 -13   8   23.50    9.50
   7  13  -8   20.50    9.30
   7 -13   8   31.30   14.20
  -7 -13   7   55.09   12.00
  -7 -13   7   70.59   13.70
   7 -13   7   65.39   16.10
   7  13  -7   58.09   12.80
  -7 -13   6  158.38   18.10
  -7 -13   6  182.18   20.00
   7 -13   6  179.98   23.10
   7  13  -6  169.18   20.70
  -7 -13   5   21.80    7.80
  -7 -13   5   22.30    7.30
   7 -13   5   16.80    8.60
   7  13  -5   14.30    7.50
  -7 -13   4   14.30    5.20
  -7 -13   4   17.50    6.80
   7 -13   4   17.80    7.70
   7  13  -4   13.50    6.60
  -7 -13   3  227.08   14.70
  -7 -13   3  250.77   18.70
   7 -13   3  261.17   19.70
  -7 -13   2  278.07   19.40
   7 -13   2  320.47   20.60
  -7 -13   1   52.79    9.70
   7 -13   1   55.99    8.00
   7 -13   1   49.90    9.00
  -7 -13   0  844.02   37.60
   7 -13   0  845.62   35.40
   7 -13   0  886.41   36.90
  -7 -13  -1   41.60    8.00
   7 -13  -1   36.90    7.50
   7 -13  -1   51.59    9.20
  -7 -13  -2  287.87   18.60
   7 -13  -2  301.57   19.60
  -7 -13  -3  261.67   17.50
   7 -13  -3  263.27   19.20
  -7 -13  -4   15.00    5.50
   7 -13  -4   14.80    6.80
  -7 -13  -5   19.40    6.40
   7 -13  -5   15.60    8.40
   7 -13  -6  179.28   21.00
   7 -13  -7   93.89   16.60
   7 -13  -8   35.70   11.20
  -8 -13   7   56.59   12.40
  -8 -13   7   37.80   10.90
   8  13  -7   40.50   12.20
   8 -13   7   45.80   13.60
  -8 -13   6   -3.00    4.50
  -8 -13   6    4.20    6.10
   8 -13   6   -3.60    7.80
   8  13  -6    3.90    7.10
  -8 -13   5   66.99   10.90
  -8 -13   5   47.50   11.20
   8  13  -5   71.39   13.70
   8 -13   5   80.79   15.40
  -8 -13   4  151.08   17.70
  -8 -13   4  123.29   13.40
   8 -13   4  130.69   17.90
   8  13  -4  158.78   19.00
  -8 -13   3   97.99   13.80
   8 -13   3  111.79   15.60
  -8 -13   2  115.39   14.60
   8 -13   2   86.79   13.00
  -8 -13   1  108.09   13.90
   8 -13   1   86.49   10.40
   8 -13   1   93.59   12.70
  -8 -13   0   87.59   12.30
   8 -13   0   93.39   11.60
   8 -13   0   98.39   13.00
  -8 -13  -1   86.69   12.10
   8 -13  -1   96.69   12.60
   8 -13  -1   93.49   12.70
  -8 -13  -2   98.89   12.90
   8 -13  -2  123.39   14.80
  -8 -13  -3  145.39   15.30
   8 -13  -3  103.09   14.70
  -8 -13  -4  130.09   14.70
   8 -13  -4  156.98   18.70
   8 -13  -5   93.29   15.30
   8 -13  -6    8.40    6.60
   8 -13  -7   54.59   13.60
  -9 -13   7   94.59   16.10
  -9 -13   7   67.29   13.30
   9 -13   7  113.39   22.00
   9  13  -7   77.49   16.00
  -9 -13   6    2.20    6.10
  -9 -13   6   19.40    8.30
   9 -13   6    8.10    8.50
   9  13  -6   12.90    8.50
  -9 -13   5   62.29   12.70
  -9 -13   5   47.40   10.10
   9 -13   5   39.00   11.50
   9  13  -5   75.09   14.60
  -9 -13   4  136.99   17.50
   9 -13   4  115.39   18.00
   9  13  -4   90.99   15.40
  -9 -13   3   60.89   11.90
   9  13  -3   39.60   10.80
   9 -13   3   29.20    9.00
  -9 -13   2   23.10    7.40
   9 -13   2    4.10    5.20
  -9 -13   1   34.80    8.80
   9 -13   1   14.50    7.30
  -9 -13   0  403.66   24.70
   9 -13   0  413.66   23.00
   9 -13   0  357.46   23.20
  -9 -13  -1   30.70    8.40
   9 -13  -1   54.29   10.30
   9 -13  -1   22.10    7.10
  -9 -13  -2    7.80    5.00
   9 -13  -2   15.40    6.60
  -9 -13  -3   25.40    7.30
   9 -13  -3   50.29   11.00
  -9 -13  -4  165.68   18.30
   9 -13  -4  120.39   17.20
   9 -13  -5   66.39   13.80
   9 -13  -6   13.00    8.10
   9 -13  -7   84.59   16.90
 -10 -13   6   18.80    9.30
  10  13  -6   14.80    8.20
  10 -13   6    2.50    8.30
 -10 -13   5    1.60    6.00
  10  13  -5    0.10    6.30
  10 -13   5   -0.20    6.60
 -10 -13   4   34.10   10.50
  10  13  -4   22.00    9.00
  10 -13   4   27.80   10.80
 -10 -13   3  107.69   16.30
  10  13  -3  105.39   16.90
  10 -13   3  150.68   20.30
 -10 -13   2   77.19   13.80
  10 -13   2   83.29   14.40
 -10 -13   1   87.69   14.40
  10 -13   1  108.59   15.50
 -10 -13   0    1.50    5.10
  10 -13   0    4.20    5.20
  10 -13   0   13.00    7.00
 -10 -13  -1   85.49   13.30
  10 -13  -1   89.79   13.30
  10 -13  -1   82.49   13.00
 -10 -13  -2   69.29   12.30
  10 -13  -2   88.89   14.60
 -10 -13  -3  126.09   15.90
  10 -13  -3  157.68   19.80
  10 -13  -4   27.50    9.70
  10 -13  -5    4.20    6.90
  10 -13  -6    2.90    7.50
 -11 -13   5  116.69   19.30
  11 -13   5  123.89   21.70
  11  13  -5   98.49   18.60
 -11 -13   4  100.79   17.50
  11 -13   4   77.29   16.60
  11  13  -4   51.19   13.90
 -11 -13   3   42.00   11.80
  11  13  -3   50.19   13.10
  11 -13   3   29.10   10.80
 -11 -13   2  128.99   18.10
  11  13  -2  112.99   17.80
  11 -13   2  105.39   17.50
 -11 -13   1   91.09   15.20
  11 -13   1   99.59   15.70
 -11 -13   0  121.19   16.80
  11 -13   0   92.59   15.20
 -11 -13  -1  116.49   16.80
  11 -13  -1  108.49   16.00
  11 -13  -1  145.79   18.40
 -11 -13  -2  143.69   17.60
  11 -13  -2  142.09   17.70
  11 -13  -2   98.99   16.50
  11 -13  -3   22.80    9.20
  11 -13  -4   79.69   15.50
  11 -13  -5   92.99   17.40
 -12 -13   3   27.00   11.10
  12  13  -3    6.20    7.60
  12 -13   3   19.10   10.70
 -12 -13   2   91.69   16.30
  12 -13   2   97.79   17.20
  12  13  -2  116.99   18.40
 -12 -13   1   63.29   13.00
  12  13  -1   60.69   13.50
  12 -13   1   53.09   12.70
 -12 -13   0    2.10    7.10
  12 -13   0   -5.10    4.80
  12  13   0    2.90    6.20
 -12 -13  -1   53.59   12.00
  12 -13  -1   52.79   12.50
 -12 -13  -2  131.99   17.60
  12 -13  -2  144.09   18.70
  12 -13  -2   93.69   15.70
  12 -13  -3    7.00    7.80
 -13 -13   0   22.10    9.40
  13 -13   0    6.10    8.70
  13  13   0   20.30    9.80
   0 -14   9    4.60    7.60
   0 -14   8  279.17   29.40
   0 -14   7   26.20    8.70
   0 -14   6  404.96   26.30
   0 -14   5    0.20    4.90
   0 -14   5    0.90    2.60
   0 -14   4  259.87   17.90
   0 -14   4  263.17   13.80
   0 -14   3   -0.40    1.90
   0 -14   3   -1.40    2.70
   0 -14   2  120.79   11.30
   0 -14   2  125.59    8.80
   0 -14   1   -2.00    1.70
   0 -14   1   -0.80    1.80
   0 -14   0 1396.46   48.10
   0 -14   0 1338.87   44.70
   0 -14  -1   -0.30    1.20
   0 -14  -1    0.60    2.60
   0 -14  -2  105.79   10.70
   0 -14  -3   -0.30    2.50
   0  14   4  264.67   13.40
   0 -14  -4  274.97   17.00
   0 -14  -5   -0.90    3.40
   0  14   5   -3.50    2.50
   0 -14  -6  374.16   22.20
   0  14   6  376.06   19.90
   0  14   7   30.20    7.10
   0 -14  -7   20.90    7.20
   0 -14  -8  298.37   21.50
  -1 -14   9  114.69   20.00
   1 -14   9  105.69   20.00
  -1 -14   8   62.39   13.60
   1 -14   8   75.99   15.40
  -1 -14   7   91.19   15.00
   1 -14   7  101.29   17.20
  -1 -14   6  238.88   22.60
   1 -14   6  182.68   20.50
  -1 -14   5 1499.75   52.79
  -1 -14   5 1486.75   58.89
   1 -14   5 1462.85   59.79
  -1 -14   4  237.88   16.70
  -1 -14   4  234.88   13.80
   1 -14   4  267.97   18.30
   1 -14   4  239.68   12.40
  -1 -14   3  482.65   21.30
  -1 -14   3  463.45   22.90
   1 -14   3  460.75   19.40
   1 -14   3  460.45   23.80
  -1 -14   2  857.91   32.50
  -1 -14   2  818.72   32.60
   1 -14   2  863.51   34.00
   1 -14   2  854.41   31.30
  -1 -14   1 1363.86   47.10
  -1 -14   1 1318.17   45.20
   1 -14   1 1375.86   46.70
   1 -14   1 1296.97   46.20
  -1 -14   0  926.71   35.20
  -1 -14   0  937.71   31.10
   1 -14   0  926.71   32.80
   1 -14   0  928.41   34.90
  -1 -14  -1 1408.06   48.50
  -1 -14  -1 1308.97   41.60
   1 -14  -1 1366.36   48.20
   1 -14  -1 1319.07   43.90
  -1 -14  -2  938.71   36.20
   1 -14  -2  879.01   35.70
  -1 -14  -3  446.26   21.60
   1 -14  -3  420.36   21.60
  -1  14   4  257.07   13.70
  -1 -14  -4  246.48   15.80
   1 -14  -4  222.38   15.70
   1  14   4  255.97   12.40
  -1  14   5 1513.05   53.19
  -1 -14  -5 1515.45   56.29
   1  14   5 1438.06   51.29
   1 -14  -5 1509.65   57.29
  -1  14   6  210.28   14.80
  -1 -14  -6  198.28   18.30
   1 -14  -6  232.28   17.30
   1  14   6  229.18   16.60
  -1  14   7   83.99   12.10
  -1 -14  -7   83.89   12.40
   1 -14  -7  101.09   13.70
  -1  14   8   51.39   11.30
  -1 -14  -8   47.70    9.60
   1 -14  -8   57.29   11.10
   1 -14  -9  106.69   15.50
  -2 -14   9   31.80   11.20
   2 -14   9   20.50   10.40
  -2 -14   8   33.30   10.80
   2 -14   8   65.89   14.70
  -2 -14   7   17.00    7.80
   2 -14   7   29.30   10.40
  -2 -14   6  265.77   16.70
  -2 -14   6  267.27   20.30
   2  14  -6  246.48   16.90
   2 -14   6  272.47   26.20
  -2 -14   5  216.88   14.10
  -2 -14   5  195.28   19.30
   2 -14   5  223.78   21.90
  -2 -14   4  304.97   18.00
  -2 -14   4  222.48   14.30
   2 -14   4  225.78   17.40
   2 -14   4  239.38   11.70
  -2 -14   3   11.60    4.30
  -2 -14   3   28.70    5.90
   2 -14   3   13.90    3.20
   2 -14   3   18.50    5.60
  -2 -14   2  182.38   11.90
  -2 -14   2  177.88   11.30
   2 -14   2  192.68   13.10
   2 -14   2  185.18   10.40
  -2 -14   1  102.39   10.00
  -2 -14   1   83.79    6.40
   2 -14   1   87.09    9.00
   2 -14   1  104.59    7.70
  -2 -14   0 1577.64   50.29
  -2 -14   0 1758.02   57.69
   2 -14   0 1613.64   54.49
   2 -14   0 1643.84   56.09
  -2 -14  -1   84.89    9.40
   2 -14  -1   86.49    6.60
   2 -14  -1  106.49   10.40
  -2 -14  -2  180.68   12.40
   2 -14  -2  185.48   12.80
  -2 -14  -3    9.20    4.10
   2 -14  -3   18.50    5.20
  -2 -14  -4  242.28   15.90
   2  14   4  247.08   11.70
   2 -14  -4  248.08   16.80
  -2 -14  -5  235.28   16.00
  -2  14   5  209.88   13.90
   2 -14  -5  190.98   18.30
  -2 -14  -6  280.17   18.30
  -2  14   6  283.17   17.70
   2 -14  -6  235.28   22.00
  -2 -14  -7   40.70    8.60
  -2  14   7   31.10    7.90
   2 -14  -7   22.30    7.40
  -2  14   8   57.49   11.10
   2 -14  -8   41.00   10.90
   2 -14  -9   31.80   10.60
  -3 -14   9    5.50    7.60
   3 -14   9   14.30   10.80
  -3 -14   8   29.20   10.70
   3 -14   8   28.90   11.00
  -3 -14   7  219.68   23.50
   3 -14   7  289.57   29.40
  -3 -14   6   50.99   10.70
  -3 -14   6   60.69    9.60
   3 -14   6   54.39   12.50
   3  14  -6   58.49    9.90
  -3 -14   5  243.68   15.90
  -3 -14   5  217.28   17.20
   3 -14   5  252.17   23.50
  -3 -14   4   24.30    6.40
  -3 -14   4   30.80    6.20
   3 -14   4   34.00    8.40
  -3 -14   3 1393.96   51.79
  -3 -14   3 1423.16   51.49
   3 -14   3 1432.36   46.80
   3 -14   3 1444.76   54.69
  -3 -14   2   85.19    9.90
  -3 -14   2   85.79    8.50
   3 -14   2   89.59    6.90
   3 -14   2   85.29   10.10
  -3 -14   1 1376.96   49.99
  -3 -14   1 1395.26   45.20
   3 -14   1 1363.76   49.30
   3 -14   1 1408.86   48.00
  -3 -14   0  604.64   26.00
  -3 -14   0  590.64   18.50
   3 -14   0  625.34   24.70
   3 -14   0  565.24   24.60
  -3 -14  -1 1397.16   50.69
   3 -14  -1 1413.76   47.80
   3 -14  -1 1371.36   50.19
  -3 -14  -2   70.09    9.00
   3 -14  -2   78.39    9.80
  -3 -14  -3 1528.25   54.09
   3 -14  -3 1434.26   55.09
  -3 -14  -4   43.80    7.80
   3 -14  -4   17.80    5.90
  -3 -14  -5  241.28   16.00
   3 -14  -5  243.88   17.80
  -3 -14  -6   58.89    9.70
  -3  14   6   60.99    9.90
   3 -14  -6   51.29   10.60
  -3  14   7  246.58   18.30
  -3 -14  -7  235.58   17.40
   3 -14  -7  261.97   23.90
  -3  14   8   18.70    7.60
   3 -14  -8   33.10   10.40
  -3  14   9   -2.60    5.50
   3 -14  -9    6.20    7.60
  -4 -14   9   47.90   12.40
   4 -14   9   52.29   15.60
  -4 -14   8   -4.10    6.60
   4 -14   8    8.60    8.70
  -4 -14   7    7.90    5.50
  -4 -14   7   11.40    7.20
   4 -14   7    0.50    6.60
   4  14  -7    7.70    5.70
  -4 -14   6   10.90    6.30
  -4 -14   6   15.60    6.20
   4  14  -6   18.80    6.60
   4 -14   6   17.80    7.90
  -4 -14   5   23.80    7.20
  -4 -14   5   28.30    6.90
   4 -14   5   20.90    7.40
  -4 -14   4    7.70    4.20
  -4 -14   4   -2.20    2.80
   4 -14   4    4.00    5.00
  -4 -14   3   88.79   11.00
  -4 -14   3   87.59    9.80
   4 -14   3   97.79   12.70
   4 -14   3   95.39    6.50
  -4 -14   2   53.49    8.50
  -4 -14   2   56.09    6.80
   4 -14   2   61.69    9.40
   4 -14   2   73.49    7.20
  -4 -14   1    4.00    1.90
  -4 -14   1    7.60    3.80
   4 -14   1    9.70    3.30
   4 -14   1    5.20    3.10
  -4 -14   0  153.68   11.50
   4 -14   0  145.49   10.60
   4 -14   0  154.08   10.70
  -4 -14  -1    3.50    3.20
   4 -14  -1    3.50    3.30
  -4 -14  -2   50.69    7.80
   4 -14  -2   46.00    7.70
  -4 -14  -3  104.19   11.50
   4 -14  -3   95.59   12.20
  -4 -14  -4    1.60    3.50
   4 -14  -4   -0.80    3.60
  -4 -14  -5   18.00    6.10
   4 -14  -5   19.50    6.80
  -4 -14  -6    9.90    5.00
   4 -14  -6   13.90    7.50
  -4  14   7   16.90    7.40
   4 -14  -7   16.10    8.00
  -4  14   8    2.30    5.90
   4 -14  -8   -7.20    5.40
  -4  14   9   44.70   11.40
   4 -14  -9   21.00    9.70
  -5 -14   8   81.69   15.30
   5 -14   8   70.09   16.80
  -5 -14   7   23.10    7.60
  -5 -14   7   31.00   10.00
   5  14  -7   11.60    6.70
   5 -14   7   20.50   10.10
  -5 -14   6  253.87   19.90
  -5 -14   6  244.08   18.50
   5 -14   6  244.78   26.10
   5  14  -6  309.67   21.40
  -5 -14   5  228.08   20.20
  -5 -14   5  194.68   18.50
   5  14  -5  225.48   21.00
   5 -14   5  193.38   21.70
  -5 -14   4  198.08   15.50
  -5 -14   4  213.88   15.10
   5 -14   4  241.88   22.80
  -5 -14   3  181.48   14.00
  -5 -14   3  171.08   11.80
   5 -14   3  152.98   16.70
  -5 -14   2 1260.47   49.10
  -5 -14   2 1275.97   44.10
   5 -14   2 1272.47   49.60
   5 -14   2 1261.27   43.70
  -5 -14   1  185.28    9.20
  -5 -14   1  180.68   13.50
   5 -14   1  165.98   13.00
   5 -14   1  182.18   11.70
  -5 -14   0    1.20    2.90
   5 -14   0    6.50    3.80
   5 -14   0    8.40    3.80
  -5 -14  -1  176.68   13.30
   5 -14  -1  189.88   13.40
  -5 -14  -2 1275.17   47.50
   5 -14  -2 1195.88   47.70
  -5 -14  -3  167.68   12.70
   5 -14  -3  142.89   15.20
  -5 -14  -4  209.08   15.00
   5 -14  -4  245.48   17.90
  -5 -14  -5  203.88   15.20
   5 -14  -5  216.48   21.00
  -5 -14  -6  245.58   17.40
   5 -14  -6  304.87   22.10
   5 -14  -7   16.90    7.90
   5 -14  -8   76.39   14.50
  -6 -14   8   -1.40    6.10
  -6 -14   8   10.50    8.00
   6 -14   8   -0.60    9.40
   6  14  -8    5.50    7.70
  -6 -14   7   19.80    8.40
  -6 -14   7   12.50    7.10
   6 -14   7    4.60    7.00
   6  14  -7    4.90    6.40
  -6 -14   6   51.49   10.90
  -6 -14   6   40.60    9.90
   6  14  -6   22.70    8.20
   6 -14   6   22.70    9.70
  -6 -14   5   26.40    7.60
  -6 -14   5   21.00    6.70
   6  14  -5   20.40    7.20
   6 -14   5   37.20   10.70
  -6 -14   4  124.39   15.00
  -6 -14   4  125.59   13.40
   6 -14   4  108.89   15.40
  -6 -14   3   72.59    9.10
  -6 -14   3   82.99   11.90
   6 -14   3   82.19   12.50
  -6 -14   2  104.29   12.70
  -6 -14   2  106.69    9.50
   6 -14   2   92.99   12.80
   6 -14   2  113.89    9.80
  -6 -14   1   66.79   10.00
   6 -14   1   54.79    9.50
   6 -14   1   67.89    8.60
  -6 -14   0   11.30    5.10
   6 -14   0   10.30    4.00
   6 -14   0   14.00    5.40
  -6 -14  -1   66.69    9.50
   6 -14  -1   57.69    9.00
   6 -14  -1   80.79   10.10
  -6 -14  -2  115.79   12.60
   6 -14  -2   99.49   12.70
  -6 -14  -3   76.59   10.30
   6 -14  -3   68.49   11.70
  -6 -14  -4  115.09   12.80
   6 -14  -4  105.89   14.70
  -6 -14  -5   17.10    6.00
   6 -14  -5   24.70    8.00
   6 -14  -6   26.30    8.60
   6 -14  -7   11.10    7.10
   6 -14  -8    2.80    7.50
  -7 -14   8  116.39   18.10
  -7 -14   8  102.69   16.60
   7  14  -8  108.59   18.00
   7 -14   8   94.89   20.30
  -7 -14   7   10.10    6.30
  -7 -14   7    6.40    6.10
   7 -14   7    4.40    8.50
   7  14  -7   18.00    8.00
  -7 -14   6   10.30    6.20
  -7 -14   6    9.70    6.50
   7 -14   6   39.70   11.80
   7  14  -6   12.00    7.10
  -7 -14   5  387.76   25.60
  -7 -14   5  381.56   23.20
   7  14  -5  439.36   27.80
   7 -14   5  412.06   28.80
  -7 -14   4  214.28   21.10
  -7 -14   4  219.08   15.70
   7 -14   4  218.18   22.40
  -7 -14   3  189.18   13.10
  -7 -14   3  203.68   19.40
   7 -14   3  173.28   19.30
  -7 -14   2  174.38   17.60
   7 -14   2  170.28   17.80
  -7 -14   1  589.04   29.30
   7 -14   1  547.25   25.20
   7 -14   1  566.14   28.70
  -7 -14   0  798.02   36.30
   7 -14   0  817.22   35.70
   7 -14   0  805.72   34.20
  -7 -14  -1  555.04   28.30
   7 -14  -1  555.44   27.60
   7 -14  -1  615.94   29.00
  -7 -14  -2  203.48   15.40
   7 -14  -2  164.18   16.90
  -7 -14  -3  205.88   15.40
   7 -14  -3  183.88   18.70
  -7 -14  -4  185.58   16.80
   7 -14  -4  208.68   21.40
  -7 -14  -5  412.36   23.30
   7 -14  -5  390.36   26.70
   7 -14  -6    8.60    7.70
   7 -14  -7   -0.80    5.90
   7 -14  -8   89.79   16.70
  -8 -14   7   23.20    8.40
  -8 -14   7    5.70    7.30
   8  14  -7    7.90    7.30
   8 -14   7   27.20   11.70
  -8 -14   6    8.20    6.80
  -8 -14   6    5.30    5.70
   8  14  -6    1.70    6.20
   8 -14   6    7.20    8.10
  -8 -14   5   26.20    8.50
  -8 -14   5   36.70    8.40
   8 -14   5   36.10   11.50
   8  14  -5   37.40   10.90
  -8 -14   4   14.50    5.90
  -8 -14   4   28.40    9.00
   8 -14   4   34.10   10.00
   8  14  -4   21.20    8.60
  -8 -14   3   69.19   12.00
   8 -14   3   54.09   11.90
  -8 -14   2   28.60    7.90
   8 -14   2   36.00    9.20
  -8 -14   1   35.50    8.90
   8 -14   1   31.20    8.00
   8 -14   1   38.60    7.20
  -8 -14   0   88.09   12.60
   8 -14   0   72.09   11.40
   8 -14   0  110.69   12.80
  -8 -14  -1   41.30    9.20
   8 -14  -1   22.90    6.60
   8 -14  -1   32.80    8.00
  -8 -14  -2   42.50    9.10
   8 -14  -2   28.90    8.60
  -8 -14  -3   59.09   10.30
   8 -14  -3   63.69   11.60
  -8 -14  -4   26.80    7.50
   8 -14  -4   32.70    9.90
   8 -14  -5   27.50    9.10
   8 -14  -6    8.00    7.30
   8 -14  -7   19.90   10.20
  -9 -14   6  118.99   18.50
  -9 -14   6   76.59   13.70
   9  14  -6   94.59   17.80
   9 -14   6   87.89   17.70
  -9 -14   5  188.08   21.70
   9  14  -5  164.08   21.50
   9 -14   5  142.69   21.00
  -9 -14   4   64.09   12.90
   9 -14   4   50.09   12.10
   9  14  -4   90.69   15.70
  -9 -14   3   99.49   15.30
   9 -14   3  115.99   16.60
  -9 -14   2   27.80    8.40
   9 -14   2   17.70    7.60
  -9 -14   1  124.89   15.80
   9 -14   1  130.59   16.40
  -9 -14   0  193.88   19.40
   9 -14   0  186.88   18.90
   9 -14   0  190.58   17.70
  -9 -14  -1  116.79   14.60
   9 -14  -1  120.99   14.80
   9 -14  -1   99.49   13.70
  -9 -14  -2   32.50    8.60
   9 -14  -2   34.00    8.80
  -9 -14  -3  119.29   14.90
   9 -14  -3  119.39   16.30
  -9 -14  -4   75.09   12.00
   9 -14  -4   89.59   15.20
   9 -14  -5  147.19   20.10
   9 -14  -6   51.29   12.90
 -10 -14   6    5.80    7.40
  10 -14   6    4.00    8.80
  10  14  -6   14.30    8.50
 -10 -14   5    8.70    7.40
  10 -14   5   40.80   13.50
  10  14  -5    6.20    7.70
 -10 -14   4   16.60    8.20
  10  14  -4    6.60    6.90
  10 -14   4    8.90    8.50
 -10 -14   3   18.30    8.00
  10  14  -3    6.40    6.70
  10 -14   3   18.20    9.10
 -10 -14   2  137.49   18.20
  10 -14   2  146.59   19.20
 -10 -14   1    5.50    6.10
  10 -14   1    4.10    6.50
 -10 -14   0    9.90    7.20
  10 -14   0   19.40    7.80
 -10 -14  -1   11.90    6.20
  10 -14  -1   10.80    6.70
  10 -14  -1   10.10    6.10
 -10 -14  -2  120.89   15.70
  10 -14  -2  145.49   18.10
 -10 -14  -3   11.30    6.40
  10 -14  -3    8.10    6.40
  10 -14  -4   19.10    9.60
  10 -14  -5    5.70    7.60
  10 -14  -6    3.00    7.70
 -11 -14   4   42.20   11.80
  11 -14   4   28.70   11.40
  11  14  -4   32.00   11.50
 -11 -14   3  128.29   19.40
  11 -14   3   87.09   17.10
  11  14  -3  105.09   17.80
 -11 -14   2  232.18   24.30
  11 -14   2  250.17   25.70
  11  14  -2  214.68   24.20
 -11 -14   1   24.70    8.10
  11 -14   1   24.70    9.30
 -11 -14   0   13.80    7.30
  11 -14   0    7.10    6.50
 -11 -14  -1   31.00    9.70
  11 -14  -1   24.00    8.80
  11 -14  -1   16.70    8.10
 -11 -14  -2  245.68   23.90
  11 -14  -2  288.37   26.40
  11 -14  -2  266.57   25.00
  11 -14  -3   87.99   15.90
  11 -14  -4   30.40   10.90
 -12 -14   3   -5.30    6.20
  12  14  -3    2.30    8.30
  12 -14   3   -6.90    7.40
 -12 -14   2   11.20    8.50
  12  14  -2   21.30    9.70
  12 -14   2    4.40    7.40
 -12 -14   1   14.50    8.10
  12  14  -1   19.40    8.90
  12 -14   1   24.90    9.90
 -12 -14   0   15.80    8.80
  12 -14   0   11.80    8.40
 -12 -14  -1   11.80    7.30
  12 -14  -1    1.60    6.20
 -12 -14  -2   20.40    8.80
  12 -14  -2   16.90    8.20
  12 -14  -2   31.00   10.50
  12 -14  -3    2.50    6.50
   0 -15   9   10.00    9.60
   0 -15   8   10.10    7.30
   0 -15   7  417.76   29.20
   0 -15   6    0.40    5.00
   0 -15   5  257.97   14.50
   0 -15   5  286.07   20.10
   0 -15   4   -1.30    3.50
   0 -15   4    0.40    2.40
   0 -15   3  665.93   30.30
   0 -15   3  685.13   27.20
   0 -15   2   -0.30    2.20
   0 -15   2   -2.10    2.10
   0 -15   1   29.70    4.90
   0 -15   1   34.80    5.80
   0 -15   0   10.80    3.50
   0 -15   0   10.90    2.60
   0 -15  -1   25.40    5.40
   0 -15  -1   42.00    4.40
   0 -15  -2    1.70    2.80
   0 -15  -3  710.83   31.00
   0 -15  -4   -1.40    3.60
   0  15   5  267.17   14.60
   0 -15  -5  247.58   17.40
   0  15   6    4.30    3.90
   0 -15  -6    4.80    4.50
   0 -15  -7  371.66   23.50
   0 -15  -8   -2.90    4.80
  -1 -15   9   29.60   11.90
   1 -15   9   47.40   14.20
  -1 -15   8   37.50   11.60
   1 -15   8   54.29   13.90
  -1 -15   7   62.89   13.00
   1 -15   7   56.29   12.60
  -1 -15   6  265.57   24.50
   1 -15   6  286.27   22.20
  -1 -15   5   25.10    7.50
  -1 -15   5   27.40    5.90
   1 -15   5   24.50    8.10
  -1 -15   4   86.29    9.60
  -1 -15   4   55.79    9.80
   1 -15   4   73.69    7.70
   1 -15   4   71.49   11.20
  -1 -15   3    9.70    3.60
  -1 -15   3   17.10    5.20
   1 -15   3    7.70    3.10
   1 -15   3    0.10    3.50
  -1 -15   2  457.45   20.10
  -1 -15   2  408.96   19.60
   1 -15   2  390.96   20.30
   1 -15   2  408.76   18.60
  -1 -15   1   29.60    4.80
  -1 -15   1   47.60    6.80
   1 -15   1   35.40    5.70
   1 -15   1   43.10    6.10
  -1 -15   0   29.80    3.90
  -1 -15   0   22.00    4.90
   1 -15   0   43.10    5.40
   1 -15   0   33.30    5.70
  -1 -15  -1   33.70    3.30
  -1 -15  -1   35.90    6.20
   1 -15  -1   47.60    5.20
   1 -15  -1   43.30    6.90
  -1 -15  -2  435.66   21.30
  -1 -15  -2  412.66   14.40
   1 -15  -2  410.56   21.00
  -1 -15  -3   11.20    4.20
   1 -15  -3   15.30    4.80
  -1 -15  -4   82.79   10.80
   1 -15  -4   63.19   10.10
   1  15   4   74.89    7.00
  -1  15   5   24.30    5.30
  -1 -15  -5   25.10    6.90
   1 -15  -5   31.30    7.70
  -1 -15  -6  283.97   19.00
  -1  15   6  265.37   16.90
   1 -15  -6  280.47   19.70
  -1 -15  -7   61.09   10.90
  -1  15   7   59.69    9.90
   1 -15  -7   56.09   10.80
  -1 -15  -8   54.39   10.90
   1 -15  -8   42.20   10.10
   1 -15  -9   60.59   12.60
  -2 -15   9   79.09   17.00
   2 -15   9   44.60   14.00
  -2 -15   8   57.79   13.40
   2 -15   8   48.40   13.40
  -2 -15   7   80.69   14.70
   2 -15   7  129.69   19.70
  -2 -15   6  202.78   14.70
  -2 -15   6  235.58   23.00
   2 -15   6  206.18   22.60
   2  15  -6  172.08   16.40
  -2 -15   5   54.99   10.40
  -2 -15   5   61.29    8.80
   2 -15   5   47.80   10.60
  -2 -15   4   65.69   10.10
  -2 -15   4   52.69    8.00
   2 -15   4   67.99    6.80
   2 -15   4   60.59   10.70
  -2 -15   3   59.29    8.30
  -2 -15   3   66.49    9.30
   2 -15   3   63.79    9.70
   2 -15   3   72.89    7.10
  -2 -15   2  664.13   26.90
  -2 -15   2  684.03   28.20
   2 -15   2  663.23   25.90
   2 -15   2  629.84   28.60
  -2 -15   1  130.99   10.00
  -2 -15   1  123.39    7.90
   2 -15   1  129.89    9.10
   2 -15   1  113.79   11.00
  -2 -15   0    1.50    1.30
  -2 -15   0    2.60    2.90
   2 -15   0    1.20    2.50
   2 -15   0    1.00    2.20
  -2 -15  -1  144.19   10.70
   2 -15  -1  111.59   11.00
   2 -15  -1  110.29    7.80
  -2 -15  -2  627.54   27.70
   2 -15  -2  621.14   27.90
  -2 -15  -3   59.29    8.90
   2 -15  -3   46.70    8.20
  -2 -15  -4   83.79   11.00
   2 -15  -4   66.09   10.20
  -2 -15  -5   56.39    9.80
   2 -15  -5   60.09   10.40
  -2 -15  -6  213.08   16.50
  -2  15   6  217.48   15.20
   2 -15  -6  221.48   20.90
  -2 -15  -7   84.39   12.70
  -2  15   7   98.79   13.20
   2 -15  -7  135.69   17.20
  -2  15   8   68.19   12.20
   2 -15  -8   60.49   12.50
   2 -15  -9   35.30   10.90
  -3 -15   9    2.80    8.70
   3 -15   9    9.00    8.50
  -3 -15   8  258.07   27.00
   3 -15   8  356.26   34.40
  -3 -15   7   15.90    7.90
   3 -15   7   29.30   11.00
  -3 -15   6  267.67   20.20
  -3 -15   6  215.18   16.20
   3 -15   6  229.98   24.50
   3  15  -6  250.17   18.00
  -3 -15   5   51.89   10.00
  -3 -15   5   37.00    7.70
   3 -15   5   44.70   10.50
  -3 -15   4  434.96   22.20
  -3 -15   4  393.36   22.30
   3 -15   4  437.46   25.70
  -3 -15   3  132.29   12.50
  -3 -15   3  134.99   13.20
   3 -15   3  106.99   12.90
   3 -15   3   99.89    7.30
  -3 -15   2  194.98   13.10
  -3 -15   2  159.78   10.50
   3 -15   2  173.58   10.50
   3 -15   2  209.88   14.20
  -3 -15   1  163.18    8.50
  -3 -15   1  145.09   11.30
   3 -15   1  150.08   11.10
   3 -15   1  156.08   10.30
  -3 -15   0   76.39    9.00
   3 -15   0   58.09    7.10
   3 -15   0   62.79    7.90
  -3 -15  -1  161.78   11.90
   3 -15  -1  156.98   10.10
   3 -15  -1  171.28   12.00
  -3 -15  -2  198.28   13.40
   3 -15  -2  178.78   13.30
  -3 -15  -3  131.19   13.10
   3 -15  -3  100.39   12.10
  -3 -15  -4  408.56   21.90
   3 -15  -4  398.76   23.10
  -3 -15  -5   46.60    8.80
   3 -15  -5   52.59   10.10
  -3  15   6  247.68   17.20
  -3 -15  -6  274.77   18.20
   3 -15  -6  214.38   21.30
  -3 -15  -7   40.70    9.00
  -3  15   7   24.70    7.30
   3 -15  -7   22.60    9.00
  -3  15   8  296.77   21.50
   3 -15  -8  275.47   26.20
   3 -15  -9    3.60    7.60
  -4 -15   8   15.80    8.10
   4 -15   8   36.00   13.30
  -4 -15   7  235.18   18.20
  -4 -15   7  241.68   24.10
   4 -15   7  276.27   29.50
   4  15  -7  257.37   19.90
  -4 -15   6   64.69   12.00
  -4 -15   6   68.39   10.70
   4  15  -6   74.59   11.80
   4 -15   6   64.59   13.50
  -4 -15   5  170.48   17.50
  -4 -15   5  167.88   16.20
   4 -15   5  166.38   19.20
  -4 -15   4  104.39   12.30
  -4 -15   4  130.49   13.50
   4 -15   4  100.19   14.30
  -4 -15   3    2.00    3.20
  -4 -15   3    7.70    3.60
   4 -15   3   10.00    3.30
   4 -15   3    2.00    4.10
  -4 -15   2  100.09   11.70
  -4 -15   2  118.99    8.70
   4 -15   2  130.49    8.90
   4 -15   2  140.49   14.40
  -4 -15   1  215.18   10.30
  -4 -15   1  247.48   15.40
   4 -15   1  246.48   13.60
   4 -15   1  234.18   14.90
  -4 -15   0  614.34   27.90
   4 -15   0  590.64   26.10
   4 -15   0  632.34   26.70
  -4 -15  -1  220.48   14.60
   4 -15  -1  219.68   14.60
   4 -15  -1  248.78   13.90
  -4 -15  -2  163.08   14.60
   4 -15  -2  128.99   13.40
  -4 -15  -3   11.70    4.60
   4 -15  -3    2.90    4.30
  -4 -15  -4  117.49   13.20
   4 -15  -4  111.29   13.80
  -4 -15  -5  150.48   15.00
   4 -15  -5  147.39   16.60
  -4 -15  -6   48.10    9.00
   4 -15  -6   65.99   12.30
   4 -15  -7  249.88   24.40
  -4  15   8   29.10    9.30
   4 -15  -8   27.40    9.10
  -5 -15   8  156.68   21.00
   5 -15   8  119.19   22.00
  -5 -15   7   11.20    7.60
  -5 -15   7   -0.20    5.50
   5  15  -7   17.30    8.30
   5 -15   7    7.70    8.90
  -5 -15   6   57.69   10.50
   5  15  -6   61.29   11.50
   5 -15   6   56.19   13.10
  -5 -15   5   14.30    6.10
  -5 -15   5   18.80    7.00
   5 -15   5   17.60    8.60
  -5 -15   4   34.50    7.20
  -5 -15   4   48.80    9.10
   5 -15   4   37.20    9.40
  -5 -15   3  435.96   23.90
  -5 -15   3  465.05   21.70
   5 -15   3  437.76   25.70
  -5 -15   2   36.50    7.70
  -5 -15   2   33.40    5.30
   5 -15   2   35.80    5.60
   5 -15   2   30.60    7.30
  -5 -15   1  192.38   14.20
  -5 -15   1  171.78    9.70
   5 -15   1  189.68   13.80
   5 -15   1  169.98   11.50
  -5 -15   0   16.70    5.20
   5 -15   0    8.60    4.10
   5 -15   0   13.80    4.70
  -5 -15  -1  151.78   14.40
   5 -15  -1  166.28   12.00
   5 -15  -1  178.58   13.10
  -5 -15  -2   32.10    7.10
  -5 -15  -3  391.36   21.80
   5 -15  -3  451.15   24.60
  -5 -15  -4   37.90    7.50
   5 -15  -4   38.60    8.90
  -5 -15  -5   18.80    6.20
   5 -15  -5   17.00    7.10
  -5 -15  -6   77.19   11.80
   5 -15  -6   39.70   10.10
   5 -15  -7    9.90    7.50
   5 -15  -8  160.08   21.20
  -6 -15   8   83.79   15.80
   6 -15   8   87.09   19.90
   6  15  -8   79.99   16.20
  -6 -15   7   11.90    7.50
  -6 -15   7    9.10    7.20
   6  15  -7    8.10    7.50
   6 -15   7   10.20    8.60
  -6 -15   6  148.79   17.30
  -6 -15   6  156.28   18.20
   6  15  -6  131.99   17.40
   6 -15   6  120.49   18.90
  -6 -15   5  115.59   15.50
  -6 -15   5  153.78   16.50
   6  15  -5  149.99   18.60
   6 -15   5  149.19   19.60
  -6 -15   4   24.00    6.40
  -6 -15   4   30.60    8.30
   6 -15   4   35.80    9.60
  -6 -15   3  231.88   17.10
  -6 -15   3  217.78   13.90
   6 -15   3  252.37   22.80
  -6 -15   2   63.29    7.30
  -6 -15   2   64.19   10.50
   6 -15   2   62.59    8.60
   6 -15   2   61.89   10.20
  -6 -15   1  376.96   22.60
   6 -15   1  446.66   20.80
   6 -15   1  410.06   22.80
  -6 -15   0   15.70    6.00
   6 -15   0    5.40    3.80
   6 -15   0    7.90    4.30
  -6 -15  -1  366.76   21.10
   6 -15  -1  389.86   21.00
   6 -15  -1  336.77   19.40
  -6 -15  -2   87.89   11.60
   6 -15  -2   63.09   10.00
  -6 -15  -3  205.28   15.40
   6 -15  -3  249.68   17.90
  -6 -15  -4   19.00    6.20
   6 -15  -4   17.20    6.90
  -6 -15  -5  117.89   13.60
   6 -15  -5  101.39   14.90
   6 -15  -6  123.89   17.10
   6 -15  -7    8.10    7.00
   6 -15  -8  109.29   17.80
  -7 -15   7   15.10    8.20
  -7 -15   7   -0.50    5.90
   7  15  -7   11.80    8.00
   7 -15   7   12.60    9.80
  -7 -15   6   25.60    9.20
  -7 -15   6   16.60    7.50
   7 -15   6   35.60   12.30
   7  15  -6   28.70    9.60
  -7 -15   5    3.80    6.20
  -7 -15   5   -3.00    4.10
   7  15  -5   -0.30    5.50
   7 -15   5    2.10    7.20
  -7 -15   4  107.59   14.90
  -7 -15   4  123.29   13.50
   7 -15   4  105.39   16.40
  -7 -15   3   35.00    8.60
   7 -15   3   31.70    9.10
  -7 -15   2  319.07   20.90
   7 -15   2  291.97   20.40
  -7 -15   1   54.49    9.90
   7 -15   1   27.40    7.70
   7 -15   1   37.70    7.20
  -7 -15   0  169.28   17.30
   7 -15   0  210.78   15.60
   7 -15   0  212.88   14.90
  -7 -15  -1   56.19    9.90
   7 -15  -1   44.00    8.60
   7 -15  -1   45.00    9.10
  -7 -15  -2  287.67   18.80
   7 -15  -2  271.47   19.00
  -7 -15  -3   38.50    8.40
   7 -15  -3   26.10    8.40
  -7 -15  -4  124.99   14.40
   7 -15  -4   85.09   13.60
  -7 -15  -5    2.00    4.20
   7 -15  -5    9.20    6.30
   7 -15  -6   13.80    8.30
   7 -15  -7   11.90    8.90
  -8 -15   7   13.90    8.10
  -8 -15   7    1.20    6.50
   8  15  -7   17.30    9.10
   8 -15   7   12.20   10.00
  -8 -15   6   92.89   15.50
  -8 -15   6   61.59   12.40
   8 -15   6   74.49   16.40
   8  15  -6   74.19   15.00
  -8 -15   5   17.70    6.80
  -8 -15   5   21.30    8.00
   8  15  -5   17.40    7.90
   8 -15   5   22.80    9.60
  -8 -15   4   34.10    9.40
   8  15  -4   41.30   10.90
   8 -15   4   69.49   14.40
  -8 -15   3   52.19   10.60
   8 -15   3   58.39   12.40
  -8 -15   2  206.48   20.00
   8 -15   2  201.08   20.30
  -8 -15   1  455.85   26.50
   8 -15   1  477.55   32.00
   8 -15   1  447.36   26.40
  -8 -15   0   78.89   12.10
   8 -15   0   73.19   10.30
   8 -15   0   63.39   10.60
  -8 -15  -1  477.95   26.70
   8 -15  -1  477.95   26.10
   8 -15  -1  434.26   25.20
  -8 -15  -2  220.98   17.30
   8 -15  -2  242.48   18.80
  -8 -15  -3   48.40    9.80
  -8 -15  -4   41.10    9.10
   8 -15  -4   49.10   10.90
   8 -15  -5   20.20    9.30
   8 -15  -6   91.09   16.70
   8 -15  -7   14.90    9.30
  -9 -15   6   42.50   11.80
   9  15  -6   48.90   12.80
   9 -15   6   33.70   13.30
  -9 -15   5   31.30   10.00
   9 -15   5   46.70   13.70
   9  15  -5   44.50   12.20
  -9 -15   4   11.60    7.60
   9 -15   4   22.60   10.00
   9  15  -4   15.40    8.40
  -9 -15   3  135.69   17.50
   9 -15   3  112.69   17.10
  -9 -15   2  110.19   15.70
   9 -15   2  102.69   15.70
  -9 -15   1   53.89   11.30
   9 -15   1   57.39   11.10
  -9 -15   0  468.75   27.30
   9 -15   0  393.16   23.50
   9 -15   0  422.06   25.80
  -9 -15  -1   70.09   12.40
   9 -15  -1   55.39   10.90
   9 -15  -1   70.49   11.80
  -9 -15  -2   70.49   12.00
   9 -15  -2   90.59   13.20
  -9 -15  -3  122.59   15.40
   9 -15  -3  181.88   20.20
  -9 -15  -4   14.20    6.80
   9 -15  -4   14.80    7.80
   9 -15  -5   52.09   13.00
   9 -15  -6   70.39   15.40
 -10 -15   5   61.99   13.90
  10  15  -5   64.79   15.10
  10 -15   5   47.10   13.80
 -10 -15   4  131.99   19.50
  10 -15   4  117.79   19.40
  10  15  -4  112.79   18.20
 -10 -15   3  161.58   20.00
  10 -15   3  221.48   25.00
  10  15  -3  158.78   20.50
 -10 -15   2   98.39   15.20
  10 -15   2   91.89   15.90
 -10 -15   1   85.49   14.30
  10 -15   1   70.69   13.40
 -10 -15   0   11.80    7.00
  10 -15   0    9.20    6.50
 -10 -15  -1   70.69   12.30
  10 -15  -1   67.69   12.30
  10 -15  -1   70.89   12.30
 -10 -15  -2   93.59   14.00
  10 -15  -2   97.29   14.80
  10 -15  -2  104.09   15.90
 -10 -15  -3  200.28   20.40
  10 -15  -3  174.28   21.10
  10 -15  -4  127.89   18.50
  10 -15  -5   51.99   12.70
 -11 -15   4   50.39   12.60
  11  15  -4   33.30   11.40
  11 -15   4   43.70   13.10
 -11 -15   3   20.60    9.00
  11  15  -3    2.40    7.10
  11 -15   3   33.40   12.20
 -11 -15   2   14.50    8.10
  11  15  -2    4.80    7.20
  11 -15   2   14.10    8.00
 -11 -15   1  118.19   16.60
  11 -15   1   72.69   14.60
 -11 -15   0   40.80   10.80
  11 -15   0   65.59   13.50
 -11 -15  -1   90.59   15.10
  11 -15  -1   78.69   14.20
  11 -15  -1   89.09   14.20
 -11 -15  -2   13.20    7.30
  11 -15  -2    5.30    6.80
  11 -15  -2   22.70    8.20
 -11 -15  -3   33.10   11.30
  11 -15  -3   15.20    8.70
  11 -15  -4   24.90   10.20
 -12 -15   3   21.20    9.50
  12  15  -3   27.10   11.40
  12 -15   3   24.80   11.80
 -12 -15   2   93.29   16.80
  12  15  -2   53.09   13.90
  12 -15   2   49.70   13.90
 -12 -15   1   15.10    9.20
  12 -15   1    7.90    9.00
  12  15  -1   35.40   10.80
 -12 -15   0   35.60   10.20
  12 -15   0   29.00   11.40
 -12 -15  -1   16.80    8.50
  12 -15  -1   22.60    9.50
 -12 -15  -2   63.99   13.80
  12 -15  -2   44.10   11.50
  12 -15  -2   55.19   13.00
  12 -15  -3   -2.80    5.90
  12 -15  -3   11.70    8.00
   0 -16   9   -4.10    7.60
   0 -16   8   25.20   10.40
   0 -16   7    9.80    7.20
   0 -16   6  206.88   22.30
   0 -16   5   -0.80    2.80
   0 -16   5   -5.00    2.80
   0 -16   4 1155.18   47.60
   0 -16   4 1139.99   41.80
   0 -16   3    1.20    2.30
   0 -16   3    0.80    2.90
   0 -16   2  242.38   13.60
   0 -16   2  229.08   14.20
   0 -16   1   -1.20    1.90
   0 -16   1   -0.40    2.50
   0 -16   0   40.20    5.10
   0 -16   0   45.00    6.90
   0 -16  -1   -0.70    1.20
   0 -16  -1    0.90    2.70
   0 -16  -2  223.88   14.40
   0 -16  -3   -0.40    2.80
   0 -16  -4 1061.59   43.40
   0  16   5   -0.10    2.40
   0 -16  -5    2.70    3.90
   0 -16  -6  171.98   17.60
   0 -16  -7    5.00    4.80
   0 -16  -8   35.90    9.80
  -1 -16   9   20.30   11.20
   1 -16   9   21.00   11.40
  -1 -16   8   87.89   16.20
   1 -16   8   97.39   18.30
  -1 -16   7   37.90   10.90
   1 -16   7   54.29   12.60
  -1 -16   6  157.68   19.00
   1 -16   6  160.58   19.90
  -1 -16   5   12.60    5.90
  -1 -16   5   31.60    6.40
   1 -16   5   24.70    8.10
  -1 -16   4  539.65   28.20
  -1 -16   4  570.74   25.30
   1 -16   4  583.54   23.70
   1 -16   4  609.14   30.60
  -1 -16   3   20.20    5.00
  -1 -16   3   17.80    5.20
   1 -16   3   11.40    5.10
   1 -16   3   14.00    3.70
  -1 -16   2   50.39    7.10
  -1 -16   2   73.49    8.70
   1 -16   2   50.69    6.80
   1 -16   2   55.09    8.20
  -1 -16   1  515.65   21.50
  -1 -16   1  542.25   23.70
   1 -16   1  520.25   22.80
   1 -16   1  516.05   22.80
  -1 -16   0    6.90    2.40
  -1 -16   0    7.30    3.50
   1 -16   0    3.20    3.10
   1 -16   0    3.70    2.30
  -1 -16  -1  505.95   23.80
  -1 -16  -1  506.75   17.80
   1 -16  -1  507.15   20.00
   1 -16  -1  524.55   23.70
  -1 -16  -2   43.80    3.20
  -1 -16  -2   46.20    7.60
   1 -16  -2   57.69    8.40
  -1 -16  -3   15.00    5.20
   1 -16  -3   13.30    5.50
  -1 -16  -4  538.35   26.90
   1 -16  -4  569.74   27.80
  -1 -16  -5   17.60    5.90
   1 -16  -5   12.30    5.50
  -1 -16  -6  173.48   17.50
  -1  16   6  136.89   13.20
   1 -16  -6  163.78   17.40
  -1 -16  -7   33.50    8.80
   1 -16  -7   28.70    8.80
  -1 -16  -8  118.89   15.70
   1 -16  -8  100.29   15.10
   1 -16  -9   24.40    9.70
  -2 -16   9   42.70   13.40
   2 -16   9   46.70   14.10
  -2 -16   8   38.80   12.10
   2 -16   8   54.19   14.50
  -2 -16   7   49.50   12.00
   2 -16   7   53.99   13.10
  -2 -16   6  269.57   20.40
  -2 -16   6  258.87   16.60
   2  16  -6  241.68   17.10
   2 -16   6  253.47   25.20
  -2 -16   5    6.80    5.40
  -2 -16   5   10.50    4.70
   2 -16   5   12.50    6.40
  -2 -16   4  808.42   35.60
  -2 -16   4  774.52   32.90
   2 -16   4  800.82   37.70
  -2 -16   3   45.40    7.30
  -2 -16   3   51.69    8.10
   2 -16   3   51.89    6.30
   2 -16   3   50.99    9.10
  -2 -16   2  473.95   21.80
  -2 -16   2  497.25   23.30
   2 -16   2  501.95   21.50
   2 -16   2  540.35   24.90
  -2 -16   1   77.19    7.10
  -2 -16   1   56.89    8.00
   2 -16   1   73.69    8.20
   2 -16   1   73.59    8.80
  -2 -16   0  211.98    8.90
  -2 -16   0  213.28   13.80
   2 -16   0  220.88   12.30
   2 -16   0  215.18   13.10
  -2 -16  -1   67.29    8.80
   2 -16  -1   63.39    6.90
   2 -16  -1   48.30    7.50
  -2 -16  -2  481.15   24.10
   2 -16  -2  539.55   24.90
  -2 -16  -3   37.10    7.20
   2 -16  -3   55.09    9.00
  -2 -16  -4  788.32   34.50
   2 -16  -4  766.12   35.40
  -2 -16  -5   14.80    6.10
   2 -16  -5    5.80    4.60
  -2  16   6  274.97   17.30
  -2 -16  -6  281.67   19.30
   2 -16  -6  251.67   19.60
  -2  16   7   67.99   10.70
  -2 -16  -7   51.29   10.30
   2 -16  -7   51.69   10.90
  -2 -16  -8   88.69   14.80
   2 -16  -8   74.29   14.00
   2 -16  -9   41.90   11.60
  -3 -16   9  157.98   22.40
   3 -16   9  127.19   21.70
  -3 -16   8   14.30    8.20
   3 -16   8    1.70    7.80
  -3 -16   7  188.28   21.60
   3 -16   7  230.38   27.00
  -3 -16   6   20.40    6.50
  -3 -16   6   26.70    8.00
   3  16  -6   13.70    6.20
   3 -16   6   20.00    9.50
  -3 -16   5  337.07   21.70
  -3 -16   5  354.06   20.60
   3 -16   5  345.17   24.60
  -3 -16   4  348.67   19.60
  -3 -16   4  321.27   19.60
   3 -16   4  311.17   21.70
  -3 -16   3  323.57   18.30
  -3 -16   3  301.57   17.20
   3 -16   3  301.87   14.50
   3 -16   3  326.57   20.30
  -3 -16   2    6.80    3.80
  -3 -16   2   20.40    4.50
   3 -16   2   37.20    5.70
   3 -16   2   16.70    5.40
  -3 -16   1  367.46   15.20
  -3 -16   1  380.56   19.90
   3 -16   1  374.96   19.20
   3 -16   1  382.36   18.20
  -3 -16   0   -2.70    1.90
   3 -16   0    1.40    3.10
   3 -16   0    2.60    2.60
  -3 -16  -1  404.46   20.90
   3 -16  -1  401.76   18.50
   3 -16  -1  397.96   20.60
  -3 -16  -2   12.80    4.80
   3 -16  -2   24.80    6.30
  -3 -16  -3  308.97   18.50
   3 -16  -3  344.57   20.30
  -3 -16  -4  352.36   20.80
   3 -16  -4  409.66   23.40
  -3 -16  -5  342.77   20.60
   3 -16  -5  336.47   22.30
  -3 -16  -6   27.20    7.50
   3 -16  -6   38.50    9.60
  -3  16   7  209.18   19.30
  -3 -16  -7  191.88   18.50
   3 -16  -7  183.98   20.70
  -3  16   8    8.40    5.70
   3 -16  -8    5.60    6.90
   3 -16  -9  151.38   20.10
  -4 -16   8   14.60    8.60
   4 -16   8   14.40   10.50
  -4 -16   7   17.90    7.80
  -4 -16   7   12.10    6.70
   4  16  -7   15.20    6.70
   4 -16   7   20.90   11.20
  -4 -16   6  190.78   20.10
  -4 -16   6  174.38   17.50
   4  16  -6  200.58   19.70
   4 -16   6  224.78   24.70
  -4 -16   5   32.60    7.70
  -4 -16   5   27.10    7.00
   4 -16   5   23.30    8.80
  -4 -16   4   70.89   10.10
  -4 -16   4   64.59    9.80
   4 -16   4   65.89   11.80
  -4 -16   3  132.59   13.90
  -4 -16   3  100.39   10.90
   4 -16   3   99.29   13.40
  -4 -16   2   54.99    6.90
  -4 -16   2   51.69    8.60
   4 -16   2   75.39    8.00
   4 -16   2   48.90    8.90
  -4 -16   1   31.80    4.00
  -4 -16   1   24.20    6.10
   4 -16   1   38.00    7.00
   4 -16   1   31.00    5.80
  -4 -16   0   36.70    7.30
   4 -16   0   45.00    7.10
   4 -16   0   36.60    6.70
  -4 -16  -1   22.10    6.00
   4 -16  -1   37.80    7.40
   4 -16  -1   36.30    6.30
  -4 -16  -2   61.99    9.40
   4 -16  -2   82.59   11.20
  -4 -16  -3   95.99   11.80
   4 -16  -3  102.69   12.90
  -4 -16  -4   54.79    9.20
   4 -16  -4   74.09   11.40
  -4 -16  -5   23.60    7.40
   4 -16  -5   23.20    7.50
  -4 -16  -6  228.28   17.00
   4 -16  -6  226.98   22.80
  -4 -16  -7   19.20    7.10
   4 -16  -7    9.50    7.10
   4 -16  -8   14.40    8.50
  -5 -16   8   58.69   13.70
   5 -16   8   66.79   17.40
  -5 -16   7   28.80    8.70
  -5 -16   7   38.00   10.40
   5 -16   7   32.40   12.20
   5  16  -7   43.40   11.00
  -5 -16   6  105.09   14.80
  -5 -16   6  100.09   14.80
   5  16  -6  126.69   16.90
   5 -16   6   78.29   15.50
  -5 -16   5    1.50    4.00
  -5 -16   5    2.10    4.00
   5 -16   5    4.60    6.20
  -5 -16   4   44.80    9.40
  -5 -16   4   64.99    9.70
   5 -16   4   54.39   11.10
  -5 -16   3   42.10    8.70
  -5 -16   3   61.29    8.20
   5 -16   3   57.69   11.00
  -5 -16   2  116.89    8.50
  -5 -16   2  131.59   14.20
   5 -16   2  127.09    9.30
   5 -16   2  126.99   14.10
  -5 -16   1   70.89   10.40
   5 -16   1   88.79    9.60
   5 -16   1   77.69   10.30
  -5 -16   0  841.42   36.10
   5 -16   0  827.52   34.70
   5 -16   0  824.12   34.20
  -5 -16  -1   76.09   10.40
   5 -16  -1   74.49   10.20
   5 -16  -1   82.89   10.00
  -5 -16  -2  140.79   14.40
   5 -16  -2  136.09   14.60
  -5 -16  -3   49.20    8.50
   5 -16  -3   48.10    9.10
  -5 -16  -4   55.49    9.30
   5 -16  -4   43.70    9.50
  -5 -16  -5    9.80    5.40
   5 -16  -5   -0.80    4.20
  -5 -16  -6   68.59   11.10
   5 -16  -6   93.89   14.40
   5 -16  -7   44.60   11.30
   5 -16  -8   51.89   12.70
  -6 -16   8   97.89   16.80
   6 -16   8  112.69   21.20
  -6 -16   7   14.00    7.50
  -6 -16   7   11.60    6.60
   6  16  -7   19.30    9.00
   6 -16   7   21.90   10.70
  -6 -16   6  199.78   20.60
  -6 -16   6  180.18   19.60
   6  16  -6  184.98   20.90
   6 -16   6  187.68   24.10
  -6 -16   5   62.79   10.70
  -6 -16   5   44.10    9.70
   6 -16   5   52.19   12.50
   6  16  -5   33.10    9.50
  -6 -16   4   21.40    6.30
  -6 -16   4   15.60    6.50
   6 -16   4    3.60    6.10
  -6 -16   3  149.49   11.20
  -6 -16   3  150.38   16.30
   6 -16   3  150.48   17.90
  -6 -16   2  360.66   21.90
   6 -16   2  349.07   22.00
  -6 -16   1  635.84   31.00
   6 -16   1  617.84   30.20
   6 -16   1  609.04   27.00
  -6 -16   0  778.32   35.60
   6 -16   0  821.02   34.20
   6 -16   0  766.72   34.30
  -6 -16  -1  600.44   30.30
   6 -16  -1  685.33   30.80
   6 -16  -1  653.33   29.60
  -6 -16  -2  349.77   21.10
   6 -16  -2  375.66   22.30
  -6 -16  -3  153.08   15.30
   6 -16  -3  140.09   16.30
  -6 -16  -4   10.80    5.60
   6 -16  -4   21.20    7.50
  -6 -16  -5   46.70    9.20
   6 -16  -5   61.69   11.80
  -6 -16  -6  166.08   19.30
   6 -16  -6  179.78   21.20
   6 -16  -7    5.30    6.60
   6 -16  -8  112.59   19.10
  -7 -16   7   46.90   12.10
  -7 -16   7   39.90   10.70
   7 -16   7   30.70   12.70
   7  16  -7   53.79   13.00
  -7 -16   6   38.30    9.50
  -7 -16   6   27.70    8.80
   7 -16   6   47.30   12.80
   7  16  -6   22.40    9.00
  -7 -16   5  166.58   19.00
  -7 -16   5  129.29   14.90
   7  16  -5  163.38   19.90
   7 -16   5  190.28   23.00
  -7 -16   4  263.77   24.20
   7 -16   4  268.27   26.60
  -7 -16   3  159.58   17.40
   7 -16   3  152.78   18.30
  -7 -16   2   73.79   11.80
   7 -16   2   65.09   11.20
  -7 -16   1  139.49   16.00
   7 -16   1  130.29   15.20
   7 -16   1  129.49   12.70
  -7 -16   0    1.30    4.50
   7 -16   0   11.20    5.90
   7 -16   0    3.00    4.40
  -7 -16  -1  127.39   14.90
   7 -16  -1  113.79   13.40
   7 -16  -1  122.59   14.10
  -7 -16  -2   83.49   11.90
   7 -16  -2   86.39   12.50
  -7 -16  -3  151.28   16.20
   7 -16  -3  150.18   16.90
  -7 -16  -4  263.87   18.70
   7 -16  -4  263.97   24.10
  -7 -16  -5  134.89   15.10
   7 -16  -5  189.68   21.20
   7 -16  -6   60.49   13.60
   7 -16  -7   27.60   10.30
  -8 -16   7  111.79   17.30
   8  16  -7   72.79   15.90
   8 -16   7  143.39   23.80
  -8 -16   6    5.50    7.20
   8 -16   6    4.60    9.70
   8  16  -6   32.40   10.70
  -8 -16   5    7.50    6.90
   8 -16   5    7.00    8.00
   8  16  -5   -0.50    6.30
  -8 -16   4    1.50    4.80
   8 -16   4   -2.60    5.90
  -8 -16   3   12.00    6.90
   8 -16   3    6.00    7.20
  -8 -16   2   16.10    6.90
   8 -16   2   10.00    6.40
  -8 -16   1  103.49   14.60
   8 -16   1  117.19   15.40
  -8 -16   0  162.68   18.00
   8 -16   0  147.29   16.70
   8 -16   0  180.18   16.60
  -8 -16  -1   99.79   13.50
   8 -16  -1   97.59   13.00
   8 -16  -1   85.69   12.40
  -8 -16  -2   15.10    6.40
   8 -16  -2    4.80    5.00
  -8 -16  -3    0.40    4.70
   8 -16  -3    4.90    5.30
  -8 -16  -4    4.20    4.70
   8 -16  -4    5.90    6.40
   8 -16  -5    7.80    7.70
   8 -16  -6   14.10    8.60
   8 -16  -7  116.19   18.80
  -9 -16   6   19.50    8.70
   9 -16   6   27.20   11.80
   9  16  -6   31.80   10.70
  -9 -16   5  113.49   17.00
   9  16  -5  132.59   19.60
   9 -16   5  111.99   19.50
  -9 -16   4   67.59   13.30
   9  16  -4   50.29   11.90
   9 -16   4   44.50   12.60
  -9 -16   3  171.18   19.70
   9 -16   3  179.58   22.20
  -9 -16   2   52.69   11.50
   9 -16   2   28.20    9.10
  -9 -16   1   43.80   10.60
   9 -16   1   43.20   10.30
  -9 -16   0    0.00    5.20
   9 -16   0    7.10    5.80
   9 -16   0   12.80    6.80
  -9 -16  -1   67.99   12.00
   9 -16  -1   70.49   12.50
   9 -16  -1   79.29   12.50
  -9 -16  -2   54.49   11.10
   9 -16  -2   52.39   10.70
   9 -16  -2   43.70   10.00
  -9 -16  -3  165.98   18.30
   9 -16  -3  166.88   19.80
  -9 -16  -4   62.69   11.20
   9 -16  -4   49.70   12.00
   9 -16  -5  110.39   18.00
   9 -16  -6   29.90   11.50
 -10 -16   5   32.50   11.60
  10  16  -5   60.29   15.30
  10 -16   5   45.00   13.40
 -10 -16   4   31.60   10.70
  10  16  -4   42.20   12.20
  10 -16   4   16.30   10.40
 -10 -16   3    6.80    6.80
  10 -16   3   21.80   10.40
  10  16  -3    5.20    7.10
 -10 -16   2   25.30    8.60
  10 -16   2    5.10    7.30
 -10 -16   1  130.19   17.70
  10 -16   1  163.28   20.40
 -10 -16   0   70.49   13.30
  10 -16   0   70.59   13.00
 -10 -16  -1  121.19   16.30
  10 -16  -1  118.39   15.60
  10 -16  -1  147.09   18.00
 -10 -16  -2   13.10    6.80
  10 -16  -2   12.70    6.70
  10 -16  -2    2.80    7.20
 -10 -16  -3   15.10    7.30
  10 -16  -3    4.70    6.80
  10 -16  -4   26.40   10.00
  10 -16  -5   43.40   12.50
 -11 -16   4   59.99   13.90
  11 -16   4   52.19   14.30
  11  16  -4   64.49   15.00
 -11 -16   3   98.09   16.70
  11  16  -3   62.19   14.80
  11 -16   3  124.99   20.20
 -11 -16   2   43.40   11.80
  11 -16   2   46.60   11.90
 -11 -16   1   17.10    7.90
  11 -16   1   24.40    9.50
 -11 -16   0   32.00   10.10
  11 -16   0   51.59   12.50
 -11 -16  -1    8.50    7.60
  11 -16  -1   13.00    6.50
 -11 -16  -2   36.10   10.10
  11 -16  -2   25.00    8.90
  11 -16  -2   39.90   11.20
 -11 -16  -3   95.49   15.30
  11 -16  -3   68.89   14.70
  11 -16  -4   37.60   12.60
 -12 -16   2   39.80   12.50
  12  16  -2   25.60   10.60
  12 -16   2   19.90    9.80
 -12 -16   1   27.90   10.90
  12 -16   1   24.40    9.90
 -12 -16   0    8.20    7.30
  12 -16   0   -2.60    5.70
 -12 -16  -1   20.80    8.70
  12 -16  -1   35.90   11.10
 -12 -16  -2   30.80   10.50
  12 -16  -2   28.90   10.40
  12 -16  -2   35.90   11.30
   0 -17   9   11.70    9.20
   0 -17   8    0.90    7.00
   0 -17   7  295.17   28.60
   0 -17   6    0.10    4.90
   0 -17   5  395.16   25.00
   0 -17   4    0.90    3.80
   0 -17   4    0.80    2.80
   0 -17   3  385.06   21.40
   0 -17   3  378.26   18.70
   0 -17   2   -0.80    1.90
   0 -17   2    0.20    2.70
   0 -17   1  406.46   19.20
   0 -17   1  437.46   20.60
   0 -17   0    4.60    3.40
   0 -17   0    4.10    2.40
   0 -17  -1  408.46   21.20
   0 -17  -1  441.76   17.00
   0 -17  -2   -1.50    2.20
   0 -17  -2   -0.60    1.30
   0 -17  -3  346.27   19.90
   0 -17  -4   -3.00    3.30
   0 -17  -5  414.26   24.00
   0 -17  -6   -1.00    3.90
   0 -17  -7  269.17   20.20
   0 -17  -8   -1.20    5.30
  -1 -17   9   11.30    9.50
   1 -17   9   -1.90    9.30
  -1 -17   8   27.20   10.70
   1 -17   8   64.19   15.40
  -1 -17   7   68.39   14.50
   1 -17   7   38.30   11.10
  -1 -17   6  102.59   15.60
   1 -17   6   78.39   14.00
  -1 -17   5    4.50    4.90
  -1 -17   5   16.80    5.40
   1 -17   5    9.50    6.40
  -1 -17   4  188.28   12.80
  -1 -17   4  167.28   16.60
   1 -17   4  162.68   17.50
   1 -17   4  183.28   11.40
  -1 -17   3  294.17   16.50
  -1 -17   3  305.37   18.10
   1 -17   3  285.37   15.20
   1 -17   3  326.97   19.40
  -1 -17   2    6.40    3.50
  -1 -17   2    1.70    2.40
   1 -17   2    0.10    2.60
   1 -17   2    4.60    3.10
  -1 -17   1  214.38   12.20
  -1 -17   1  224.68   14.00
   1 -17   1  220.98   13.50
   1 -17   1  244.88   13.80
  -1 -17   0   52.19    5.50
  -1 -17   0   47.70    7.80
   1 -17   0   58.59    8.10
   1 -17   0   52.69    6.50
  -1 -17  -1  235.68   14.80
  -1 -17  -1  220.48    9.50
   1 -17  -1  208.28   14.00
   1 -17  -1  226.28   11.30
  -1 -17  -2    4.70    3.40
   1 -17  -2    0.60    3.00
  -1 -17  -3  318.87   18.90
   1 -17  -3  302.87   18.70
  -1 -17  -4  172.18   16.40
   1 -17  -4  161.48   16.10
  -1 -17  -5   12.20    5.60
   1 -17  -5   17.20    6.30
  -1 -17  -6   93.19   12.80
   1 -17  -6   94.99   14.00
  -1 -17  -7   61.09   11.30
   1 -17  -7   41.40   10.50
  -1 -17  -8   41.00   10.00
   1 -17  -8   57.59   12.70
   1 -17  -9    9.50    7.70
  -2 -17   8   47.30   12.70
   2 -17   8   41.30   13.10
  -2 -17   7   68.49   13.40
   2 -17   7   63.59   14.20
  -2 -17   6  101.19   15.80
  -2 -17   6  129.69   16.60
   2  17  -6   93.79   12.30
   2 -17   6  133.39   19.00
  -2 -17   5  223.48   21.00
  -2 -17   5  269.17   16.80
   2 -17   5  258.17   24.20
  -2 -17   4   66.49    9.40
  -2 -17   4   49.00    9.40
   2 -17   4   47.60   10.00
  -2 -17   3  122.69   12.80
  -2 -17   3  125.69   12.50
   2 -17   3  139.09   15.10
   2 -17   3  150.18    9.70
  -2 -17   2   44.80    6.70
  -2 -17   2   48.10    7.70
   2 -17   2   38.70    6.30
   2 -17   2   34.90    7.20
  -2 -17   1  335.77   18.20
  -2 -17   1  325.77   14.80
   2 -17   1  307.57   17.20
   2 -17   1  345.07   17.40
  -2 -17   0   25.50    6.20
  -2 -17   0   27.60    3.20
   2 -17   0   29.10    6.10
   2 -17   0   20.20    4.50
  -2 -17  -1  359.16   19.40
   2 -17  -1  327.67   18.40
   2 -17  -1  340.37   16.00
  -2 -17  -2   51.19    8.30
   2 -17  -2   56.29    8.70
  -2 -17  -3  105.79   12.30
   2 -17  -3  146.59   14.70
  -2 -17  -4   41.10    8.40
   2 -17  -4   43.80    8.80
  -2 -17  -5  210.58   16.60
   2 -17  -5  254.67   18.80
  -2 -17  -6  100.59   13.80
   2 -17  -6  108.29   15.30
  -2 -17  -7   48.50   10.60
   2 -17  -7   82.79   13.80
  -2 -17  -8   57.19   11.50
   2 -17  -8   40.90   11.20
  -3 -17   8   10.30    7.90
   3 -17   8   17.10   10.50
  -3 -17   7   -3.50    5.20
   3 -17   7    3.00    7.80
  -3 -17   6  135.99   14.90
  -3 -17   6  154.78   18.00
   3  17  -6  125.89   15.00
   3 -17   6  105.79   17.30
  -3 -17   5   30.00    7.60
  -3 -17   5   54.09   10.50
   3 -17   5   69.89   13.10
  -3 -17   4  121.59   13.30
  -3 -17   4  140.19   14.70
   3 -17   4  116.29   15.40
  -3 -17   3  327.87   18.90
  -3 -17   3  332.27   18.10
   3 -17   3  299.07   15.00
   3 -17   3  309.97   20.20
  -3 -17   2  289.87   14.90
  -3 -17   2  278.67   17.10
   3 -17   2  294.47   18.00
   3 -17   2  301.47   15.40
  -3 -17   1  144.89   13.80
  -3 -17   1  157.68    8.50
   3 -17   1  140.89   10.70
   3 -17   1  183.18   12.70
  -3 -17   0  815.92   35.00
   3 -17   0  916.81   35.00
   3 -17   0  825.82   33.30
   3 -17  -1  149.59   10.30
   3 -17  -1  140.69   13.30
  -3 -17  -2  294.87   17.90
   3 -17  -2  294.07   18.10
  -3 -17  -3  310.47   19.00
   3 -17  -3  331.97   20.30
  -3 -17  -4  126.09   14.10
   3 -17  -4  135.79   15.40
  -3 -17  -5   34.10    8.20
   3 -17  -5   57.49   11.10
  -3 -17  -6  117.29   14.20
   3 -17  -6  151.58   17.70
  -3 -17  -7   -0.60    4.60
   3 -17  -7    1.10    5.70
   3 -17  -8    3.10    6.70
  -4 -17   8   23.90    9.80
   4 -17   8   31.70   12.20
  -4 -17   7  167.18   20.40
   4 -17   7  197.08   25.10
  -4 -17   6   21.50    7.20
  -4 -17   6   29.60    8.80
   4  17  -6   24.60    8.30
   4 -17   6    9.50    8.30
  -4 -17   5  193.28   18.30
  -4 -17   5  172.38   17.50
   4 -17   5  158.78   19.70
  -4 -17   4   19.80    6.30
  -4 -17   4   17.70    6.20
   4 -17   4   26.20    9.10
  -4 -17   3   69.19    9.00
  -4 -17   3   68.69   10.10
   4 -17   3   94.39   13.40
  -4 -17   2  286.27   14.40
  -4 -17   2  289.97   18.30
   4 -17   2  276.57   18.30
   4 -17   2  274.07   14.80
  -4 -17   1  136.59   14.10
   4 -17   1  161.68   11.50
   4 -17   1  171.08   13.10
  -4 -17   0  442.76   23.00
   4 -17   0  415.16   21.20
   4 -17   0  443.96   21.50
  -4 -17  -1  188.78   13.80
   4 -17  -1  174.28   12.10
   4 -17  -1  168.48   13.20
  -4 -17  -2  304.37   18.70
   4 -17  -2  294.37   18.60
  -4 -17  -3   78.49   11.30
   4 -17  -3   79.59   11.70
  -4 -17  -4   26.40    7.30
   4 -17  -4   18.20    6.50
  -4 -17  -5  197.28   18.40
   4 -17  -5  187.28   19.70
  -4 -17  -6   21.70    7.10
   4 -17  -6   15.20    7.40
  -4 -17  -7  170.88   18.10
   4 -17  -7  188.48   22.00
   4 -17  -8   19.30    9.70
  -5 -17   8    0.10    6.20
   5 -17   8   18.30   12.20
  -5 -17   7    6.80    6.40
  -5 -17   7   34.80   10.00
   5  17  -7   27.60    9.40
   5 -17   7   22.70   10.60
  -5 -17   6   24.60    8.40
  -5 -17   6   12.90    6.10
   5 -17   6   21.00    9.80
   5  17  -6   26.00    8.90
  -5 -17   5  322.07   21.20
  -5 -17   5  335.07   22.10
   5 -17   5  353.96   26.40
  -5 -17   4   30.40    7.00
  -5 -17   4   30.70    8.20
   5 -17   4   27.70    8.90
  -5 -17   3   66.89   10.70
  -5 -17   3   52.59    7.70
   5 -17   3   56.99   10.70
  -5 -17   2   82.89   11.50
   5 -17   2  103.19   13.40
   5 -17   2  110.89   10.20
  -5 -17   1  165.58   15.90
   5 -17   1  141.89   11.00
   5 -17   1  149.79   14.90
  -5 -17   0   13.90    5.40
   5 -17   0    6.50    4.20
   5 -17   0    6.80    4.10
  -5 -17  -1  116.09   13.00
   5 -17  -1  140.39   13.40
   5 -17  -1  139.19   14.00
  -5 -17  -2   98.59   12.10
   5 -17  -2  118.49   13.50
  -5 -17  -3   71.49   10.70
   5 -17  -3   59.79   10.50
  -5 -17  -4   32.10    7.40
   5 -17  -4   33.80    8.40
  -5 -17  -5  346.67   21.60
   5 -17  -5  326.37   23.20
  -5 -17  -6   25.80    7.90
   5 -17  -6   28.00    9.50
   5 -17  -7   31.10   10.10
   5 -17  -8    8.20    8.00
  -6 -17   7  248.98   24.30
  -6 -17   7  238.58   23.10
   6  17  -7  215.38   23.70
   6 -17   7  207.98   27.30
  -6 -17   6   32.40    8.90
  -6 -17   6   46.20   10.80
   6  17  -6   34.40   10.30
   6 -17   6   35.10   11.30
  -6 -17   5   36.30    8.50
  -6 -17   5   56.39   11.10
   6 -17   5   38.10   11.30
  -6 -17   4   81.49   11.80
  -6 -17   4   84.89   13.00
   6 -17   4   99.79   16.00
  -6 -17   3  202.58   19.70
   6 -17   3  196.88   20.20
  -6 -17   2  170.58   17.20
   6 -17   2  191.68   19.10
  -6 -17   1  372.96   22.70
   6 -17   1  393.46   20.00
   6 -17   1  389.86   22.60
  -6 -17   0  368.96   22.30
   6 -17   0  357.06   20.50
   6 -17   0  418.06   22.50
  -6 -17  -1  415.16   23.60
   6 -17  -1  382.56   21.80
   6 -17  -1  415.56   22.80
  -6 -17  -2  166.88   16.80
   6 -17  -2  194.48   18.30
  -6 -17  -3  192.38   18.00
   6 -17  -3  154.98   17.10
  -6 -17  -4   86.99   12.20
   6 -17  -4   85.19   13.20
  -6 -17  -5   29.50    7.70
   6 -17  -5   35.00   10.40
  -6 -17  -6   31.50    8.40
   6 -17  -6   45.50   11.40
   6 -17  -7  201.18   24.00
  -7 -17   7   12.60    7.90
  -7 -17   7    9.10    7.60
   7  17  -7    9.50    8.10
   7 -17   7   24.30   13.30
  -7 -17   6   31.40    9.00
  -7 -17   6   33.00   10.80
   7 -17   6   46.60   14.10
   7  17  -6   41.60   11.30
  -7 -17   5    8.60    5.90
   7 -17   5    4.20    6.90
   7  17  -5    0.10    5.30
  -7 -17   4   38.30    9.70
   7 -17   4   42.60   11.60
  -7 -17   3   82.99   13.10
   7 -17   3  100.99   15.70
  -7 -17   2  282.27   20.10
   7 -17   2  258.87   23.40
  -7 -17   1  242.08   18.20
   7 -17   1  227.38   15.40
   7 -17   1  234.08   18.20
  -7 -17   0    3.10    4.10
   7 -17   0    3.30    4.00
   7 -17   0   -3.20    3.70
  -7 -17  -1  227.68   17.80
   7 -17  -1  229.78   16.80
   7 -17  -1  245.58   17.50
  -7 -17  -2  286.47   19.60
   7 -17  -2  283.77   20.10
  -7 -17  -3  100.99   13.50
   7 -17  -3  102.29   14.20
  -7 -17  -4   39.20    9.40
   7 -17  -4   28.10    8.90
  -7 -17  -5    7.40    5.30
   7 -17  -5    6.10    6.50
   7 -17  -6   41.10   11.30
   7 -17  -7   20.40    9.70
  -8 -17   6  190.18   22.50
   8 -17   6  179.48   25.20
   8  17  -6  185.78   23.50
  -8 -17   5  111.99   16.80
   8 -17   5   91.19   17.90
   8  17  -5   85.09   15.30
  -8 -17   4   67.69   12.70
   8 -17   4   66.89   14.60
  -8 -17   3   69.79   13.40
   8 -17   3   70.69   13.90
  -8 -17   2  106.99   15.20
   8 -17   2  111.89   15.70
  -8 -17   1  237.38   22.30
   8 -17   1  243.18   22.90
  -8 -17   0   17.30    7.00
   8 -17   0    8.00    5.20
   8 -17   0    7.20    5.80
  -8 -17  -1  255.87   19.20
   8 -17  -1  208.38   19.80
   8 -17  -1  226.48   17.30
  -8 -17  -2  124.19   15.20
   8 -17  -2  115.79   14.90
   8 -17  -2  104.59   13.80
  -8 -17  -3   74.79   12.50
   8 -17  -3   89.59   14.30
  -8 -17  -4   66.49   11.10
   8 -17  -4   58.09   12.00
  -8 -17  -5  104.79   20.10
   8 -17  -5  110.79   17.40
   8 -17  -6  215.48   24.90
  -9 -17   6    2.60    7.60
   9  17  -6    7.80    8.10
   9 -17   6    2.00    9.80
  -9 -17   5    1.60    6.00
   9 -17   5    6.70    8.00
   9  17  -5   10.20    7.20
  -9 -17   4   43.60   11.10
   9 -17   4   38.40   13.00
   9  17  -4   50.09   12.20
  -9 -17   3   94.19   14.90
   9 -17   3   86.59   16.30
  -9 -17   2   13.00    7.10
   9 -17   2    9.10    7.00
  -9 -17   1   44.20   10.80
   9 -17   1   37.30   10.40
  -9 -17   0   67.89   12.40
   9 -17   0   42.80   10.50
   9 -17   0   68.69   10.90
  -9 -17  -1   27.70    8.50
   9 -17  -1   38.10    8.90
   9 -17  -1   38.20    9.10
  -9 -17  -2    8.50    6.30
   9 -17  -2   11.10    6.30
   9 -17  -2   26.70    8.20
  -9 -17  -3  112.79   15.60
   9 -17  -3  107.39   16.00
  -9 -17  -4   60.09   11.40
   9 -17  -4   53.49   12.70
   9 -17  -5   -6.70    5.50
   9 -17  -6   23.50    9.80
 -10 -17   5   54.09   13.00
  10  17  -5   48.70   13.50
  10 -17   5   32.80   13.30
 -10 -17   4  131.79   19.30
  10  17  -4  106.89   18.10
  10 -17   4  116.89   19.90
 -10 -17   3   43.30   11.60
  10 -17   3   52.39   13.70
 -10 -17   2   26.50    9.30
  10 -17   2    9.80    7.60
 -10 -17   1  143.79   18.80
  10 -17   1  140.99   19.40
 -10 -17   0   98.89   15.60
  10 -17   0  103.69   15.70
 -10 -17  -1  132.79   17.40
  10 -17  -1  115.09   16.30
  10 -17  -1  131.09   16.30
 -10 -17  -2    5.30    6.00
  10 -17  -2    7.80    6.90
  10 -17  -2   19.50    7.80
 -10 -17  -3   71.19   13.10
  10 -17  -3   53.69   12.80
  10 -17  -4  112.09   17.50
  10 -17  -5   38.20   11.60
 -11 -17   3    3.80    7.30
  11 -17   3   -2.30    7.40
  11  17  -3    7.20    7.80
 -11 -17   2   12.40    7.70
  11 -17   2    6.50    7.30
 -11 -17   1   50.29   12.30
  11 -17   1   62.99   13.50
 -11 -17   0    0.60    6.10
  11 -17   0   -2.30    5.80
 -11 -17  -1   97.49   16.10
  11 -17  -1   62.29   13.20
 -11 -17  -2    4.80    6.80
  11 -17  -2   -0.10    6.40
  11 -17  -2    1.10    5.70
 -11 -17  -3    4.30    6.80
  11 -17  -3    7.50    7.00
  11 -17  -3    5.50    7.90
 -12 -17   1   24.20   10.40
  12 -17   1   16.80    9.00
 -12 -17   0  161.88   21.00
  12 -17   0  138.49   20.30
 -12 -17  -1   26.90   10.10
  12 -17  -1    7.10    8.70
   0 -18   8  171.08   23.20
   0 -18   7   -3.10    6.60
   0 -18   6  216.78   23.30
   0 -18   5    7.30    5.00
   0 -18   4  336.77   21.80
   0 -18   4  353.46   18.20
   0 -18   3   -1.30    2.40
   0 -18   3   -1.60    2.90
   0 -18   2  496.55   23.80
   0 -18   2  496.85   22.80
   0 -18   1   -0.60    2.20
   0 -18   1    0.50    2.50
   0 -18   0 2443.96   80.99
   0 -18   0 2350.56   76.39
   0 -18  -1   -0.70    1.50
   0 -18  -1   -0.60    2.90
   0 -18  -2  560.54   26.20
   0 -18  -2  500.05   19.20
   0 -18  -3   -0.60    2.90
   0 -18  -4  310.87   19.90
   0 -18  -5    8.90    5.10
   0 -18  -6  174.58   18.50
   0 -18  -7   -6.10    4.60
   0 -18  -8  178.08   20.40
  -1 -18   8   73.59   15.40
   1 -18   8   43.90   13.60
  -1 -18   7  188.28   22.80
   1 -18   7  162.18   21.50
  -1 -18   6   12.00    7.40
   1 -18   6   17.40    8.30
  -1 -18   5   94.59   13.70
  -1 -18   5   97.39   11.00
   1 -18   5  102.19   15.20
  -1 -18   4   -4.60    3.50
  -1 -18   4    7.30    4.10
   1 -18   4    3.60    3.30
   1 -18   4    6.60    5.70
  -1 -18   3  329.97   17.60
  -1 -18   3  306.07   18.40
   1 -18   3  287.97   18.90
   1 -18   3  318.57   16.50
  -1 -18   2   46.40    7.80
  -1 -18   2   57.39    8.00
   1 -18   2   42.70    6.90
   1 -18   2   57.79    8.70
  -1 -18   1   15.50    4.80
  -1 -18   1   33.70    5.50
   1 -18   1   25.00    5.70
   1 -18   1   19.90    5.00
  -1 -18   0  188.18    9.90
  -1 -18   0  204.68   13.80
   1 -18   0  195.98   11.50
   1 -18   0  168.48   12.50
  -1 -18  -1   31.20    6.50
   1 -18  -1   24.70    6.10
   1 -18  -1   19.20    4.00
  -1 -18  -2   38.70    7.50
   1 -18  -2   44.80    5.30
   1 -18  -2   52.49    8.70
  -1 -18  -3  297.57   19.30
   1 -18  -3  355.06   20.60
  -1 -18  -4   13.20    5.60
   1 -18  -4   10.90    5.20
  -1 -18  -5  115.99   14.10
   1 -18  -5   92.59   13.30
  -1 -18  -6   12.20    6.10
   1 -18  -6   24.00    7.90
  -1 -18  -7  149.88   18.00
   1 -18  -7  162.68   19.30
  -1 -18  -8   46.10   10.80
   1 -18  -8   58.39   12.70
  -2 -18   8   46.80   13.20
   2 -18   8   75.59   16.20
  -2 -18   7  115.89   17.60
   2 -18   7  104.79   18.40
  -2 -18   6   31.60    9.00
   2 -18   6   52.69   13.00
  -2 -18   5  104.99   14.20
  -2 -18   5  125.69   13.30
   2 -18   5  109.99   16.20
  -2 -18   4   79.39   10.10
  -2 -18   4   68.09   11.10
   2 -18   4   83.89   12.80
  -2 -18   3  189.48   13.70
  -2 -18   3  214.38   14.40
   2 -18   3  165.18   16.80
   2 -18   3  210.38   12.30
  -2 -18   2  329.37   18.30
  -2 -18   2  312.97   16.40
   2 -18   2  290.17   16.00
   2 -18   2  306.37   18.50
  -2 -18   1 1296.67   48.40
  -2 -18   1 1256.87   43.60
   2 -18   1 1341.47   47.80
   2 -18   1 1259.57   46.70
  -2 -18   0  120.19   12.50
   2 -18   0  132.59   12.40
   2 -18   0  119.69    9.40
  -2 -18  -1 1291.97   49.00
   2 -18  -1 1249.77   48.30
   2 -18  -1 1287.57   44.70
  -2 -18  -2  315.07   19.10
   2 -18  -2  322.47   15.40
   2 -18  -2  330.37   19.30
  -2 -18  -3  196.48   15.00
   2 -18  -3  208.88   15.70
  -2 -18  -4   71.79   10.90
   2 -18  -4   62.09   10.50
  -2 -18  -5  167.18   17.00
   2 -18  -5  118.89   15.00
  -2 -18  -6   38.70    9.20
   2 -18  -6   58.69   11.50
  -2 -18  -7   96.49   13.90
   2 -18  -7   95.19   15.10
  -2 -18  -8   60.29   12.00
   2 -18  -8   67.29   13.40
  -3 -18   8   30.00   10.60
   3 -18   8   38.70   13.50
  -3 -18   7   40.10   11.00
   3 -18   7   58.79   14.40
  -3 -18   6   86.59   12.40
  -3 -18   6   70.29   12.90
   3  18  -6   45.80   10.20
   3 -18   6   54.49   13.00
  -3 -18   5  255.97   17.70
  -3 -18   5  255.57   19.10
   3 -18   5  280.97   26.20
  -3 -18   4  131.09   14.20
  -3 -18   4  116.79   13.50
   3 -18   4  132.59   16.70
  -3 -18   3  105.59   12.20
  -3 -18   3   91.29   10.60
   3 -18   3  117.99   14.60
   3 -18   3  107.19    9.70
  -3 -18   2   74.79   10.10
  -3 -18   2   65.79    7.90
   3 -18   2   60.09    9.40
   3 -18   2   65.79    8.10
  -3 -18   1  633.94   28.30
   3 -18   1  555.64   26.40
   3 -18   1  576.24   25.80
  -3 -18   0  398.56   21.30
   3 -18   0  367.26   19.80
   3 -18   0  379.86   19.30
  -3 -18  -1  609.14   28.90
   3 -18  -1  603.94   25.90
   3 -18  -1  658.73   29.20
  -3 -18  -2   74.79   10.40
   3 -18  -2   68.89   10.20
  -3 -18  -3  121.79   13.80
   3 -18  -3  119.79   13.80
  -3 -18  -4  129.09   14.70
   3 -18  -4  140.59   16.20
  -3 -18  -5  228.28   17.20
   3 -18  -5  223.58   21.30
  -3 -18  -6   60.89   11.60
   3 -18  -6   59.99   12.50
  -3 -18  -7   53.29   10.30
   3 -18  -7   50.49   11.50
   3 -18  -8   35.10   10.80
  -4 -18   8  134.99   19.70
   4 -18   8  132.49   23.40
  -4 -18   7  130.39   18.10
   4 -18   7  144.09   21.70
  -4 -18   6  175.78   19.40
  -4 -18   6  136.99   15.90
   4 -18   6  154.78   20.90
   4  18  -6  158.38   17.80
  -4 -18   5  147.49   15.90
  -4 -18   5  159.78   17.10
   4 -18   5  165.68   20.50
  -4 -18   4   63.99   10.10
  -4 -18   4   55.89   10.10
   4 -18   4   66.59   12.70
  -4 -18   3  400.16   23.00
  -4 -18   3  391.26   20.20
   4 -18   3  441.26   25.40
  -4 -18   2  426.86   23.50
   4 -18   2  419.06   23.90
   4 -18   2  433.46   20.20
  -4 -18   1   78.69   10.70
   4 -18   1   78.09   10.50
   4 -18   1   98.09   10.60
  -4 -18   0  249.58   16.70
   4 -18   0  246.28   15.40
   4 -18   0  253.27   16.00
  -4 -18  -1  101.79   12.10
   4 -18  -1  101.19   10.80
   4 -18  -1   81.49   10.70
  -4 -18  -2  473.35   24.80
   4 -18  -2  463.25   25.00
  -4 -18  -3  416.86   23.60
   4 -18  -3  429.56   24.80
  -4 -18  -4   63.09   10.40
   4 -18  -4   61.19   10.80
  -4 -18  -5  184.98   18.20
   4 -18  -5  143.79   17.70
  -4 -18  -6  180.58   18.40
   4 -18  -6  199.58   21.40
  -4 -18  -7  131.29   15.80
   4 -18  -7  103.29   16.90
   4 -18  -8  152.68   20.60
  -5 -18   8    2.60    7.20
   5 -18   8    1.90    9.20
  -5 -18   7   12.00    7.10
  -5 -18   7   29.60    9.60
   5 -18   7   33.20   11.80
   5  18  -7   26.00    8.50
  -5 -18   6   35.80    9.30
  -5 -18   6   30.10    9.10
   5 -18   6   17.50   10.00
   5  18  -6   49.40   11.20
  -5 -18   5   45.10    9.70
  -5 -18   5   52.19    9.80
   5 -18   5   51.59   12.20
  -5 -18   4  271.27   17.60
  -5 -18   4  270.67   19.30
   5 -18   4  309.47   22.90
  -5 -18   3   16.90    6.80
   5 -18   3   24.80    7.90
  -5 -18   2   62.69   10.60
   5 -18   2   73.39   11.60
   5 -18   2   57.79    7.80
  -5 -18   1   65.49   10.40
   5 -18   1   64.79    9.00
   5 -18   1   64.09   10.00
  -5 -18   0  492.15   26.10
   5 -18   0  508.85   24.80
   5 -18   0  513.35   25.30
  -5 -18  -1   58.79    9.80
   5 -18  -1   82.69   11.00
   5 -18  -1   52.89    8.40
  -5 -18  -2   54.09    9.20
   5 -18  -2   53.69   10.20
  -5 -18  -3   17.50    6.20
   5 -18  -3   20.40    7.30
  -5 -18  -4  330.77   20.60
   5 -18  -4  301.27   21.60
  -5 -18  -5   43.30    9.20
   5 -18  -5   44.20   10.40
  -5 -18  -6   46.60   10.20
   5 -18  -6   47.90   11.80
   5 -18  -7   28.50   10.50
   5 -18  -8    8.60    8.80
  -6 -18   7   28.70    9.70
  -6 -18   7   38.70   10.20
   6 -18   7   28.90   11.30
   6  18  -7   27.40   10.50
  -6 -18   6   28.80    8.80
  -6 -18   6   29.00    9.00
   6 -18   6   43.40   14.00
   6  18  -6   25.90    9.40
  -6 -18   5   66.69   12.10
   6 -18   5   49.80   12.60
  -6 -18   4  251.77   19.30
   6 -18   4  256.87   25.70
  -6 -18   3  254.37   19.40
   6 -18   3  268.17   24.90
  -6 -18   2   14.50    6.60
   6 -18   2    9.10    5.80
  -6 -18   1  117.99   14.40
   6 -18   1  105.19   11.50
   6 -18   1  112.29   14.50
  -6 -18   0  520.75   28.40
   6 -18   0  562.04   27.00
   6 -18   0  572.04   28.10
  -6 -18  -1  118.39   14.40
   6 -18  -1  108.49   12.90
   6 -18  -1  113.19   13.50
  -6 -18  -2   11.20    5.60
   6 -18  -2   14.10    6.10
  -6 -18  -3  233.98   17.30
   6 -18  -3  207.78   20.20
  -6 -18  -4  252.27   18.40
   6 -18  -4  256.07   24.00
  -6 -18  -5   58.79   10.90
   6 -18  -5   62.19   12.90
  -6 -18  -6   16.50    6.30
   6 -18  -6   29.50   10.00
   6 -18  -7   30.20   10.50
  -7 -18   7   54.29   12.70
   7  18  -7   77.69   15.20
   7 -18   7   52.19   15.50
  -7 -18   6   10.30    6.80
   7 -18   6   14.60    9.80
   7  18  -6   24.70    9.70
  -7 -18   5   -5.00    3.90
   7  18  -5   -4.30    4.40
   7 -18   5   12.60    8.80
  -7 -18   4   50.59   10.90
   7 -18   4   49.99   12.50
  -7 -18   3   37.70    9.00
   7 -18   3   72.79   13.50
  -7 -18   2   55.29   10.70
   7 -18   2   66.39   12.20
  -7 -18   1   67.89   11.90
   7 -18   1   86.19   10.90
   7 -18   1   51.49   10.70
  -7 -18   0  123.09   15.30
   7 -18   0  182.78   16.80
   7 -18   0  131.89   15.40
  -7 -18  -1   71.69   11.90
   7 -18  -1   54.89   10.30
   7 -18  -1   91.79   12.30
  -7 -18  -2   38.60    9.00
   7 -18  -2   55.59   10.20
   7 -18  -2   60.49   10.90
  -7 -18  -3   43.50    9.70
   7 -18  -3   55.09   11.00
  -7 -18  -4   46.40    9.50
   7 -18  -4   47.20   11.20
  -7 -18  -5   -2.70    4.10
   7 -18  -5    8.50    6.60
   7 -18  -6   14.30    7.80
   7 -18  -7   73.69   15.90
  -8 -18   6   52.29   12.50
   8  18  -6   45.50   12.80
   8 -18   6   51.59   15.40
  -8 -18   5   70.59   14.20
   8 -18   5   70.79   16.20
   8  18  -5   39.00   11.50
  -8 -18   4   56.49   11.80
   8 -18   4   34.00   12.30
  -8 -18   3   37.70   10.50
   8 -18   3    6.30    6.60
  -8 -18   2   61.79   11.60
   8 -18   2  100.19   15.20
  -8 -18   1  300.87   22.30
   8 -18   1  301.57   22.10
  -8 -18   0  547.15   31.10
   8 -18   0  591.74   31.00
   8 -18   0  573.94   29.30
  -8 -18  -1  335.17   22.70
   8 -18  -1  288.57   20.90
   8 -18  -1  304.77   20.90
  -8 -18  -2   63.79   11.80
   8 -18  -2   72.19   12.70
   8 -18  -2   75.49   11.90
  -8 -18  -3   25.40    8.10
   8 -18  -3   21.40    7.90
  -8 -18  -4   36.00    8.90
   8 -18  -4   41.00   10.60
  -8 -18  -5   64.49   11.70
   8 -18  -5   46.10   12.20
   8 -18  -6   31.40   11.00
  -9 -18   5   42.30   11.50
   9  18  -5   32.60   10.90
   9 -18   5   49.60   14.10
  -9 -18   4    8.50    8.00
   9 -18   4    9.10    8.10
  -9 -18   3   16.90    8.10
   9 -18   3   -4.10    6.00
  -9 -18   2   81.39   14.20
   9 -18   2  114.59   17.10
  -9 -18   1    5.80    5.80
   9 -18   1   11.50    7.60
  -9 -18   0   38.10    9.60
   9 -18   0   46.10   11.00
  -9 -18  -1    3.40    5.10
   9 -18  -1   -2.30    4.80
   9 -18  -1   14.40    7.20
  -9 -18  -2  102.89   15.00
   9 -18  -2   87.69   14.10
   9 -18  -2   79.39   12.90
  -9 -18  -3   20.00    8.00
   9 -18  -3    9.40    7.20
  -9 -18  -4    8.00    6.80
   9 -18  -4   -3.90    5.00
   9 -18  -5   26.80   10.30
 -10 -18   4    1.30    6.10
  10  18  -4   18.40    9.30
  10 -18   4    8.00    9.70
 -10 -18   3   30.80   10.90
  10 -18   3   15.90    9.50
 -10 -18   2  192.88   22.80
  10 -18   2  195.48   23.50
 -10 -18   1   23.60    9.10
  10 -18   1   10.00    7.20
 -10 -18   0    4.10    6.10
  10 -18   0   -3.50    4.80
 -10 -18  -1    8.30    6.90
  10 -18  -1   12.80    6.90
  10 -18  -1   26.30    8.80
 -10 -18  -2  170.08   20.10
  10 -18  -2  184.68   20.40
  10 -18  -2  166.48   19.40
 -10 -18  -3   25.30    8.50
  10 -18  -3   31.80    9.70
  10 -18  -4   -1.20    6.80
 -11 -18   3   15.80    9.70
  11  18  -3   15.40   10.20
  11 -18   3   10.80    9.40
 -11 -18   2   44.20   12.10
  11 -18   2   38.40   11.80
 -11 -18   1   69.49   14.60
  11 -18   1   74.59   15.30
 -11 -18   0  175.78   21.30
  11 -18   0  130.29   18.20
 -11 -18  -1   76.09   14.60
  11 -18  -1   82.89   14.90
 -11 -18  -2   41.90   10.80
  11 -18  -2   26.10    9.70
  11 -18  -2   36.40   10.40
 -11 -18  -3   10.70    7.60
  11 -18  -3   15.50    7.90
  11 -18  -3   -0.90    5.40
   0 -19   8    5.30    7.60
   0 -19   7   -1.80    5.80
   0 -19   6    1.10    5.50
   0 -19   5  730.23   37.30
   0 -19   4    1.20    3.10
   0 -19   4   -0.20    4.50
   0 -19   3  234.28   14.40
   0 -19   3  212.78   15.70
   0 -19   2    0.30    2.70
   0 -19   2    2.50    3.50
   0 -19   1   81.29    9.20
   0 -19   1   73.09    9.30
   0 -19   0    4.10    3.60
   0 -19   0    8.80    3.20
   0 -19  -1   89.29    6.50
   0 -19  -1   62.99    9.50
   0 -19  -2    1.40    3.70
   0 -19  -3  199.08   17.90
   0 -19  -4    7.20    4.90
   0 -19  -5  687.73   34.20
   0 -19  -6   -2.00    4.40
   0 -19  -7   -3.20    5.40
   0 -19  -8    5.30    5.60
  -1 -19   8   49.20   13.00
   1 -19   8   58.99   15.20
  -1 -19   7   37.30   11.60
   1 -19   7   50.19   12.60
  -1 -19   6    1.90    4.70
   1 -19   6   10.80    7.00
  -1 -19   5   53.49   11.00
  -1 -19   5   69.09    9.50
   1 -19   5   63.19   12.40
  -1 -19   4  144.09   13.60
  -1 -19   4  205.28   19.10
   1 -19   4  133.39   16.10
   1 -19   4  166.88   11.60
  -1 -19   3    5.80    3.90
  -1 -19   3    3.20    3.80
   1 -19   3    1.70    3.60
   1 -19   3    6.40    3.70
  -1 -19   2  422.46   21.90
  -1 -19   2  445.16   21.70
   1 -19   2  449.36   21.60
   1 -19   2  462.05   23.20
  -1 -19   1  175.48   12.80
  -1 -19   1  162.18   10.70
   1 -19   1  159.38   11.80
   1 -19   1  175.38   12.40
  -1 -19   0 1280.07   45.30
  -1 -19   0 1345.27   50.29
   1 -19   0 1321.77   46.70
   1 -19   0 1382.16   50.09
  -1 -19  -1  176.98   13.60
   1 -19  -1  174.78   13.50
   1 -19  -1  172.48   10.30
  -1 -19  -2  476.75   24.60
   1 -19  -2  452.35   19.20
   1 -19  -2  497.35   24.80
  -1 -19  -3    0.60    3.40
   1 -19  -3    2.10    3.90
  -1 -19  -4  174.98   17.50
   1 -19  -4  145.89   16.30
  -1 -19  -5   67.69   11.30
   1 -19  -5   46.70    9.90
  -1 -19  -6    7.60    5.20
   1 -19  -6   -0.70    5.10
  -1 -19  -7   42.00    9.90
   1 -19  -7   28.00    9.30
  -1 -19  -8   57.69   12.30
   1 -19  -8   23.90    9.20
  -2 -19   8    9.40    8.00
   2 -19   8   -3.40    6.50
  -2 -19   7   89.29   15.60
   2 -19   7   60.69   14.30
  -2 -19   6    4.80    5.00
   2 -19   6    4.10    6.40
  -2 -19   5  257.37   17.40
  -2 -19   5  310.97   21.30
   2 -19   5  292.57   26.70
  -2 -19   4  137.99   15.10
  -2 -19   4  119.59   12.90
   2 -19   4  133.99   16.80
  -2 -19   3  190.28   14.10
  -2 -19   3  188.28   13.80
   2 -19   3  167.78   17.10
   2 -19   3  176.18   11.70
  -2 -19   2  240.78   16.00
  -2 -19   2  256.17   14.60
   2 -19   2  250.67   14.70
   2 -19   2  241.08   16.30
  -2 -19   1   80.39   10.20
   2 -19   1   84.19   10.20
   2 -19   1   78.19    9.70
  -2 -19   0  137.69   13.90
   2 -19   0  132.19   10.00
   2 -19   0  123.79   12.70
  -2 -19  -1   84.79   11.10
   2 -19  -1   71.69   10.10
   2 -19  -1   67.39    7.90
  -2 -19  -2  219.58   15.60
   2 -19  -2  237.78   12.60
   2 -19  -2  194.68   15.10
  -2 -19  -3  213.78   16.00
   2 -19  -3  175.48   17.10
  -2 -19  -4  123.79   14.10
   2 -19  -4  105.49   14.00
  -2 -19  -5  275.17   19.80
   2 -19  -5  287.67   20.80
  -2 -19  -6   -1.80    4.80
   2 -19  -6   -1.60    4.50
  -2 -19  -7   57.79   11.70
   2 -19  -7   74.39   13.70
  -2 -19  -8   10.20    7.10
   2 -19  -8    2.20    6.70
   3 -19   8  139.09   22.20
  -3 -19   7   -1.40    5.60
   3 -19   7    4.20    7.40
  -3 -19   6  282.77   25.60
  -3 -19   6  266.27   19.00
   3 -19   6  337.77   30.90
  -3 -19   5   96.19   13.50
  -3 -19   5   79.89   11.70
   3 -19   5   74.29   14.50
  -3 -19   4   10.80    5.30
  -3 -19   4   10.40    5.30
   3 -19   4   11.10    6.70
  -3 -19   3  173.98   16.10
  -3 -19   3  146.19   13.60
   3 -19   3  177.48   18.50
   3 -19   3  166.68   11.00
  -3 -19   2  508.35   25.60
   3 -19   2  491.25   25.80
   3 -19   2  503.45   22.80
  -3 -19   1  162.38   15.40
   3 -19   1  118.39   12.50
   3 -19   1  147.29   13.40
  -3 -19   0  228.38   15.60
   3 -19   0  193.18   13.80
   3 -19   0  191.08   13.10
  -3 -19  -1  140.49   14.60
   3 -19  -1  151.48   14.80
   3 -19  -1  149.19   10.90
  -3 -19  -2  494.95   26.00
   3 -19  -2  544.15   26.70
   3 -19  -2  489.25   22.40
  -3 -19  -3  145.59   15.50
   3 -19  -3  157.28   16.30
  -3 -19  -4    9.90    5.20
   3 -19  -4    8.70    4.90
  -3 -19  -5   70.69   11.80
   3 -19  -5   78.59   12.60
  -3 -19  -6  297.97   20.90
   3 -19  -6  295.07   22.50
  -3 -19  -7    6.50    6.20
   3 -19  -7    8.00    7.30
   3 -19  -8  106.49   16.80
  -4 -19   8   20.70    9.80
   4 -19   8   19.00   11.20
  -4 -19   7   12.00    7.40
   4 -19   7   -1.40    7.40
  -4 -19   6   29.70    8.50
  -4 -19   6   58.89   11.80
   4 -19   6   49.40   13.50
   4  19  -6   47.60   11.00
  -4 -19   5   44.10    9.20
  -4 -19   5   26.00    7.70
   4 -19   5   16.60    8.70
  -4 -19   4   -0.20    3.70
  -4 -19   4    7.10    5.30
   4 -19   4   11.40    6.60
  -4 -19   3  394.96   23.00
   4 -19   3  394.66   24.90
  -4 -19   2  198.78   18.10
   4 -19   2  158.78   11.60
   4 -19   2  164.78   17.20
  -4 -19   1  172.88   16.50
   4 -19   1  173.48   12.50
   4 -19   1  180.58   16.70
  -4 -19   0  785.12   35.20
   4 -19   0  810.22   33.60
   4 -19   0  736.13   32.90
  -4 -19  -1  152.88   15.50
   4 -19  -1  177.08   16.30
   4 -19  -1  199.98   13.30
  -4 -19  -2  180.38   16.90
   4 -19  -2  183.98   12.80
   4 -19  -2  184.38   17.50
  -4 -19  -3  393.66   23.00
   4 -19  -3  359.86   22.80
  -4 -19  -4    7.80    4.90
   4 -19  -4   -5.10    3.20
  -4 -19  -5   35.70    8.90
   4 -19  -5   39.40    9.70
  -4 -19  -6   72.19   12.00
   4 -19  -6   40.10   10.60
  -4 -19  -7    4.80    6.40
   4 -19  -7   21.10    8.70
   4 -19  -8   17.70    9.40
  -5 -19   7  100.39   15.70
  -5 -19   7  106.79   17.20
   5 -19   7   97.59   20.10
   5  19  -7   57.39   12.30
  -5 -19   6  263.97   23.70
  -5 -19   6  253.67   23.40
   5 -19   6  194.98   24.70
   5  19  -6  225.58   23.10
  -5 -19   5  238.08   18.10
  -5 -19   5  248.88   19.20
   5 -19   5  242.48   25.80
  -5 -19   4  100.59   13.90
   5 -19   4  132.69   17.70
  -5 -19   3  212.78   19.40
   5 -19   3  164.78   18.70
  -5 -19   2   18.50    6.50
   5 -19   2   30.30    8.90
   5 -19   2   25.90    5.80
  -5 -19   1  200.18   18.60
   5 -19   1  207.08   14.30
   5 -19   1  199.28   18.50
  -5 -19   0  438.86   24.60
   5 -19   0  426.56   22.90
   5 -19   0  463.05   24.00
  -5 -19  -1  220.68   16.40
   5 -19  -1  227.88   15.30
   5 -19  -1  191.18   17.70
  -5 -19  -2   19.30    6.40
   5 -19  -2   33.20    7.20
   5 -19  -2   33.60    7.90
  -5 -19  -3  175.08   17.50
   5 -19  -3  186.18   18.70
  -5 -19  -4  116.09   14.60
   5 -19  -4  121.69   16.10
  -5 -19  -5  243.98   18.60
   5 -19  -5  200.98   21.90
  -5 -19  -6  214.58   20.80
   5 -19  -6  199.78   22.70
   5 -19  -7   84.09   15.40
  -6 -19   7   11.00    7.00
   6  19  -7   21.70    8.80
   6 -19   7   21.00   11.40
  -6 -19   6   97.39   15.00
   6  19  -6   82.09   14.80
   6 -19   6   54.79   14.50
  -6 -19   5   46.40   10.60
   6 -19   5   42.20   12.30
  -6 -19   4   33.50    9.00
   6 -19   4   30.20    9.70
  -6 -19   3   20.10    7.50
   6 -19   3   19.80    7.80
  -6 -19   2   90.99   13.10
   6 -19   2   91.79   13.70
  -6 -19   1   33.90    8.00
   6 -19   1   46.80    9.60
   6 -19   1   36.60    7.50
  -6 -19   0  225.98   17.20
   6 -19   0  211.98   15.30
   6 -19   0  177.58   17.30
  -6 -19  -1   55.59   10.10
   6 -19  -1   39.30    8.40
   6 -19  -1   33.30    7.60
  -6 -19  -2   78.99   12.20
   6 -19  -2   78.39   11.10
   6 -19  -2   79.39   12.20
  -6 -19  -3   18.90    7.10
   6 -19  -3   21.30    8.00
  -6 -19  -4   45.60    9.90
   6 -19  -4   27.10    8.40
  -6 -19  -5   40.10    9.30
   6 -19  -5   49.20   11.60
  -6 -19  -6   88.09   13.60
   6 -19  -6  117.29   18.00
   6 -19  -7   17.20    9.70
   7  19  -7   -5.80    6.80
  -7 -19   6   30.00    9.20
   7  19  -6   27.70   10.30
   7 -19   6   12.80    9.00
  -7 -19   5  173.08   20.30
   7 -19   5  204.98   25.40
  -7 -19   4  164.28   19.60
   7 -19   4  168.98   21.50
  -7 -19   3   52.29   11.20
   7 -19   3   72.09   13.70
  -7 -19   2   86.19   13.40
   7 -19   2   36.90    9.60
  -7 -19   1  165.98   18.60
   7 -19   1  130.59   16.10
  -7 -19   0  575.74   31.50
   7 -19   0  559.54   28.90
   7 -19   0  636.74   31.40
  -7 -19  -1  154.88   17.70
   7 -19  -1  189.18   18.60
   7 -19  -1  165.68   16.90
  -7 -19  -2   86.19   12.90
   7 -19  -2   74.49   12.10
   7 -19  -2   68.39   10.70
  -7 -19  -3   45.90    9.60
   7 -19  -3   40.90   10.00
  -7 -19  -4  168.98   18.60
   7 -19  -4  136.49   18.00
  -7 -19  -5  206.38   19.90
   7 -19  -5  183.18   22.10
   7 -19  -6   18.30    8.50
  -8 -19   6    8.90    7.20
   8 -19   6    2.20    9.10
   8  19  -6   -3.60    6.80
  -8 -19   5   85.09   15.20
   8 -19   5   67.99   16.40
   8  19  -5   61.49   13.50
  -8 -19   4  107.09   16.20
   8 -19   4   99.69   17.00
  -8 -19   3   21.50    8.20
   8 -19   3    6.20    6.70
  -8 -19   2   21.80    8.10
   8 -19   2    9.40    7.30
  -8 -19   1    6.30    5.60
   8 -19   1    6.40    5.80
  -8 -19   0  265.77   24.30
   8 -19   0  268.37   20.30
   8 -19   0  285.67   19.30
  -8 -19  -1   15.70    6.90
   8 -19  -1   17.50    7.20
   8 -19  -1   11.10    6.20
  -8 -19  -2   21.90    8.10
   8 -19  -2    7.40    5.30
   8 -19  -2   18.30    7.70
  -8 -19  -3   12.50    7.00
   8 -19  -3   23.60    8.80
  -8 -19  -4   74.89   12.60
   8 -19  -4   64.89   13.20
  -8 -19  -5   56.39   11.10
   8 -19  -5   68.09   14.10
   8 -19  -6    0.60    6.60
  -9 -19   5   63.59   14.70
   9  19  -5   73.99   16.10
   9 -19   5   44.40   13.80
  -9 -19   4   20.30    8.60
   9 -19   4   15.40   10.30
  -9 -19   3    8.10    6.50
   9 -19   3   15.90    8.70
  -9 -19   2  258.97   25.30
   9 -19   2  249.88   26.00
  -9 -19   1  121.39   16.80
   9 -19   1  111.19   16.50
  -9 -19   0  107.69   16.10
   9 -19   0   94.19   14.60
  -9 -19  -1  155.68   18.70
   9 -19  -1   98.99   14.30
   9 -19  -1  132.99   16.80
  -9 -19  -2  228.58   23.20
   9 -19  -2  272.57   24.80
   9 -19  -2  273.47   21.10
  -9 -19  -3   33.70    9.10
   9 -19  -3   22.40    8.50
  -9 -19  -4   30.30    9.60
   9 -19  -4   42.80   11.70
   9 -19  -5   51.49   12.70
 -10 -19   4    6.90    7.70
  10 -19   4   10.70   10.00
  10  19  -4    7.00    8.10
 -10 -19   3   52.29   13.00
  10 -19   3   51.09   14.30
 -10 -19   2   31.60   10.60
  10 -19   2   26.10   10.00
 -10 -19   1   14.60    7.70
  10 -19   1   13.70    8.00
 -10 -19   0   10.60    7.00
  10 -19   0    7.70    6.90
 -10 -19  -1   20.50    8.30
  10 -19  -1   27.30    9.10
  10 -19  -1    5.50    6.60
 -10 -19  -2   33.60    9.50
  10 -19  -2   30.70    9.80
  10 -19  -2   38.90   11.40
 -10 -19  -3   66.09   13.20
  10 -19  -3   39.60   11.40
  10 -19  -3   47.60   11.30
  10 -19  -4   27.20   10.60
  11  19  -3  212.78   26.00
  11 -19   3  195.78   26.50
 -11 -19   2   29.70   11.00
  11 -19   2   26.00   11.60
 -11 -19   1   47.50   12.50
  11 -19   1   40.40   12.40
 -11 -19   0   13.90    9.10
  11 -19   0   -7.00    5.60
 -11 -19  -1   39.00   10.70
  11 -19  -1   16.90    9.30
 -11 -19  -2    6.60    7.60
  11 -19  -2   15.60    8.80
  11 -19  -2   26.40   10.10
  11 -19  -3  205.78   23.10
  11 -19  -3  214.28   24.20
   0 -20   8   36.50   12.30
   0 -20   7    6.70    7.10
   0 -20   6    8.70    6.70
   0 -20   5   -0.20    4.20
   0 -20   4  188.18   18.70
   0 -20   4  161.08   12.20
   0 -20   3   -2.00    3.30
   0 -20   3   -1.60    3.00
   0 -20   2  495.65   24.70
   0 -20   2  527.25   24.60
   0 -20   1   -0.20    2.70
   0 -20   1   -2.80    2.50
   0 -20   0    3.10    2.70
   0 -20   0    4.70    3.80
   0 -20  -1    2.50    3.60
   0 -20  -2  519.55   26.60
   0 -20  -3    1.80    3.70
   0 -20  -4  188.88   18.60
   0 -20  -5    2.90    4.70
   0 -20  -6   15.40    7.20
   0 -20  -7   -3.60    4.60
   0 -20  -8   23.90    9.60
  -1 -20   8   57.19   13.80
   1 -20   8   50.59   13.90
  -1 -20   7   52.39   13.30
   1 -20   7   43.70   13.00
  -1 -20   6   47.00   11.30
   1 -20   6   61.99   13.20
  -1 -20   5   54.89   11.20
  -1 -20   5   51.79    8.60
   1 -20   5   69.69   13.00
  -1 -20   4   40.10    7.80
  -1 -20   4   46.00    9.20
   1 -20   4   39.70    7.10
   1 -20   4   47.30    9.80
  -1 -20   3  297.87   18.90
  -1 -20   3  311.57   18.40
   1 -20   3  327.27   20.70
   1 -20   3  330.97   17.70
  -1 -20   2   17.90    5.80
  -1 -20   2   26.30    5.80
   1 -20   2   14.40    4.80
   1 -20   2   32.70    7.10
  -1 -20   1  454.45   23.70
  -1 -20   1  488.85   21.50
   1 -20   1  490.55   23.30
   1 -20   1  530.35   24.50
  -1 -20   0  141.59   14.00
   1 -20   0  158.48   14.50
   1 -20   0  165.28   11.00
  -1 -20  -1  500.75   25.20
   1 -20  -1  477.55   20.50
   1 -20  -1  491.25   25.00
  -1 -20  -2   19.60    6.10
   1 -20  -2   24.20    6.80
   1 -20  -2   30.40    4.80
  -1 -20  -3  364.96   21.70
   1 -20  -3  331.17   21.10
  -1 -20  -4   45.60    9.50
   1 -20  -4   26.30    7.30
  -1 -20  -5   46.20    9.70
   1 -20  -5   38.60    9.50
  -1 -20  -6   51.49   11.20
   1 -20  -6   36.40    9.80
  -1 -20  -7   45.70   10.90
   1 -20  -7   53.89   12.30
  -1 -20  -8   42.40   11.40
   1 -20  -8   62.69   13.00
  -2 -20   8   34.10   11.90
   2 -20   8   58.39   14.70
  -2 -20   7   21.30    8.90
   2 -20   7   39.30   11.80
  -2 -20   6  115.89   16.60
   2 -20   6  112.29   18.20
  -2 -20   5  319.67   19.60
  -2 -20   5  344.97   22.70
   2 -20   5  277.67   26.60
  -2 -20   4   85.09   11.50
  -2 -20   4   63.39   10.70
   2 -20   4   69.09   12.60
  -2 -20   3  372.46   21.00
  -2 -20   3  348.27   19.80
   2 -20   3  345.47   18.10
   2 -20   3  362.46   22.60
  -2 -20   2  101.79   10.50
  -2 -20   2  115.19   12.60
   2 -20   2  121.59   12.10
   2 -20   2  135.29   14.40
  -2 -20   1   39.90    7.60
   2 -20   1   53.69    8.10
   2 -20   1   57.69    8.70
  -2 -20   0   15.80    5.40
   2 -20   0   17.50    4.80
   2 -20   0   15.00    5.10
  -2 -20  -1   49.30    8.90
   2 -20  -1   58.39    9.10
   2 -20  -1   63.39    7.90
  -2 -20  -2  111.79   13.30
   2 -20  -2  122.19    9.10
   2 -20  -2  118.19   13.80
  -2 -20  -3  365.86   22.10
   2 -20  -3  369.86   22.40
  -2 -20  -4   74.79   11.40
   2 -20  -4   67.39   11.20
  -2 -20  -5  360.96   22.80
   2 -20  -5  298.27   21.80
  -2 -20  -6  100.59   14.50
   2 -20  -6  107.39   15.90
  -2 -20  -7    8.00    6.60
   2 -20  -7   20.10    8.30
  -2 -20  -8   47.60   11.70
   2 -20  -8   43.30   12.20
  -3 -20   8    4.60    7.20
   3 -20   8    1.50    7.50
  -3 -20   7    6.50    6.60
   3 -20   7   -0.70    7.50
  -3 -20   6   -2.60    4.30
  -3 -20   6    3.30    4.90
   3 -20   6   15.10    8.30
  -3 -20   5  129.89   15.50
  -3 -20   5  131.79   14.80
   3 -20   5   86.89   15.00
  -3 -20   4   36.20    7.90
  -3 -20   4   52.99    9.50
   3 -20   4   64.69   12.10
  -3 -20   3   21.00    7.10
  -3 -20   3    6.80    4.50
   3 -20   3   28.50    8.00
   3 -20   3   16.20    7.00
  -3 -20   2   43.60    8.50
   3 -20   2   47.40    7.60
   3 -20   2   33.70    7.70
  -3 -20   1  159.88   15.20
   3 -20   1  159.18   15.00
   3 -20   1  176.98   12.90
  -3 -20   0  162.88   15.70
   3 -20   0  154.88   14.70
   3 -20   0  169.28   12.50
  -3 -20  -1  162.58   16.00
   3 -20  -1  211.98   15.30
   3 -20  -1  188.58   12.60
  -3 -20  -2   56.49    9.70
   3 -20  -2   35.90    8.30
   3 -20  -2   56.59    7.60
  -3 -20  -3   10.70    5.60
   3 -20  -3   26.40    7.20
  -3 -20  -4   79.39   12.50
   3 -20  -4   68.79   11.80
  -3 -20  -5  154.08   16.90
   3 -20  -5  130.19   17.00
  -3 -20  -6    2.90    6.10
   3 -20  -6    6.30    6.50
  -3 -20  -7    0.50    5.20
   3 -20  -7    0.70    6.50
   3 -20  -8   12.10    8.50
  -4 -20   7    1.10    6.50
   4 -20   7   18.50    9.90
  -4 -20   6   65.49   11.80
  -4 -20   6   60.89   11.90
   4 -20   6   82.19   16.00
  -4 -20   5   46.80    9.30
  -4 -20   5   39.50    9.10
   4 -20   5   30.50   11.30
  -4 -20   4  411.96   24.20
   4 -20   4  411.56   27.10
  -4 -20   3    5.10    5.00
   4 -20   3    3.40    4.90
  -4 -20   2   97.09   12.90
   4 -20   2   67.79   11.20
   4 -20   2   67.89    9.00
  -4 -20   1  195.98   15.20
   4 -20   1  176.78   17.00
   4 -20   1  182.98   13.40
  -4 -20   0  356.96   21.50
   4 -20   0  351.66   20.00
   4 -20   0  355.96   20.10
  -4 -20  -1  133.49   14.80
   4 -20  -1  169.68   16.00
   4 -20  -1  184.18   13.20
  -4 -20  -2   88.79   12.60
   4 -20  -2   66.09   11.00
   4 -20  -2   64.89    9.10
  -4 -20  -3    2.10    4.90
   4 -20  -3    1.20    3.90
  -4 -20  -4  384.16   23.70
   4 -20  -4  405.26   25.50
  -4 -20  -5   43.90   10.10
   4 -20  -5   35.50    9.70
  -4 -20  -6   67.99   12.00
   4 -20  -6   45.20   10.60
  -4 -20  -7   20.60    8.40
   4 -20  -7    4.20    7.00
  -5 -20   7  149.49   21.00
   5 -20   7  115.09   20.50
  -5 -20   6   10.90    7.30
   5 -20   6   28.10   10.90
   5  20  -6   13.50    8.20
  -5 -20   5  173.18   19.10
   5 -20   5  156.68   21.30
  -5 -20   4   45.40   10.20
   5 -20   4   40.30   10.80
  -5 -20   3   27.80    7.70
   5 -20   3   47.80   11.10
  -5 -20   2   43.30    9.10
   5 -20   2   52.39   10.60
  -5 -20   1  528.95   27.80
   5 -20   1  487.35   24.10
   5 -20   1  477.85   26.20
  -5 -20   0   36.20    8.30
   5 -20   0   54.89    9.80
   5 -20   0   32.80    7.50
  -5 -20  -1  473.25   26.40
   5 -20  -1  503.05   25.00
   5 -20  -1  494.25   26.10
  -5 -20  -2   39.80    8.40
   5 -20  -2   51.99    9.90
   5 -20  -2   65.29    9.60
  -5 -20  -3   15.40    6.30
   5 -20  -3   28.10    8.40
  -5 -20  -4   39.30    8.60
   5 -20  -4   21.10    7.80
  -5 -20  -5  127.79   15.90
   5 -20  -5  131.29   17.20
  -5 -20  -6   19.50    7.50
   5 -20  -6    8.70    6.90
   5 -20  -7  129.89   19.30
  -6 -20   7   14.10    8.20
   6 -20   7    9.50    9.00
  -6 -20   6   81.39   14.00
   6 -20   6   61.89   15.30
   6  20  -6   85.79   15.30
  -6 -20   5   31.40    9.10
   6 -20   5   22.50    9.80
  -6 -20   4  211.08   20.80
   6 -20   4  171.88   21.50
  -6 -20   3   40.00    9.40
   6 -20   3   32.40    9.60
  -6 -20   2   15.40    7.00
   6 -20   2   15.20    6.70
  -6 -20   1  211.18   20.10
   6 -20   1  240.78   21.80
   6 -20   1  243.38   16.00
  -6 -20   0   59.89   10.70
   6 -20   0   84.39   11.90
   6 -20   0   62.29    9.90
  -6 -20  -1  237.48   18.30
   6 -20  -1  233.08   17.60
   6 -20  -1  281.37   18.40
  -6 -20  -2   20.20    7.20
   6 -20  -2   16.40    5.60
   6 -20  -2   11.80    6.60
  -6 -20  -3   52.59   10.30
   6 -20  -3   27.00    8.30
  -6 -20  -4  204.28   20.20
   6 -20  -4  174.68   19.90
  -6 -20  -5    6.20    5.90
   6 -20  -5   12.20    8.20
  -6 -20  -6   65.59   11.70
   6 -20  -6   62.89   13.40
   6 -20  -7    2.40    6.70
  -7 -20   6   40.90   11.80
   7  20  -6   23.20    9.90
   7 -20   6   45.00   14.40
  -7 -20   5  115.79   16.90
   7 -20   5  115.89   19.40
  -7 -20   4    4.50    5.60
   7 -20   4   -4.30    5.20
  -7 -20   3   81.99   13.50
   7 -20   3  102.49   16.20
  -7 -20   2   63.99   12.20
   7 -20   2   80.59   13.30
  -7 -20   1  292.67   21.60
   7 -20   1  300.57   21.50
  -7 -20   0  263.87   20.40
   7 -20   0  264.87   19.50
   7 -20   0  246.58   17.90
  -7 -20  -1  272.97   24.10
   7 -20  -1  257.07   19.00
   7 -20  -1  264.77   19.10
  -7 -20  -2   94.89   13.70
   7 -20  -2   76.89   11.80
   7 -20  -2   66.89   11.90
  -7 -20  -3  106.89   15.00
   7 -20  -3  106.49   15.80
  -7 -20  -4    6.50    5.00
   7 -20  -4    2.60    5.70
  -7 -20  -5  109.49   15.40
   7 -20  -5  105.59   17.20
   7 -20  -6   34.40   11.90
  -8 -20   6    1.40    6.90
   8 -20   6    7.80    9.30
   8  20  -6   25.90    9.90
  -8 -20   5   70.29   14.00
   8 -20   5   89.29   18.50
   8  20  -5   92.69   16.50
  -8 -20   4   13.90    8.60
   8 -20   4   10.10    8.00
  -8 -20   3  204.78   22.50
   8 -20   3  171.88   21.70
  -8 -20   2    7.70    6.20
   8 -20   2    8.70    6.70
  -8 -20   1   -2.40    4.10
   8 -20   1    4.00    5.80
  -8 -20   0   41.20   10.60
   8 -20   0   47.60    9.70
   8 -20   0   35.70    9.50
  -8 -20  -1   10.70    6.50
   8 -20  -1    8.40    5.50
   8 -20  -1    3.90    5.30
  -8 -20  -2   10.20    6.30
   8 -20  -2   16.80    7.00
   8 -20  -2    3.30    4.70
  -8 -20  -3  191.48   20.40
   8 -20  -3  149.59   18.50
  -8 -20  -4   10.80    7.30
   8 -20  -4   12.60    8.10
  -8 -20  -5  101.49   15.10
   8 -20  -5   94.99   17.00
   8 -20  -6    4.70    8.10
  -9 -20   5  113.99   17.90
   9  20  -5  128.99   19.70
   9 -20   5   79.19   17.80
  -9 -20   4   23.80    9.20
   9 -20   4   31.10   12.20
  -9 -20   3   63.29   13.20
   9 -20   3   29.40   11.10
  -9 -20   2   14.10    7.10
   9 -20   2   32.60   10.40
  -9 -20   1   92.29   15.00
   9 -20   1   92.69   15.70
  -9 -20   0   -1.30    4.50
   9 -20   0   -2.80    5.30
  -9 -20  -1  115.89   16.50
   9 -20  -1   87.39   14.50
   9 -20  -1   78.39   13.10
  -9 -20  -2   13.70    7.30
   9 -20  -2   12.00    7.10
   9 -20  -2    1.40    5.90
  -9 -20  -3   53.29   11.20
   9 -20  -3   31.40   10.20
   9 -20  -3   40.40   10.20
  -9 -20  -4   42.10   11.20
   9 -20  -4   16.40    8.60
   9 -20  -5   98.89   16.80
 -10 -20   4   51.59   13.10
  10 -20   4   40.20   13.80
  10  20  -4   33.00   11.60
 -10 -20   3   55.29   12.80
  10 -20   3   64.19   15.10
 -10 -20   2   58.29   13.70
  10 -20   2   58.89   13.70
 -10 -20   1   81.19   15.50
  10 -20   1   71.49   14.80
 -10 -20   0   10.20    7.30
  10 -20   0    8.40    7.70
 -10 -20  -1   71.89   13.90
  10 -20  -1   93.89   15.70
 -10 -20  -2   75.59   14.20
  10 -20  -2   48.00   11.20
  10 -20  -2   46.40   11.00
 -10 -20  -3   31.80   10.50
  10 -20  -3   42.20   11.90
  10 -20  -3   47.50   11.90
 -10 -20  -4   39.90   13.50
  10 -20  -4   32.10   11.30
 -11 -20   2    5.90    6.90
  11 -20   2    0.80    7.40
 -11 -20   1   -0.50    7.10
  11 -20   1    3.60    7.90
 -11 -20   0   33.70   10.50
  11 -20   0   37.40   10.90
 -11 -20  -1   14.20    8.40
  11 -20  -1   15.10    8.90
 -11 -20  -2    3.60    6.00
  11 -20  -2    9.80    7.30
  11 -20  -2   -3.80    5.40
   0 -21   8    2.70    9.10
   0 -21   7   77.59   14.90
   0 -21   6    2.80    5.80
   0 -21   5  166.38   19.60
   0 -21   4    5.10    5.10
   0 -21   4    0.20    3.60
   0 -21   3  285.07   19.00
   0 -21   3  298.27   17.60
   0 -21   2    4.50    3.70
   0 -21   2    2.20    3.50
   0 -21   1  453.45   21.90
   0 -21   1  495.65   24.60
   0 -21   0    1.60    3.70
   0 -21  -1  502.05   25.90
   0 -21  -2    0.40    4.00
   0 -21  -3  276.37   19.20
   0 -21  -4    4.10    4.60
   0 -21  -5  191.08   19.60
   0 -21  -6   -6.90    5.10
   0 -21  -7   85.79   14.40
   0 -21  -8   -4.50    4.60
  -1 -21   8   57.59   14.30
   1 -21   8   39.50   13.00
  -1 -21   7  109.39   17.40
   1 -21   7   94.59   17.20
  -1 -21   6  230.68   24.30
   1 -21   6  263.97   26.70
  -1 -21   5   19.30    7.30
   1 -21   5   18.00    7.30
  -1 -21   4   72.09   10.10
  -1 -21   4   46.00    9.60
   1 -21   4   55.29   10.80
  -1 -21   3   31.60    6.90
  -1 -21   3   39.60    8.10
   1 -21   3   28.50    8.10
   1 -21   3   44.50    7.70
  -1 -21   2  557.04   26.80
  -1 -21   2  531.35   25.20
   1 -21   2  544.95   26.90
   1 -21   2  543.45   25.60
  -1 -21   1  152.78   14.80
   1 -21   1  109.39   12.10
   1 -21   1  108.29   11.80
  -1 -21   0  200.08   14.90
   1 -21   0  196.18   12.50
   1 -21   0  204.58   14.70
  -1 -21  -1  111.59   12.80
   1 -21  -1  106.29   12.60
   1 -21  -1   96.79    9.20
  -1 -21  -2  550.64   28.60
   1 -21  -2  588.34   29.10
  -1 -21  -3   24.40    7.20
   1 -21  -3   24.10    7.00
  -1 -21  -4   64.69   11.70
   1 -21  -4   57.69   10.70
  -1 -21  -5    5.70    5.40
   1 -21  -5    9.50    6.30
  -1 -21  -6  269.67   24.40
   1 -21  -6  240.88   23.70
  -1 -21  -7  145.49   18.90
   1 -21  -7  155.48   19.60
  -1 -21  -8   48.80   12.20
   1 -21  -8   43.80   11.80
  -2 -21   8   11.70    8.80
   2 -21   8   19.80   11.60
  -2 -21   7   -0.60    6.30
   2 -21   7    2.70    8.00
  -2 -21   6   21.50    7.70
   2 -21   6   37.00   10.80
  -2 -21   5   31.10    8.20
  -2 -21   5   23.40    6.60
   2 -21   5   10.90    7.00
  -2 -21   4   21.80    6.60
  -2 -21   4   27.80    7.50
   2 -21   4   28.20    8.90
  -2 -21   3   68.59    9.80
  -2 -21   3   91.29   12.30
   2 -21   3   63.29    8.60
   2 -21   3   78.19   12.00
  -2 -21   2   82.59   11.20
   2 -21   2   87.39   10.20
   2 -21   2   79.39   11.40
  -2 -21   1  753.82   33.90
   2 -21   1  794.92   33.40
   2 -21   1  749.53   32.80
  -2 -21   0  141.29   14.70
   2 -21   0  127.79   12.20
   2 -21   0  111.79   12.70
  -2 -21  -1  722.63   34.30
   2 -21  -1  812.42   34.80
   2 -21  -1  766.92   30.70
  -2 -21  -2   66.49   10.50
   2 -21  -2   79.19   11.40
   2 -21  -2   65.19    7.80
  -2 -21  -3   71.49   11.30
   2 -21  -3   81.59   11.90
  -2 -21  -4   20.30    7.30
   2 -21  -4   27.80    8.20
  -2 -21  -5    8.90    6.40
   2 -21  -5    4.30    5.60
  -2 -21  -6   34.30    9.20
   2 -21  -6   27.30    8.80
  -2 -21  -7   -2.30    5.80
   2 -21  -7   -0.80    6.20
  -2 -21  -8   37.30   10.80
   2 -21  -8   14.50    8.60
  -3 -21   7   18.10    8.70
   3 -21   7    3.10    7.90
  -3 -21   6   33.70    9.30
   3 -21   6   37.00   11.10
  -3 -21   5   19.20    6.20
  -3 -21   5    8.90    5.70
   3 -21   5   13.20    7.10
  -3 -21   4  116.29   14.10
   3 -21   4  132.29   17.00
  -3 -21   3  128.39   14.40
   3 -21   3  128.19   15.80
  -3 -21   2  206.28   18.50
   3 -21   2  170.38   12.80
   3 -21   2  219.38   16.60
  -3 -21   1   58.99    9.50
   3 -21   1   68.79   10.30
   3 -21   1   51.39    8.70
  -3 -21   0  243.38   17.20
   3 -21   0  260.17   16.90
   3 -21   0  229.58   15.20
  -3 -21  -1   67.19   10.70
   3 -21  -1   49.99    7.80
   3 -21  -1   57.59    9.60
  -3 -21  -2  162.38   16.90
   3 -21  -2  204.08   18.70
   3 -21  -2  191.78   12.60
  -3 -21  -3  122.59   14.50
   3 -21  -3  118.19   14.60
  -3 -21  -4  109.29   14.40
   3 -21  -4  126.29   15.70
  -3 -21  -5   21.10    7.80
   3 -21  -5    4.00    5.10
  -3 -21  -6   26.20    8.60
   3 -21  -6   30.20    9.20
  -3 -21  -7   17.90    8.20
   3 -21  -7   15.10    8.00
  -4 -21   7   14.20    8.20
   4 -21   7   31.40   12.50
  -4 -21   6   23.60    8.30
   4 -21   6   14.40    9.30
  -4 -21   5  111.79   15.00
   4 -21   5   90.79   16.40
  -4 -21   4   89.49   13.10
   4 -21   4  103.19   15.70
  -4 -21   3   88.89   12.40
   4 -21   3   74.39   12.80
  -4 -21   2  164.58   17.00
   4 -21   2   99.99   13.50
   4 -21   2  121.79   12.50
  -4 -21   1  132.59   15.00
   4 -21   1  147.69   14.40
   4 -21   1  129.99   14.40
  -4 -21   0   24.70    7.40
   4 -21   0   26.60    6.70
   4 -21   0   17.60    5.70
  -4 -21  -1  126.49   14.50
   4 -21  -1  111.29   13.20
   4 -21  -1  146.99   14.00
  -4 -21  -2  121.69   14.50
   4 -21  -2  112.49   14.00
   4 -21  -2  135.89   13.00
  -4 -21  -3   72.49   11.70
   4 -21  -3   73.79   11.90
  -4 -21  -4   88.49   13.30
   4 -21  -4   71.89   12.50
  -4 -21  -5  102.09   14.40
   4 -21  -5  132.89   17.80
  -4 -21  -6   17.70    8.10
   4 -21  -6   12.30    7.40
  -4 -21  -7   13.70    7.70
   4 -21  -7    8.30    7.20
   5 -21   7   25.10   12.90
  -5 -21   6  115.89   16.50
   5 -21   6  124.29   20.60
  -5 -21   5   58.39   11.70
   5 -21   5   56.09   13.40
  -5 -21   4   47.10   10.20
   5 -21   4   28.00    9.70
  -5 -21   3  105.99   14.20
   5 -21   3   91.19   14.70
  -5 -21   2  184.98   18.70
   5 -21   2  177.98   18.70
  -5 -21   1  124.09   14.90
   5 -21   1  129.99   15.20
   5 -21   1  116.89   12.70
  -5 -21   0  232.08   17.90
   5 -21   0  249.08   17.10
   5 -21   0  247.98   17.50
  -5 -21  -1  131.19   15.20
   5 -21  -1  138.89   15.30
   5 -21  -1  126.49   13.70
  -5 -21  -2  196.48   18.70
   5 -21  -2  180.08   18.10
   5 -21  -2  196.48   14.60
  -5 -21  -3  102.89   14.30
   5 -21  -3  124.69   16.30
  -5 -21  -4   55.89   10.90
   5 -21  -4   45.30   10.40
  -5 -21  -5   36.30    9.40
   5 -21  -5   40.60   10.30
  -5 -21  -6  156.28   18.20
   5 -21  -6   97.49   16.20
   5 -21  -7   34.80   10.80
  -6 -21   6    7.90    6.40
   6 -21   6    0.60    8.60
   6  21  -6    8.20    7.10
  -6 -21   5    0.90    5.70
   6 -21   5    8.00    7.50
  -6 -21   4   36.80    9.50
   6 -21   4   34.50   10.80
  -6 -21   3   28.90    8.30
   6 -21   3   52.89   11.60
  -6 -21   2  210.38   21.30
   6 -21   2  223.38   22.60
  -6 -21   1  190.28   19.20
   6 -21   1  144.69   16.80
   6 -21   1  163.08   15.40
  -6 -21   0   45.90    9.70
   6 -21   0   37.10    8.30
   6 -21   0   27.70    7.40
  -6 -21  -1  203.48   19.80
   6 -21  -1  228.88   20.50
   6 -21  -1  214.78   19.80
  -6 -21  -2  198.48   19.80
   6 -21  -2  186.88   17.70
   6 -21  -2  160.88   17.70
  -6 -21  -3   50.19   10.20
   6 -21  -3   43.50    9.90
  -6 -21  -4   37.70    9.20
   6 -21  -4    5.50    5.70
  -6 -21  -5    5.40    6.00
   6 -21  -5    5.30    6.10
  -6 -21  -6   11.20    6.80
   6 -21  -6   17.20    8.90
  -7 -21   6   93.09   16.30
   7  21  -6   67.89   14.80
   7 -21   6  103.29   20.60
  -7 -21   5   15.10    7.70
   7 -21   5   36.50   11.90
  -7 -21   4   34.60   10.40
   7 -21   4   21.50   11.30
  -7 -21   3   83.89   14.20
   7 -21   3  105.09   17.00
  -7 -21   2   97.19   14.50
   7 -21   2   80.79   14.10
  -7 -21   1  259.97   23.90
   7 -21   1  248.98   23.90
  -7 -21   0   56.19   11.20
   7 -21   0   48.60   10.30
   7 -21   0   44.50    9.20
  -7 -21  -1  210.48   21.10
   7 -21  -1  237.28   18.30
   7 -21  -1  214.28   20.20
  -7 -21  -2  106.59   15.00
   7 -21  -2   85.09   12.90
   7 -21  -2  131.99   16.40
  -7 -21  -3  131.99   16.80
   7 -21  -3  100.79   15.30
  -7 -21  -4   21.00    7.60
   7 -21  -4   16.50    7.50
  -7 -21  -5   29.40    9.10
   7 -21  -5   34.90   11.70
   7 -21  -6   70.29   15.00
  -8 -21   5   91.89   16.40
   8 -21   5   57.69   15.40
  -8 -21   4   45.30   11.70
   8 -21   4   46.00   13.30
  -8 -21   3   31.40    9.80
   8 -21   3   46.30   11.90
  -8 -21   2   79.19   14.10
   8 -21   2   89.49   15.10
  -8 -21   1   71.89   13.10
   8 -21   1   91.39   14.90
  -8 -21   0   36.30   10.00
   8 -21   0   24.50    8.60
   8 -21   0   50.29    9.80
  -8 -21  -1   54.09   11.60
   8 -21  -1   83.79   13.20
   8 -21  -1   79.49   12.50
  -8 -21  -2   75.79   13.20
   8 -21  -2   88.49   13.40
   8 -21  -2   88.59   14.80
  -8 -21  -3   37.30    9.60
   8 -21  -3   39.90    9.60
   8 -21  -3   20.70    9.10
  -8 -21  -4   35.90    9.50
   8 -21  -4   52.99   12.30
  -8 -21  -5   53.59   11.30
   8 -21  -5  103.19   17.40
  -9 -21   4  132.79   19.20
   9 -21   4   77.09   16.80
  -9 -21   3   28.70   10.50
   9 -21   3   31.70   11.60
  -9 -21   2    4.60    6.00
   9 -21   2    1.10    7.10
  -9 -21   1   14.10    8.80
   9 -21   1   19.20    8.90
  -9 -21   0  295.27   27.40
   9 -21   0  337.47   25.00
  -9 -21  -1   26.30    9.10
   9 -21  -1   12.30    7.50
   9 -21  -1   25.90    9.20
  -9 -21  -2   12.50    7.60
   9 -21  -2   14.90    7.90
   9 -21  -2    9.00    6.20
  -9 -21  -3   19.20    8.30
   9 -21  -3   16.90    9.10
   9 -21  -3   22.60    8.50
  -9 -21  -4   76.69   14.10
   9 -21  -4   58.89   13.00
 -10 -21   3    7.00    7.80
  10 -21   3   16.40   11.30
 -10 -21   2   50.99   12.70
  10 -21   2   35.00   12.90
 -10 -21   1   -1.00    6.30
  10 -21   1    1.20    6.80
 -10 -21   0   43.30   11.80
  10 -21   0   37.10   11.20
 -10 -21  -1   -0.50    6.60
  10 -21  -1   -4.00    5.60
 -10 -21  -2   28.80   10.10
  10 -21  -2   29.00   10.80
  10 -21  -2   17.80    9.20
 -10 -21  -3    4.90    7.20
  10 -21  -3   30.50   10.60
  10 -21  -3   10.00    7.40
 -11 -21   1  102.39   17.50
  11 -21   1   90.19   16.80
 -11 -21   0    7.30    7.50
  11 -21   0    0.40    6.80
 -11 -21  -1  103.49   17.50
  11 -21  -1   82.89   15.20
   0 -22   8   27.40   11.20
   0 -22   7   -7.40    6.10
   0 -22   6   34.20   10.80
   0 -22   5   -3.30    4.40
   0 -22   4  240.08   16.30
   0 -22   4  262.97   19.50
   0 -22   3   -3.00    3.70
   0 -22   3   -2.70    3.20
   0 -22   2  586.24   27.60
   0 -22   2  574.24   27.60
   0 -22   1    4.90    4.80
   0 -22   0    2.10    4.00
   0 -22  -1   -0.50    4.10
   0 -22  -2  561.74   29.00
   0 -22  -3    1.70    4.30
   0 -22  -4  212.58   20.30
   0 -22  -5    2.20    5.00
   0 -22  -6   51.39   11.30
   0 -22  -7    2.40    6.20
   0 -22  -8   32.00   10.20
  -1 -22   7   62.89   14.50
   1 -22   7   82.79   16.30
  -1 -22   6   35.50   10.80
   1 -22   6   22.40    8.90
  -1 -22   5    4.40    5.20
   1 -22   5    7.70    6.10
  -1 -22   4    6.00    5.40
  -1 -22   4    7.60    5.00
   1 -22   4   14.70    7.00
  -1 -22   3   59.19    9.70
  -1 -22   3   69.89   10.30
   1 -22   3   50.79    9.90
   1 -22   3   48.90    8.20
  -1 -22   2  221.88   15.80
   1 -22   2  224.08   16.00
   1 -22   2  229.58   15.40
  -1 -22   1  884.81   36.60
   1 -22   1  778.02   34.80
   1 -22   1  802.32   34.10
  -1 -22   0  147.19   15.60
   1 -22   0  162.68   11.50
   1 -22   0  136.89   15.00
  -1 -22  -1  759.72   35.70
   1 -22  -1  842.22   36.50
  -1 -22  -2  274.17   19.00
   1 -22  -2  269.77   19.00
  -1 -22  -3   61.99   11.10
   1 -22  -3   40.70    8.90
  -1 -22  -4   11.00    5.60
   1 -22  -4    9.60    5.70
  -1 -22  -5   -3.40    5.30
   1 -22  -5    9.10    6.20
  -1 -22  -6   32.30    9.30
   1 -22  -6   20.40    8.40
  -1 -22  -7   52.69   11.90
   1 -22  -7   69.59   13.40
  -2 -22   7   15.20    8.30
   2 -22   7   14.80    9.50
  -2 -22   6   67.99   13.00
   2 -22   6   83.49   15.50
  -2 -22   5   22.80    6.80
  -2 -22   5   17.10    7.20
   2 -22   5   24.30    9.10
  -2 -22   4   92.79   12.80
  -2 -22   4  101.69   13.00
   2 -22   4   77.59   13.10
  -2 -22   3  270.17   18.20
   2 -22   3  314.97   21.10
   2 -22   3  258.77   15.90
  -2 -22   2  217.88   16.20
   2 -22   2  204.78   14.50
   2 -22   2  199.88   18.50
  -2 -22   1  266.97   17.70
   2 -22   1  241.38   16.20
   2 -22   1  225.28   15.90
  -2 -22   0  487.45   25.60
   2 -22   0  463.55   22.50
   2 -22   0  430.66   23.70
  -2 -22  -1  256.97   18.00
   2 -22  -1  232.48   17.30
   2 -22  -1  246.28   14.40
  -2 -22  -2  223.78   20.00
   2 -22  -2  191.28   18.60
  -2 -22  -3  304.17   20.60
   2 -22  -3  299.27   20.90
  -2 -22  -4   87.59   13.30
   2 -22  -4   74.89   12.30
  -2 -22  -5   19.10    7.60
   2 -22  -5   22.10    7.80
  -2 -22  -6   52.09   11.50
   2 -22  -6   89.39   14.40
  -2 -22  -7   35.40   10.20
   2 -22  -7   31.40   10.00
  -3 -22   7  140.29   18.90
   3 -22   7  117.69   20.70
  -3 -22   6   20.20    8.50
   3 -22   6   -1.10    6.80
  -3 -22   5   52.69   10.00
   3 -22   5   48.30   11.70
  -3 -22   4   17.30    6.70
   3 -22   4    9.30    7.20
  -3 -22   3   15.30    5.80
   3 -22   3   15.80    7.20
  -3 -22   2   14.30    5.70
   3 -22   2    7.50    5.50
   3 -22   2   14.70    5.20
  -3 -22   1  139.39   15.10
   3 -22   1  117.99   13.70
   3 -22   1  129.39   13.50
  -3 -22   0   88.59   12.20
   3 -22   0   79.89   10.40
   3 -22   0   67.49   10.00
  -3 -22  -1  123.19   14.60
   3 -22  -1  117.29   11.90
   3 -22  -1  165.38   15.90
  -3 -22  -2   14.20    6.00
   3 -22  -2   19.10    6.50
   3 -22  -2   11.50    4.10
  -3 -22  -3   35.80    9.20
   3 -22  -3   30.60    9.60
   3 -22  -3   10.20    5.90
  -3 -22  -4    5.30    5.80
   3 -22  -4    8.10    5.60
  -3 -22  -5   42.90   10.00
   3 -22  -5   60.09   12.10
  -3 -22  -6    6.20    5.60
   3 -22  -6    2.50    5.70
  -3 -22  -7  139.49   18.10
   3 -22  -7  111.49   17.40
   4 -22   7   21.20   10.30
  -4 -22   6  110.69   15.00
   4 -22   6   93.59   18.20
  -4 -22   5  106.59   14.70
   4 -22   5  172.98   22.20
  -4 -22   4  215.98   20.00
   4 -22   4  164.98   20.50
  -4 -22   3   10.50    6.10
   4 -22   3   30.20    9.30
  -4 -22   2   29.00    8.10
   4 -22   2   13.30    6.10
   4 -22   2   21.30    5.80
  -4 -22   1  144.89   15.90
   4 -22   1  155.58   16.30
   4 -22   1  172.38   15.50
  -4 -22   0  311.37   20.70
   4 -22   0  308.57   19.40
   4 -22   0  312.47   19.30
  -4 -22  -1  139.29   15.90
   4 -22  -1  125.99   14.60
   4 -22  -1  178.08   13.20
  -4 -22  -2   12.60    6.30
   4 -22  -2   17.50    5.30
   4 -22  -2   13.50    6.40
  -4 -22  -3   24.60    7.80
   4 -22  -3   18.40    7.00
  -4 -22  -4  190.98   19.50
   4 -22  -4  167.68   18.90
  -4 -22  -5  150.08   17.90
   4 -22  -5  118.39   16.50
  -4 -22  -6  122.59   16.60
   4 -22  -6  103.29   16.30
  -4 -22  -7    3.90    5.90
   4 -22  -7   11.00    8.40
   5 -22   7   27.20   13.40
  -5 -22   6  214.18   22.20
   5 -22   6  239.48   28.50
  -5 -22   5   13.80    7.50
   5 -22   5   30.10   11.10
  -5 -22   4   27.40    8.40
   5 -22   4   28.60    9.80
  -5 -22   3   58.39   10.90
   5 -22   3   53.39   11.60
  -5 -22   2   29.90    8.40
   5 -22   2   30.20    8.80
  -5 -22   1   39.20    9.20
   5 -22   1   44.50    8.50
   5 -22   1   33.30    8.30
  -5 -22   0  153.28   17.30
   5 -22   0  158.38   15.90
   5 -22   0  177.48   17.00
  -5 -22  -1   49.40    9.70
   5 -22  -1   47.10    9.10
   5 -22  -1   48.90    9.20
  -5 -22  -2   50.99   10.20
   5 -22  -2   52.99   10.10
   5 -22  -2   54.49    9.10
  -5 -22  -3   48.90   10.10
   5 -22  -3   86.79   13.90
   5 -22  -3   56.39    9.20
  -5 -22  -4   28.00    8.00
   5 -22  -4   30.90    8.90
  -5 -22  -5   29.70    9.20
   5 -22  -5   33.10    9.70
  -5 -22  -6  302.87   26.50
   5 -22  -6  231.38   25.30
   5 -22  -7   21.30    9.40
  -6 -22   6  100.69   16.60
   6  22  -6  137.19   19.40
   6 -22   6   71.59   17.00
  -6 -22   5   14.20    7.40
   6 -22   5   18.40    9.80
  -6 -22   4   37.10   10.20
   6 -22   4   14.70    8.50
  -6 -22   3   23.90    8.10
   6 -22   3   26.50    9.30
  -6 -22   2  174.48   19.40
   6 -22   2  169.88   19.80
  -6 -22   1   38.50    9.00
   6 -22   1   23.40    6.40
   6 -22   1   15.60    6.80
  -6 -22   0   -3.80    3.60
   6 -22   0   11.90    5.60
   6 -22   0    0.40    4.20
  -6 -22  -1   39.40    9.80
   6 -22  -1   30.40    7.90
   6 -22  -1   25.50    8.10
  -6 -22  -2  182.28   19.60
   6 -22  -2  197.08   19.80
   6 -22  -2  164.98   17.10
  -6 -22  -3   28.80    8.70
   6 -22  -3   27.20    6.90
   6 -22  -3   25.40    8.40
  -6 -22  -4   30.80    8.80
   6 -22  -4   10.50    6.40
  -6 -22  -5   20.00    8.20
   6 -22  -5   13.50    7.60
  -6 -22  -6  122.89   16.70
   6 -22  -6  109.59   18.00
  -7 -22   6    3.10    7.00
   7  22  -6    6.10    6.90
   7 -22   6   -0.50    9.10
  -7 -22   5   21.00    9.40
   7 -22   5   12.70    9.30
  -7 -22   4    0.40    5.50
   7 -22   4    2.90    6.10
  -7 -22   3   40.20   10.50
   7 -22   3   53.09   13.10
  -7 -22   2    8.50    5.80
   7 -22   2   16.80    8.20
  -7 -22   1   87.79   14.30
   7 -22   1   70.69   12.50
  -7 -22   0   14.40    7.40
   7 -22   0   17.40    7.10
   7 -22   0   32.40    9.00
  -7 -22  -1   68.69   12.50
   7 -22  -1   81.59   13.20
   7 -22  -1   68.89   12.00
  -7 -22  -2   29.70    9.10
   7 -22  -2   17.20    6.80
   7 -22  -2    6.00    6.20
  -7 -22  -3   48.40   10.60
   7 -22  -3   62.49   11.90
   7 -22  -3   49.50   10.70
  -7 -22  -4   18.70    7.90
   7 -22  -4   10.70    7.10
  -7 -22  -5   19.50    8.30
   7 -22  -5   23.30    9.70
   7 -22  -6    6.80    7.40
  -8 -22   5   13.70    7.90
   8 -22   5    4.90    9.10
  -8 -22   4  117.09   17.80
   8 -22   4   77.19   16.40
  -8 -22   3   54.39   12.20
   8 -22   3   54.09   13.60
  -8 -22   2  178.98   21.10
   8 -22   2  124.29   18.20
  -8 -22   1  125.99   17.50
   8 -22   1  103.49   16.30
  -8 -22   0  143.89   18.50
   8 -22   0  129.09   17.60
  -8 -22  -1  117.99   16.80
   8 -22  -1   92.19   14.10
   8 -22  -1  104.39   15.20
  -8 -22  -2  141.29   18.50
   8 -22  -2  128.19   16.40
   8 -22  -2  139.89   17.60
  -8 -22  -3   78.99   13.80
   8 -22  -3   42.60   10.30
   8 -22  -3   52.09   12.30
  -8 -22  -4  123.09   17.20
   8 -22  -4  104.19   17.10
  -8 -22  -5    6.20    6.90
   8 -22  -5   14.70    8.70
  -9 -22   4   78.49   15.90
   9 -22   4  105.89   20.00
  -9 -22   3   39.50   11.50
   9 -22   3   26.70   10.90
  -9 -22   2   36.70   11.70
   9 -22   2   26.90   10.30
  -9 -22   1   35.70   11.50
   9 -22   1   29.90    9.90
  -9 -22   0   27.30    8.80
   9 -22   0   26.40    8.90
  -9 -22  -1   33.20    9.80
   9 -22  -1   36.80   10.30
   9 -22  -1   36.10   10.40
  -9 -22  -2   51.29   11.50
   9 -22  -2   30.20    9.10
   9 -22  -2   24.70    9.10
  -9 -22  -3   29.20   10.20
   9 -22  -3   20.80    8.80
   9 -22  -3   16.80    8.90
  -9 -22  -4   67.49   13.60
   9 -22  -4   65.69   14.30
 -10 -22   2    0.30    6.80
  10 -22   2    2.00    7.50
 -10 -22   1   20.50    9.80
  10 -22   1   31.30   10.80
 -10 -22   0   95.29   16.30
  10 -22   0   84.99   15.80
 -10 -22  -1   14.10    8.60
  10 -22  -1   20.90    9.90
 -10 -22  -2    0.70    6.30
  10 -22  -2   -5.60    5.00
  10 -22  -2    8.50    6.80
   0 -23   7  127.29   19.80
   0 -23   6   -1.60    5.80
   0 -23   5   88.89   14.50
   0 -23   4    0.40    4.50
   0 -23   4    1.00    3.70
   0 -23   3  633.94   29.40
   0 -23   3  600.14   30.80
   0 -23   2    5.60    4.10
   0 -23   1  742.33   33.90
   0 -23   0    3.30    4.10
   0 -23  -1  731.63   34.50
   0 -23  -2    2.90    4.80
   0 -23  -3  637.74   32.80
   0 -23  -4    3.60    4.90
   0 -23  -5   93.29   14.40
   0 -23  -6    5.70    6.30
   0 -23  -7  101.09   16.50
  -1 -23   7   16.10    9.00
   1 -23   7   40.80   13.20
  -1 -23   6   76.49   13.90
   1 -23   6   57.49   13.10
  -1 -23   5    1.10    5.30
   1 -23   5   -4.40    4.10
  -1 -23   4   28.30    7.10
  -1 -23   4   56.39   10.60
   1 -23   4   39.20    9.70
  -1 -23   3  186.38   17.20
   1 -23   3  187.98   16.50
   1 -23   3  185.68   18.80
  -1 -23   2  171.98   16.70
   1 -23   2  219.38   15.70
   1 -23   2  195.78   14.50
  -1 -23   1   57.29    9.60
   1 -23   1   70.49   10.40
   1 -23   1   63.79    9.50
  -1 -23   0  408.26   23.50
   1 -23   0  411.36   23.10
  -1 -23  -1   63.39   11.20
   1 -23  -1   68.89   11.00
  -1 -23  -2  198.58   19.10
   1 -23  -2  240.18   17.70
  -1 -23  -3  190.08   19.10
   1 -23  -3  183.18   18.60
  -1 -23  -4   20.90    7.30
   1 -23  -4   32.70    8.90
  -1 -23  -5    3.80    5.10
   1 -23  -5   -0.60    5.20
  -1 -23  -6   88.49   14.70
   1 -23  -6   57.89   12.80
  -1 -23  -7   19.70    8.30
   1 -23  -7   10.80    7.60
  -2 -23   7   91.29   16.60
   2 -23   7   82.19   16.50
  -2 -23   6   84.19   14.60
   2 -23   6   51.79   13.30
  -2 -23   5   72.59   11.20
   2 -23   5   71.59   13.30
  -2 -23   4  151.28   16.20
   2 -23   4  139.29   18.10
  -2 -23   3  199.58   18.80
   2 -23   3  233.38   21.60
   2 -23   3  179.58   13.30
  -2 -23   2   34.80    8.40
   2 -23   2   35.40    8.30
   2 -23   2   39.40    7.80
  -2 -23   1  109.19   13.30
   2 -23   1  135.19   13.80
   2 -23   1   99.09   12.10
  -2 -23   0   10.00    5.40
   2 -23   0    7.50    4.80
   2 -23   0    9.70    4.70
  -2 -23  -1  126.99   15.20
   2 -23  -1  145.79   16.00
  -2 -23  -2   44.10    9.20
   2 -23  -2   46.30    9.40
  -2 -23  -3  226.08   20.90
   2 -23  -3  192.38   19.20
  -2 -23  -4  121.29   15.80
   2 -23  -4  158.48   17.90
  -2 -23  -5   88.09   14.30
   2 -23  -5   55.09   11.40
  -2 -23  -6   51.29   11.30
   2 -23  -6   80.29   14.10
  -2 -23  -7  108.99   16.50
   2 -23  -7   96.99   16.40
   3 -23   7   12.20   10.70
   3 -23   6   12.40    8.50
  -3 -23   5   63.79   11.20
   3 -23   5   59.39   13.60
  -3 -23   4  120.59   14.90
   3 -23   4   92.59   15.00
  -3 -23   3  232.98   20.90
   3 -23   3  218.38   21.90
  -3 -23   2  106.89   13.90
   3 -23   2  110.49   12.40
   3 -23   2   95.49   13.30
  -3 -23   1   44.50    9.10
   3 -23   1   65.09   10.00
   3 -23   1   55.09    9.80
  -3 -23   0  121.89   14.40
   3 -23   0  107.59   12.90
   3 -23   0  113.09   12.70
  -3 -23  -1   40.10    9.00
   3 -23  -1   53.89    9.40
   3 -23  -1   42.80    7.60
  -3 -23  -2  106.29   14.30
   3 -23  -2  115.39   14.90
  -3 -23  -3  285.17   20.20
   3 -23  -3  208.38   20.80
  -3 -23  -4  106.09   14.70
   3 -23  -4   85.89   13.80
  -3 -23  -5   33.70   10.10
   3 -23  -5   58.49   12.00
  -3 -23  -6    9.20    7.90
   3 -23  -6   18.10    9.00
  -3 -23  -7   29.90    9.30
   3 -23  -7   12.30    8.20
   4 -23   7   55.49   14.70
  -4 -23   6   38.30   14.70
   4 -23   6   35.70   12.70
  -4 -23   5   35.20    9.50
   4 -23   5   24.50   10.30
  -4 -23   4    3.60    5.20
   4 -23   4    8.50    6.10
  -4 -23   3  118.69   15.70
   4 -23   3  165.28   19.40
  -4 -23   2  215.28   20.60
   4 -23   2  213.38   21.00
   4 -23   2  203.18   14.90
  -4 -23   1  197.38   19.30
   4 -23   1  256.47   16.90
   4 -23   1  232.28   20.80
  -4 -23   0    1.80    4.40
   4 -23   0    5.40    4.60
   4 -23   0    2.30    4.30
  -4 -23  -1  213.88   20.20
   4 -23  -1  253.27   18.40
   4 -23  -1  228.98   16.00
  -4 -23  -2  201.08   19.90
   4 -23  -2  210.28   14.80
   4 -23  -2  224.98   20.80
  -4 -23  -3  144.59   16.90
   4 -23  -3  183.68   19.60
   4 -23  -3  127.69   14.20
  -4 -23  -4   10.30    6.30
   4 -23  -4   17.10    7.80
  -4 -23  -5   34.70    9.50
   4 -23  -5   32.90    9.50
  -4 -23  -6   35.40    9.90
   4 -23  -6   39.60   11.60
  -4 -23  -7   72.09   13.80
   4 -23  -7   72.99   15.30
  -5 -23   6    2.20    6.00
   5 -23   6   11.60    8.90
  -5 -23   5   35.50    9.10
   5 -23   5   40.40   12.40
  -5 -23   4   16.50    7.60
   5 -23   4   17.30    8.60
  -5 -23   3    6.80    5.50
   5 -23   3   -4.50    5.00
  -5 -23   2   30.10    8.60
   5 -23   2   52.39   11.60
  -5 -23   1   43.00   10.00
   5 -23   1   48.60    9.60
   5 -23   1   38.40    8.10
  -5 -23   0   58.09   11.20
   5 -23   0   46.50    9.60
   5 -23   0   55.19    9.70
  -5 -23  -1   37.20    9.30
   5 -23  -1   45.70    9.50
   5 -23  -1   54.59    9.80
  -5 -23  -2   25.80    8.50
   5 -23  -2   47.00    8.70
   5 -23  -2   27.80    8.40
  -5 -23  -3   14.70    7.30
   5 -23  -3   -2.50    4.50
   5 -23  -3   10.20    5.20
  -5 -23  -4   18.50    7.90
   5 -23  -4   15.90    7.20
  -5 -23  -5   47.00   11.50
   5 -23  -5   36.40   11.00
  -5 -23  -6   -1.20    5.90
   5 -23  -6   -6.50    6.30
  -6 -23   6    9.50    8.20
   6 -23   6   -3.10    8.80
   6  23  -6   -1.70    6.50
  -6 -23   5  259.87   25.60
   6 -23   5  197.08   25.30
  -6 -23   4   10.50    7.00
   6 -23   4   17.50    9.30
  -6 -23   3   68.59   12.70
   6 -23   3   76.89   14.40
  -6 -23   2   84.89   13.50
   6 -23   2   54.09   12.10
  -6 -23   1  245.48   23.30
   6 -23   1  197.08   20.70
  -6 -23   0   28.60    8.70
   6 -23   0   32.50    8.40
   6 -23   0   49.99    9.30
  -6 -23  -1  170.28   19.40
   6 -23  -1  194.38   18.90
   6 -23  -1  171.78   17.80
  -6 -23  -2   65.99   12.20
   6 -23  -2   45.80   10.30
   6 -23  -2   79.79   11.80
  -6 -23  -3   87.89   13.90
   6 -23  -3   85.39   14.30
   6 -23  -3   72.99   10.90
  -6 -23  -4   15.20    7.40
   6 -23  -4   19.30    8.30
  -6 -23  -5  204.08   21.60
   6 -23  -5  279.77   27.10
  -6 -23  -6    5.10    6.70
   6 -23  -6    5.00    7.50
  -7 -23   5    7.70    7.70
   7 -23   5    5.90    8.20
  -7 -23   4   16.90    8.30
   7 -23   4    6.10    9.10
  -7 -23   3   40.50   10.60
   7 -23   3   56.99   13.10
  -7 -23   2   80.69   13.80
   7 -23   2  112.69   16.60
  -7 -23   1   70.99   13.00
   7 -23   1   45.30   11.20
  -7 -23   0   -2.10    5.20
   7 -23   0    6.50    5.50
   7 -23   0    4.10    5.70
  -7 -23  -1   39.20    9.80
   7 -23  -1   69.09   12.40
   7 -23  -1   39.60    9.00
  -7 -23  -2   92.29   14.50
   7 -23  -2   81.79   13.00
   7 -23  -2   76.19   12.70
  -7 -23  -3   35.60    9.60
   7 -23  -3   48.00    9.90
   7 -23  -3   35.20   10.10
  -7 -23  -4   12.80    7.00
   7 -23  -4   15.20    8.20
  -7 -23  -5    8.80    6.30
   7 -23  -5   18.40    9.00
  -8 -23   4   49.60   12.50
   8 -23   4   44.90   14.20
  -8 -23   3   62.09   13.10
   8 -23   3   85.99   17.10
  -8 -23   2   32.30   10.70
   8 -23   2   21.30    9.30
  -8 -23   1   92.69   15.20
   8 -23   1   66.89   13.60
  -8 -23   0  732.23   39.00
   8 -23   0  692.33   37.80
  -8 -23  -1   80.89   14.20
   8 -23  -1   93.19   14.20
   8 -23  -1   95.89   14.70
  -8 -23  -2   26.20    8.90
   8 -23  -2   35.00    9.80
   8 -23  -2   52.49   11.00
  -8 -23  -3   95.69   14.90
   8 -23  -3   68.79   13.90
   8 -23  -3   77.59   13.10
  -8 -23  -4   49.40   11.70
   8 -23  -4   78.39   15.20
  -9 -23   3   92.59   16.40
   9 -23   3   87.09   17.60
  -9 -23   2   -8.20    5.70
   9 -23   2    7.50    7.50
  -9 -23   1   12.20    8.20
   9 -23   1    6.20    6.40
  -9 -23   0   14.80    8.50
   9 -23   0   -0.90    7.00
  -9 -23  -1    1.80    5.80
   9 -23  -1   10.60    7.80
   9 -23  -1   13.00    7.50
  -9 -23  -2   16.60    8.10
   9 -23  -2    8.70    6.90
   9 -23  -2    4.50    7.10
  -9 -23  -3   84.19   15.10
   9 -23  -3   86.59   14.90
   9 -23  -3   66.79   14.00
 -10 -23   2   27.40   11.40
  10 -23   2   17.80   10.50
 -10 -23   1   66.09   13.90
  10 -23   1   72.59   15.40
 -10 -23   0   17.90    8.80
  10 -23   0   15.10    8.20
 -10 -23  -1   73.59   14.80
  10 -23  -1   69.29   14.10
 -10 -23  -2   21.60    8.90
  10 -23  -2   26.00    9.90
  10 -23  -2    8.00    7.00
   0 -24   7   -0.20    6.50
   0 -24   6   59.59   13.10
   0 -24   5    6.80    6.30
   0 -24   4  145.29   17.50
   0 -24   3   -3.70    3.80
   0 -24   2  654.33   31.10
   0 -24   1    8.70    4.80
   0 -24   0  435.66   24.60
   0 -24  -1   -0.70    3.80
   0 -24  -2  729.33   35.60
   0 -24  -3    3.80    5.10
   0 -24  -4  156.98   18.60
   0 -24  -5    2.10    6.10
   0 -24  -6   47.10   11.30
   0 -24  -7   -1.00    5.80
  -1 -24   7   79.69   16.00
   1 -24   7   62.29   14.80
  -1 -24   6   31.40   10.30
   1 -24   6   38.90   11.50
  -1 -24   5   83.19   16.00
   1 -24   5   80.59   14.70
  -1 -24   4   -1.80    3.70
   1 -24   4    4.70    5.10
  -1 -24   3  107.69   13.20
   1 -24   3  105.49   14.40
   1 -24   3  102.89   12.30
  -1 -24   2  302.17   20.10
   1 -24   2  330.57   22.60
   1 -24   2  336.37   19.90
  -1 -24   1   24.70    6.60
   1 -24   1   46.30    8.90
  -1 -24   0   15.90    6.10
   1 -24   0    5.30    4.50
  -1 -24  -1   44.40    9.20
   1 -24  -1   45.60    9.10
  -1 -24  -2  241.68   18.70
   1 -24  -2  279.27   19.70
  -1 -24  -3   88.19   13.30
   1 -24  -3   87.89   13.20
  -1 -24  -4    1.30    4.70
   1 -24  -4    6.20    5.50
  -1 -24  -5  100.89   15.00
   1 -24  -5   66.69   12.50
  -1 -24  -6   26.50    9.70
   1 -24  -6   49.80   11.90
  -1 -24  -7   79.59   15.00
   1 -24  -7   89.89   16.10
   2 -24   7    9.60    8.70
   2 -24   6    5.10    8.10
   2 -24   5   13.40    7.90
  -2 -24   4   13.30    6.20
[truncated: 4,676,121 more chars]
