# Supplementary material for: Synthesis and crystal structures of boryl ortho-silylaryl tri­fluoro­methane­sulfonates
Source: Acta Crystallogr E Crystallogr Commun. 2024 Jan 12;80(Pt 2):143–7. doi: 10.1107/S2056989024000264 (PMC10848976; doi:10.1107/S2056989024000264)
Supplement: Supplementary file 2 [file e-80-00143-1_asup6.hkl]

data_1_a                                                                        
_shelx_title ' 1_a.res in Pna2(1)'                                              
_shelx_refln_list_code          4                                               
_shelx_F_calc_maximum      154.80                                               
_exptl_crystal_F_000       888.00                                               
_reflns_d_resolution_high  0.7388                                               
                                                                                
loop_                                                                           
 _space_group_symop_operation_xyz                                               
 'x, y, z'                                                                      
 '-x, -y, z+1/2'                                                                
 'x+1/2, -y+1/2, z'                                                             
 '-x+1/2, y+1/2, z+1/2'                                                         
                                                                                
_cell_length_a    10.4316                                                       
_cell_length_b    25.1732                                                       
_cell_length_c     7.7756                                                       
_cell_angle_alpha  90.000                                                       
_cell_angle_beta   90.000                                                       
_cell_angle_gamma  90.000                                                       
                                                                                
_shelx_F_squared_multiplier     1.000                                           
                                                                                
loop_                                                                           
 _refln_index_h                                                                 
 _refln_index_k                                                                 
 _refln_index_l                                                                 
 _refln_F_squared_calc                                                          
 _refln_F_squared_meas                                                          
 _refln_F_squared_sigma                                                         
 _refln_observed_status                                                         
   4   0  -9        114.65        103.69        25.32 o                         
   6   0  -9        159.54        255.60        41.96 o                         
   4   1  -9        128.42        130.91        33.27 o                         
   5   1  -9         65.69         51.81        14.93 o                         
   6   1  -9         24.30         33.44        23.51 o                         
   7   1  -9         52.05         39.70        14.83 o                         
   4   2  -9        141.23        137.43        29.66 o                         
   5   2  -9        256.87        223.10        25.93 o                         
   6   2  -9         71.34         75.18        17.71 o                         
   7   2  -9         62.51         72.40        18.57 o                         
   3   3  -9         66.45         79.82        23.87 o                         
   4   3  -9          5.52         -1.93        13.75 o                         
   5   3  -9         85.52         98.89        30.49 o                         
   6   3  -9         67.65         59.11        16.93 o                         
   7   3  -9         67.63         49.32        16.82 o                         
   3   4  -9        140.11        134.54        27.73 o                         
   4   4  -9        148.59        115.27        27.01 o                         
   5   4  -9        103.89         99.84        40.26 o                         
   6   4  -9          3.22          7.19        12.36 o                         
   7   4  -9        104.10        113.10        21.74 o                         
   3   5  -9         10.78          5.31        12.06 o                         
   4   5  -9         10.03         22.19        16.88 o                         
   5   5  -9         46.84         40.51        19.53 o                         
   6   5  -9        277.26        268.37        29.98 o                         
   7   5  -9        101.11         97.40        31.34 o                         
   3   6  -9         91.70         81.27        23.15 o                         
   4   6  -9        274.63        246.19        38.83 o                         
   5   6  -9        349.14        437.64        53.05 o                         
   6   6  -9         16.07         22.24        13.52 o                         
   2   7  -9        204.46        137.91        40.27 o                         
   3   7  -9          2.02         -4.10        12.30 o                         
   4   7  -9        675.27        640.18        60.77 o                         
   5   7  -9         33.31         32.31        18.81 o                         
   6   7  -9         75.03         94.11        50.63 o                         
   2   8  -9        370.30        333.73        41.24 o                         
   3   8  -9        854.34        848.51        60.05 o                         
   4   8  -9        147.91        147.80        31.11 o                         
   5   8  -9        109.69        116.72        29.66 o                         
   6   8  -9        216.97        209.05        39.07 o                         
   2   9  -9         46.54         60.77        20.98 o                         
   3   9  -9        133.04        136.71        29.66 o                         
   4   9  -9         90.44         50.16        20.50 o                         
   5   9  -9        317.57        292.01        43.41 o                         
   6   9  -9         10.56         16.64        21.70 o                         
   2  10  -9        255.62        307.68        41.72 o                         
   3  10  -9         93.84         83.44        24.84 o                         
   4  10  -9         94.93         63.18        23.39 o                         
   5  10  -9         14.48          6.51        14.23 o                         
   6  10  -9          2.31         -0.48        17.60 o                         
   2  11  -9        372.52        316.85        43.17 o                         
   3  11  -9         98.99        158.65        31.11 o                         
   4  11  -9        487.01        492.62        56.19 o                         
   5  11  -9        216.87        230.76        39.55 o                         
   1  12  -9         18.03         15.43        17.36 o                         
   2  12  -9         26.56         -3.13        13.75 o                         
   3  12  -9        156.29        179.39        34.00 o                         
   4  12  -9        177.94        210.26        38.83 o                         
   5  12  -9         34.97         41.48        21.46 o                         
   1  13  -9         75.14         68.49        22.43 o                         
   2  13  -9        145.06        120.79        28.70 o                         
   3  13  -9         23.84         -1.21        16.88 o                         
   4  13  -9         26.68         49.19        20.02 o                         
   1  14  -9        257.30        257.28        37.38 o                         
   2  14  -9         69.45         76.69        25.56 o                         
   3  14  -9          1.35         14.95        18.33 o                         
   4  14  -9         90.63         50.64        23.39 o                         
   1  15  -9        117.49        146.11        30.38 o                         
   2  15  -9        126.34         85.13        26.29 o                         
   3  15  -9         13.01          8.68        18.33 o                         
   1  16  -9         28.06         58.84        23.39 o                         
   2  16  -9        100.13        101.04        27.97 o                         
   3  16  -9        329.88        365.05        48.47 o                         
   1  17  -9         20.51         22.91        18.57 o                         
   2   0  -8         62.30         75.72        18.81 o                         
   4   0  -8       1089.71       1113.99        66.80 o                         
   6   0  -8        147.85        161.55        32.56 o                         
   8   0  -8          6.05          6.99        14.95 o                         
   2   1  -8        298.41        286.24        23.92 o                         
   3   1  -8        716.38        709.91        38.46 o                         
   4   1  -8        109.90        115.97        17.27 o                         
   5   1  -8         39.63         43.21        13.03 o                         
   6   1  -8         21.37         23.87        12.70 o                         
   7   1  -8        119.49        106.80        20.01 o                         
   8   1  -8        151.67        174.24        25.17 o                         
   9   1  -8         70.12        118.96        41.10 o                         
   1   2  -8         51.68         40.03        22.19 o                         
   2   2  -8        135.48        166.11        20.41 o                         
   3   2  -8         29.89         23.35        10.06 o                         
   4   2  -8         57.24         55.71        14.32 o                         
   5   2  -8        683.69        692.07        37.68 o                         
   6   2  -8        229.85        206.20        26.65 o                         
   7   2  -8          7.57         -8.01         9.02 o                         
   8   2  -8          0.07          7.03        12.34 o                         
   9   2  -8        188.79        187.26        27.45 o                         
   1   3  -8        145.50        132.61        22.67 o                         
   2   3  -8        454.49        424.62        43.41 o                         
   3   3  -8        236.32        223.52        33.40 o                         
   4   3  -8         54.81         79.82        15.72 o                         
   5   3  -8        312.68        342.03        30.62 o                         
   6   3  -8         39.48         36.60        13.10 o                         
   7   3  -8         22.50         19.98        11.87 o                         
   8   3  -8        118.77         80.74        30.51 o                         
   9   3  -8        366.55        381.61        38.27 o                         
   1   4  -8        279.46        273.44        31.83 o                         
   2   4  -8        466.27        545.67        49.19 o                         
   3   4  -8        273.80        287.75        25.47 o                         
   4   4  -8        281.80        276.81        31.47 o                         
   5   4  -8        238.30        240.26        26.17 o                         
   6   4  -8         48.40         57.70        15.34 o                         
   7   4  -8        138.49        110.61        36.28 o                         
   8   4  -8         80.58         81.14        18.16 o                         
   9   4  -8         50.85         63.10        20.98 o                         
   1   5  -8         92.51        117.68        22.43 o                         
   2   5  -8        760.29        812.12        51.12 o                         
   3   5  -8        143.32        123.90        17.38 o                         
   4   5  -8        128.49         92.76        16.37 o                         
   5   5  -8         51.31         53.43        14.86 o                         
   6   5  -8        103.69        112.10        23.38 o                         
   7   5  -8         63.92         72.97        17.87 o                         
   8   5  -8        359.32        385.55        36.39 o                         
   1   6  -8        204.20        182.53        27.73 o                         
   2   6  -8         38.18         20.98        13.26 o                         
   3   6  -8        188.56        140.81        26.77 o                         
   4   6  -8        420.11        449.13        33.36 o                         
   5   6  -8        253.83        222.06        24.86 o                         
   6   6  -8        201.09        209.16        25.61 o                         
   7   6  -8        132.41        143.76        48.82 o                         
   8   6  -8         45.40         42.16        14.60 o                         
   1   7  -8        237.30        261.38        33.76 o                         
   2   7  -8        197.30        169.75        27.49 o                         
   4   7  -8        179.40        149.19        19.74 o                         
   5   7  -8        121.04        136.27        20.61 o                         
   6   7  -8         90.77        119.52        32.42 o                         
   7   7  -8        111.97        106.77        28.32 o                         
   8   7  -8         20.14         30.47        20.86 o                         
   0   8  -8        129.37        123.69        23.15 o                         
   1   8  -8         75.67        103.94        21.22 o                         
   2   8  -8         22.59         32.56        16.40 o                         
   3   8  -8         74.06         51.12        18.81 o                         
   4   8  -8        516.56        492.22        35.04 o                         
   5   8  -8         32.03         39.19        13.47 o                         
   6   8  -8        301.98        306.01        30.35 o                         
   7   8  -8        125.28        124.69        45.93 o                         
   8   8  -8        136.62        111.79        29.41 o                         
   1   9  -8       1045.57       1080.98        61.98 o                         
   2   9  -8         97.42         85.37        22.19 o                         
   3   9  -8        600.57        510.23        51.61 o                         
   4   9  -8         33.24         25.95        11.26 o                         
   5   9  -8        107.26        130.47        19.73 o                         
   6   9  -8         10.81         15.77        11.63 o                         
   7   9  -8        517.22        519.26        41.86 o                         
   8   9  -8        112.99        133.09        23.76 o                         
   0  10  -8        246.41        263.55        33.28 o                         
   1  10  -8        366.33        392.79        42.44 o                         
   2  10  -8        330.47        420.52        45.82 o                         
   3  10  -8         57.71         82.71        22.43 o                         
   4  10  -8         72.75         94.05        25.08 o                         
   5  10  -8         48.59         32.13        13.20 o                         
   6  10  -8        407.38        434.85        37.44 o                         
   7  10  -8         33.55         27.13        15.35 o                         
   8  10  -8          4.89          0.15        11.39 o                         
   1  11  -8        280.48        241.79        23.38 o                         
   2  11  -8        245.88        222.32        33.76 o                         
   3  11  -8        271.05        290.56        40.03 o                         
   4  11  -8         24.81         17.12        15.19 o                         
   5  11  -8         26.87         26.05        11.88 o                         
   6  11  -8         53.19         30.57        17.85 o                         
   7  11  -8          3.11         11.24        12.36 o                         
   0  12  -8         64.24         75.72        20.02 o                         
   1  12  -8          2.12          1.46         8.35 o                         
   2  12  -8        529.25        641.15        58.60 o                         
   3  12  -8         60.05         53.29        20.98 o                         
   4  12  -8        300.90        323.12        43.89 o                         
   5  12  -8         37.11         32.01        12.85 o                         
   6  12  -8        119.63        105.83        19.99 o                         
   7  12  -8        293.50        260.22        30.72 o                         
   1  13  -8        214.40        231.67        23.41 o                         
   2  13  -8        215.60        234.37        35.45 o                         
   3  13  -8        513.70        465.85        52.57 o                         
   4  13  -8        193.21        140.33        30.38 o                         
   5  13  -8        128.83        133.81        32.56 o                         
   6  13  -8        139.00        124.90        20.50 o                         
   7  13  -8         55.34         66.62        18.33 o                         
   0  14  -8        728.14        719.52        51.85 o                         
   1  14  -8        166.27        125.97        17.51 o                         
   2  14  -8        143.57         98.87        26.29 o                         
   3  14  -8         66.44         79.82        25.08 o                         
   4  14  -8          0.86        -13.02        13.02 o                         
   5  14  -8        214.80        184.21        34.97 o                         
   6  14  -8          8.78          9.96        12.96 o                         
   7  14  -8        265.87        239.65        29.52 o                         
   1  15  -8        125.89        117.21        17.87 o                         
   2  15  -8        144.68        145.87        30.14 o                         
   3  15  -8        645.63        664.30        63.18 o                         
   4  15  -8         77.81         66.08        21.94 o                         
   5  15  -8        320.81        386.03        51.12 o                         
   6  15  -8        251.64        230.41        35.33 o                         
   0  16  -8         41.57         86.57        23.63 o                         
   1  16  -8        235.13        265.31        26.24 o                         
   2  16  -8        132.94        197.09        24.53 o                         
   3  16  -8          4.27         13.50        16.64 o                         
   4  16  -8         45.47         34.73        20.50 o                         
   5  16  -8        148.53        125.13        30.63 o                         
   6  16  -8        212.59        271.51        46.06 o                         
   1  17  -8        121.26        117.49        20.00 o                         
   2  17  -8        125.31        121.03        19.64 o                         
   3  17  -8         19.04          7.48        16.16 o                         
   4  17  -8         40.61         46.54        23.39 o                         
   5  17  -8          9.64         19.77        19.29 o                         
   0  18  -8        483.32        429.44        49.19 o                         
   1  18  -8        127.57        125.34        19.84 o                         
   2  18  -8        111.18        153.36        21.56 o                         
   3  18  -8         83.64         84.64        26.04 o                         
   4  18  -8        376.85        368.19        49.68 o                         
   5  18  -8          0.46         20.74        21.22 o                         
   1  19  -8         92.51        101.56        40.74 o                         
   2  19  -8          9.30         14.67        11.75 o                         
   3  19  -8        274.67        256.80        40.51 o                         
   4  19  -8         32.10         42.68        22.67 o                         
   0  20  -8         77.82         57.63        23.15 o                         
   1  20  -8        103.58        128.28        24.46 o                         
   2  20  -8         96.51        110.06        20.36 o                         
   3  20  -8         17.67         29.18        20.50 o                         
   1  21  -8        100.62        111.78        20.45 o                         
   2  21  -8         43.70         61.26        27.49 o                         
   0  22  -8        111.10         77.17        24.60 o                         
   2   0  -7        402.25        484.18        41.96 o                         
   4   0  -7        354.34        348.20        40.03 o                         
   6   0  -7        471.10        523.01        52.09 o                         
   8   0  -7        309.91        287.19        42.68 o                         
  10   0  -7         92.08        123.44        32.80 o                         
   0   1  -7       2977.67       3042.81        79.54 o                         
   1   1  -7        323.28        372.50        33.51 o                         
   2   1  -7        652.72        680.96        30.77 o                         
   3   1  -7         90.99         66.66        16.04 o                         
   4   1  -7        290.98        310.53        33.40 o                         
   5   1  -7        328.11        347.57        30.61 o                         
   6   1  -7        348.64        324.74        29.58 o                         
   7   1  -7        131.99        149.72        21.49 o                         
   8   1  -7          3.40          0.98         9.77 o                         
   9   1  -7         45.51         58.33        15.70 o                         
  10   1  -7        125.03        102.84        22.12 o                         
   1   2  -7        389.12        425.03        22.34 o                         
   2   2  -7        371.21        393.36        26.92 o                         
   3   2  -7        124.20        139.18        16.62 o                         
   4   2  -7         36.70         40.59        16.64 o                         
   5   2  -7        108.18        127.72        33.03 o                         
   6   2  -7         11.03         30.99        11.08 o                         
   7   2  -7        306.30        339.18        31.29 o                         
   8   2  -7        317.82        307.28        31.79 o                         
   9   2  -7         80.37         80.23        20.14 o                         
  10   2  -7         15.04         18.41        12.98 o                         
   0   3  -7        416.90        402.67        30.14 o                         
   1   3  -7        324.68        309.37        17.32 o                         
   2   3  -7        395.68        457.33        26.56 o                         
   3   3  -7        465.95        486.14        31.26 o                         
   4   3  -7        832.38        846.33        94.16 o                         
   5   3  -7        532.62        512.77        35.98 o                         
   6   3  -7        312.69        330.17        30.09 o                         
   7   3  -7         77.24        114.66        19.35 o                         
   8   3  -7         40.71         33.70        14.45 o                         
   9   3  -7        156.09        196.11        26.37 o                         
  10   3  -7         28.41         19.10        13.66 o                         
   1   4  -7         36.14         43.87         9.89 o                         
   2   4  -7        161.09        137.46        16.19 o                         
   3   4  -7       1065.80       1047.03        62.45 o                         
   4   4  -7         92.03        115.09        16.97 o                         
   5   4  -7         80.71         85.37        24.72 o                         
   6   4  -7        145.65        102.16        17.16 o                         
   7   4  -7        148.34        136.66        20.85 o                         
   8   4  -7         35.57         47.45        14.69 o                         
   9   4  -7        261.80        258.92        39.91 o                         
  10   4  -7         29.73         25.12        15.26 o                         
   0   5  -7        188.02        220.15        27.25 o                         
   1   5  -7         48.20         35.45         7.09 o                         
   2   5  -7        721.51        737.69        32.13 o                         
   3   5  -7         15.63         24.63         9.21 o                         
   4   5  -7       2162.56       2135.43        68.27 o                         
   5   5  -7        255.64        294.55        33.76 o                         
   6   5  -7        321.76        365.60        57.38 o                         
   7   5  -7         56.77         42.11        13.83 o                         
   8   5  -7        237.66        242.88        28.78 o                         
   9   5  -7         61.51         60.05        16.58 o                         
  10   5  -7        326.87        269.16        32.30 o                         
   1   6  -7         89.74         85.72        12.39 o                         
   2   6  -7        840.24        790.00        33.98 o                         
   3   6  -7        134.95        130.70        16.74 o                         
   4   6  -7         18.88         19.44         9.68 o                         
   5   6  -7          6.32          0.45         7.72 o                         
   6   6  -7         12.32         20.46        11.29 o                         
   7   6  -7         88.06         85.28        18.21 o                         
   8   6  -7        325.29        337.13        58.59 o                         
   9   6  -7        316.29        344.59        75.23 o                         
  10   6  -7        199.32        201.66        28.57 o                         
   0   7  -7       2793.39       2810.32       112.38 o                         
   1   7  -7        134.85        131.98        19.52 o                         
   2   7  -7       1089.43       1044.64        31.38 o                         
   3   7  -7        773.38        750.10        35.21 o                         
   4   7  -7        149.31        146.01        19.51 o                         
   5   7  -7        219.24        260.99        25.48 o                         
   6   7  -7        214.03        246.45        32.19 o                         
   7   7  -7        112.01        128.23        24.10 o                         
   8   7  -7         99.21         74.78        17.50 o                         
   9   7  -7        219.03        235.04        29.90 o                         
  10   7  -7         45.13         38.79        16.94 o                         
   1   8  -7         36.81         40.91        12.90 o                         
   2   8  -7         97.98        103.15        12.65 o                         
   3   8  -7         25.00         41.32        24.72 o                         
   4   8  -7        229.60        215.17        22.57 o                         
   5   8  -7        131.00        141.52        30.13 o                         
   6   8  -7         24.12         39.91        13.49 o                         
   7   8  -7         86.38         94.13        18.28 o                         
   8   8  -7        180.46        210.45        47.14 o                         
   9   8  -7         77.08         54.57        17.04 o                         
  10   8  -7        329.89        309.37        48.71 o                         
   0   9  -7        110.86        106.11        20.98 o                         
   1   9  -7        125.97        136.97        16.45 o                         
   2   9  -7       1144.70       1100.53        44.09 o                         
   3   9  -7         88.03         88.97        14.45 o                         
   4   9  -7          2.99         -1.78        13.38 o                         
   5   9  -7        818.51        786.21        40.28 o                         
   6   9  -7         23.98         34.19        12.81 o                         
   7   9  -7         79.95         90.91        22.43 o                         
   8   9  -7         78.20         72.63        17.65 o                         
   9   9  -7         77.19         60.04        18.13 o                         
   1  10  -7        555.21        537.93        28.02 o                         
   2  10  -7        359.05        330.53        25.27 o                         
   3  10  -7        159.90        138.75        17.69 o                         
   4  10  -7        416.21        453.28        33.25 o                         
   5  10  -7         43.80         29.24        11.51 o                         
   6  10  -7         70.03         84.74        16.62 o                         
   7  10  -7        104.86         98.21        26.03 o                         
   8  10  -7         80.90        102.99        21.31 o                         
   9  10  -7          8.40         12.63        13.20 o                         
   0  11  -7        308.67        273.92        33.28 o                         
   1  11  -7       1107.05       1107.86        42.68 o                         
   2  11  -7        656.81        666.40        32.19 o                         
   3  11  -7         25.20         19.11         8.48 o                         
   4  11  -7        240.45        229.82        23.31 o                         
   5  11  -7        202.65        206.76        24.41 o                         
   6  11  -7        306.09        295.02        29.43 o                         
   7  11  -7         45.63         47.16        14.41 o                         
   8  11  -7         73.01         54.75        16.59 o                         
   9  11  -7         57.20         68.00        20.26 o                         
   1  12  -7         96.30        105.47        15.68 o                         
   2  12  -7        822.44        800.89        60.76 o                         
   3  12  -7        237.97        220.02        17.61 o                         
   4  12  -7         32.75         20.06        15.19 o                         
   5  12  -7        436.92        422.60        34.10 o                         
   6  12  -7         20.32         15.70        10.73 o                         
   7  12  -7        252.09        245.57        28.17 o                         
   8  12  -7        381.99        369.95        35.77 o                         
   9  12  -7        328.48        310.69        34.69 o                         
   0  13  -7        207.93        188.31        28.70 o                         
   1  13  -7        535.27        529.69        31.52 o                         
   2  13  -7        408.30        404.30        30.09 o                         
   3  13  -7        146.59        167.46        15.64 o                         
   4  13  -7        464.06        460.04        34.47 o                         
   5  13  -7         65.70         75.81        24.36 o                         
   6  13  -7         47.78         33.23        19.41 o                         
   7  13  -7        144.39        182.39        43.17 o                         
   8  13  -7         79.00        115.34        21.90 o                         
   9  13  -7        213.35        195.34        28.02 o                         
   1  14  -7        246.20        222.91        22.17 o                         
   2  14  -7         74.97         79.28        22.19 o                         
   3  14  -7        563.32        591.70        33.92 o                         
   4  14  -7         38.43         27.00        11.19 o                         
   5  14  -7         40.30         33.84        12.32 o                         
   6  14  -7         12.96         18.90        11.46 o                         
   7  14  -7          7.19         17.31        22.67 o                         
   8  14  -7         44.84         31.12        14.47 o                         
   0  15  -7        997.91        896.26        56.67 o                         
   1  15  -7        163.48        141.49        18.50 o                         
   2  15  -7        270.92        261.29        61.86 o                         
   3  15  -7         80.70         80.74        21.82 o                         
   4  15  -7        570.88        613.56        37.19 o                         
   5  15  -7         17.04         32.34        13.42 o                         
   6  15  -7         30.82         19.53        12.34 o                         
   7  15  -7         18.34         28.57        14.35 o                         
   8  15  -7         19.53         38.86        15.68 o                         
   1  16  -7         70.43         75.44        15.01 o                         
   2  16  -7        120.08        124.14        18.05 o                         
   3  16  -7        461.86        454.46        33.26 o                         
   4  16  -7         22.89         35.31         9.69 o                         
   5  16  -7         82.11        106.09        19.01 o                         
   6  16  -7         34.97         27.06        16.88 o                         
   7  16  -7         93.96         99.54        31.58 o                         
   8  16  -7        257.92        231.33        52.33 o                         
   0  17  -7        704.61        649.10        48.71 o                         
   1  17  -7        109.61        126.44        23.74 o                         
   2  17  -7        154.94        158.45        41.35 o                         
   3  17  -7          8.73          0.38         8.63 o                         
   4  17  -7        413.98        430.22        33.71 o                         
   5  17  -7         57.08         70.68        16.59 o                         
   6  17  -7        551.11        503.07        40.67 o                         
   7  17  -7         46.08         34.87        14.99 o                         
   1  18  -7        400.12        376.43        31.74 o                         
   2  18  -7        237.24        231.26        24.66 o                         
   3  18  -7        157.52        125.59        18.50 o                         
   4  18  -7        320.13        289.09        33.76 o                         
   5  18  -7         61.61         65.37        15.93 o                         
   6  18  -7         53.15         69.45        17.90 o                         
   7  18  -7        187.53        182.87        26.50 o                         
   0  19  -7          7.41         -7.72        13.02 o                         
   1  19  -7        114.01         86.75        16.88 o                         
   2  19  -7        150.87        158.74        21.46 o                         
   3  19  -7         11.18         17.34        11.40 o                         
   4  19  -7          6.88         28.24        19.65 o                         
   5  19  -7        191.71        169.50        32.19 o                         
   6  19  -7         54.09         47.17        15.72 o                         
   7  19  -7         14.84        -13.99        16.40 o                         
   1  20  -7        100.23        119.70        19.67 o                         
   2  20  -7         49.40         32.22        14.59 o                         
   3  20  -7          5.26          1.42         9.79 o                         
   4  20  -7         33.46         28.10        19.77 o                         
   5  20  -7        297.02        313.23        46.54 o                         
   6  20  -7         34.22          5.79        16.16 o                         
   0  21  -7        164.24        206.88        34.73 o                         
   1  21  -7        290.31        362.86        32.81 o                         
   2  21  -7          6.80         -3.80        10.21 o                         
   3  21  -7         36.45         39.75        13.81 o                         
   4  21  -7         26.65         26.31        12.68 o                         
   5  21  -7         74.09         83.92        26.04 o                         
   1  22  -7        148.43        147.85        21.46 o                         
   2  22  -7         45.40         80.74        17.22 o                         
   3  22  -7        263.29        305.07        33.76 o                         
   4  22  -7         34.06         16.47        11.64 o                         
   5  22  -7         52.34         51.37        22.67 o                         
   0  23  -7        291.66        243.78        39.79 o                         
   1  23  -7         42.00         36.30        13.52 o                         
   2  23  -7        253.33        249.12        28.05 o                         
   3  23  -7         69.72         50.28        21.22 o                         
   4  23  -7        194.65        174.83        24.71 o                         
   1  24  -7        161.14        204.23        26.47 o                         
   2  24  -7          5.41          7.42        12.77 o                         
   3  24  -7        395.96        368.73        33.91 o                         
   0  25  -7        582.69        624.99        64.87 o                         
   1  25  -7         42.03         61.32        17.17 o                         
   0   0  -6        415.20        509.26        30.63 o                         
   2   0  -6        704.84        744.67        55.71 o                         
   4   0  -6       3374.49       3430.99       133.57 o                         
   6   0  -6        416.83        451.63        46.54 o                         
   8   0  -6         36.14         42.68        20.98 o                         
  10   0  -6       1000.02        934.84        70.66 o                         
   1   1  -6        108.52        106.80         7.92 o                         
   2   1  -6       2031.75       2035.81        51.83 o                         
   3   1  -6       1257.22       1270.31        44.40 o                         
   4   1  -6        989.29       1016.27       106.94 o                         
   5   1  -6         38.15         65.85        13.15 o                         
   6   1  -6         92.96        109.85        17.64 o                         
   7   1  -6          9.24         10.07         9.15 o                         
   8   1  -6         92.44         83.58        22.19 o                         
   9   1  -6        241.29        251.18        29.18 o                         
  10   1  -6        124.42        145.21        22.85 o                         
  11   1  -6         24.10         26.49        16.76 o                         
   0   2  -6        599.26        596.70        23.87 o                         
   1   2  -6         67.05         65.95         6.49 o                         
   2   2  -6         34.58         44.49        10.77 o                         
   3   2  -6        100.57         93.21        13.27 o                         
   4   2  -6        229.14        279.77        44.61 o                         
   5   2  -6         30.88         36.37        15.19 o                         
   6   2  -6        637.76        607.49        35.84 o                         
   7   2  -6        120.23        103.55        17.47 o                         
   8   2  -6        292.54        281.52        28.88 o                         
   9   2  -6        644.55        649.25        45.49 o                         
  10   2  -6        150.89        177.80        25.25 o                         
  11   2  -6         67.63         87.14        20.70 o                         
   1   3  -6       3857.34       3921.91        67.61 o                         
   2   3  -6        963.88        914.34        26.54 o                         
   3   3  -6       1199.70       1217.45        43.85 o                         
   4   3  -6        755.92        721.46        38.22 o                         
   5   3  -6        647.12        586.23        31.54 o                         
   6   3  -6        356.00        365.50        30.35 o                         
   7   3  -6        657.27        600.69        41.09 o                         
   8   3  -6         54.46         58.17        15.00 o                         
   9   3  -6         43.88         56.68        16.00 o                         
  10   3  -6         40.20         59.98        16.20 o                         
  11   3  -6        111.24        126.59        44.96 o                         
   0   4  -6         95.68         92.58        10.78 o                         
   1   4  -6        726.92        722.98        19.31 o                         
   2   4  -6        117.80        121.64        14.80 o                         
   3   4  -6        933.76        887.22        27.09 o                         
   4   4  -6       1403.05       1422.04        51.07 o                         
   5   4  -6        193.97        256.19        24.04 o                         
   6   4  -6         19.15          9.99         9.04 o                         
   7   4  -6        314.92        316.40        29.79 o                         
   8   4  -6         15.55         18.30        11.66 o                         
   9   4  -6        134.17        162.77        24.05 o                         
  10   4  -6        129.16        181.81        40.39 o                         
  11   4  -6        199.01        124.95        23.95 o                         
   1   5  -6       1494.79       1421.86        35.90 o                         
   2   5  -6        753.87        721.07        23.29 o                         
   3   5  -6       1229.54       1094.48        41.60 o                         
   4   5  -6        116.79        118.49        28.44 o                         
   5   5  -6        230.93        208.43        21.56 o                         
   6   5  -6        194.00        190.99        29.30 o                         
   7   5  -6          5.91          9.21         9.09 o                         
   8   5  -6        241.51        253.75        27.30 o                         
   9   5  -6         43.92         41.55        17.72 o                         
  10   5  -6        110.06        131.97        22.17 o                         
  11   5  -6         13.95         21.68        18.33 o                         
   0   6  -6        838.77        743.71        27.89 o                         
   1   6  -6        151.08        165.52        12.50 o                         
   2   6  -6         98.94        105.78        10.28 o                         
   3   6  -6         90.96         85.61         9.59 o                         
   4   6  -6        100.66        115.31        19.88 o                         
   5   6  -6       1016.01        986.01        75.24 o                         
   6   6  -6        479.97        542.59        40.15 o                         
   7   6  -6        155.81        145.59        20.50 o                         
   8   6  -6        331.45        368.68        33.43 o                         
   9   6  -6          3.29          8.04        11.12 o                         
  10   6  -6         16.25         23.54        12.95 o                         
  11   6  -6        187.30        176.02        27.60 o                         
   1   7  -6        464.28        509.51        20.80 o                         
   2   7  -6        311.19        328.19        18.20 o                         
   3   7  -6        174.48        194.41        14.45 o                         
   4   7  -6          4.46          2.61         4.94 o                         
   5   7  -6        209.68        227.74        23.39 o                         
   6   7  -6        133.23        104.49        32.18 o                         
   7   7  -6        565.79        522.47        38.53 o                         
   8   7  -6        176.82        181.19        23.73 o                         
   9   7  -6         87.34         88.27        18.84 o                         
  10   7  -6         32.24         42.29        15.74 o                         
  11   7  -6          2.22         11.26        13.67 o                         
   0   8  -6         74.31         84.83        10.49 o                         
   1   8  -6          8.77          9.15         4.99 o                         
   2   8  -6       1264.22       1257.57        34.70 o                         
   3   8  -6        284.18        282.42        17.85 o                         
   4   8  -6        178.89        198.39        15.23 o                         
   5   8  -6         89.49         77.62        14.30 o                         
   6   8  -6         30.72         19.70        17.12 o                         
   7   8  -6        301.65        276.10        27.88 o                         
   8   8  -6         28.37         26.35        32.07 o                         
   9   8  -6        297.89        268.73        30.18 o                         
  10   8  -6        134.64        127.22        39.17 o                         
  11   8  -6        267.23        252.74        31.97 o                         
   1   9  -6        458.85        427.43        27.35 o                         
   2   9  -6        269.39        258.28        16.75 o                         
   3   9  -6       3443.08       3282.64        72.40 o                         
   4   9  -6          9.99          8.79         5.82 o                         
   5   9  -6        327.40        277.21        25.78 o                         
   6   9  -6         95.92         65.47        14.40 o                         
   7   9  -6        126.69        145.26        20.88 o                         
   8   9  -6        173.63        160.65        22.70 o                         
   9   9  -6        158.81        139.50        22.45 o                         
  10   9  -6         40.94         39.78        31.47 o                         
   0  10  -6        618.07        644.52        41.72 o                         
   1  10  -6        294.35        258.10        16.61 o                         
   2  10  -6         11.96         -1.39         4.45 o                         
   3  10  -6          9.38         14.84         6.40 o                         
   4  10  -6        100.81        108.48        12.04 o                         
   5  10  -6        190.56        217.88        64.99 o                         
   6  10  -6        343.37        354.04        30.85 o                         
   7  10  -6        180.30        157.42        21.99 o                         
   8  10  -6        195.65        173.88        23.56 o                         
   9  10  -6        115.10        139.92        23.41 o                         
  10  10  -6        495.91        469.63        41.67 o                         
   1  11  -6        394.45        399.66        18.60 o                         
   2  11  -6        247.43        232.57        16.25 o                         
   3  11  -6        879.62        849.46        34.94 o                         
   4  11  -6         73.51         69.72        13.31 o                         
   5  11  -6         50.17         47.66        10.36 o                         
   6  11  -6        259.95        284.30        27.89 o                         
   7  11  -6        295.77        282.23        29.28 o                         
   8  11  -6         79.69         70.33        16.88 o                         
   9  11  -6        101.15         82.46        37.37 o                         
  10  11  -6        139.05        157.11        25.74 o                         
   0  12  -6       1504.40       1639.89        78.86 o                         
   1  12  -6         10.35          3.61         5.12 o                         
   2  12  -6        242.66        270.76        18.05 o                         
   3  12  -6         10.49         14.63         6.62 o                         
   4  12  -6         71.59         46.50         8.70 o                         
   5  12  -6         29.42         32.09         8.47 o                         
   6  12  -6        477.03        443.49        34.36 o                         
   7  12  -6        206.40        203.02        24.98 o                         
   8  12  -6        126.25         83.88        18.26 o                         
   9  12  -6        126.90        154.29        35.08 o                         
  10  12  -6        159.95        159.68        25.98 o                         
   1  13  -6        511.79        518.98        34.80 o                         
   2  13  -6        731.62        744.29        37.16 o                         
   3  13  -6        213.79        204.38        21.18 o                         
   4  13  -6        133.65        139.09        14.54 o                         
   5  13  -6        114.24        109.48        13.15 o                         
   6  13  -6         32.93         43.17        12.96 o                         
   7  13  -6        404.78        420.33        35.55 o                         
   8  13  -6          6.58         15.03        11.66 o                         
   9  13  -6         35.20         31.23        14.14 o                         
  10  13  -6         14.15         20.70        14.35 o                         
   0  14  -6        982.04        902.29        53.54 o                         
   1  14  -6        502.76        524.66        41.00 o                         
   2  14  -6        673.41        619.48        31.43 o                         
   3  14  -6        145.64        136.69        13.99 o                         
   4  14  -6         26.22         33.23         8.49 o                         
   5  14  -6        618.35        683.98        48.50 o                         
   6  14  -6         67.32         59.02        14.31 o                         
   7  14  -6         16.77         25.00        12.59 o                         
   8  14  -6         23.74         11.08        11.40 o                         
   9  14  -6        241.49        175.06        52.21 o                         
  10  14  -6          3.70         20.19        13.76 o                         
   1  15  -6        704.56        680.75        32.98 o                         
   2  15  -6        465.94        486.38        34.55 o                         
   3  15  -6        591.98        607.35        35.28 o                         
   4  15  -6        149.32        149.87        17.24 o                         
   5  15  -6        144.75        148.51        21.48 o                         
   6  15  -6        329.69        308.67        29.41 o                         
   7  15  -6         43.80         49.94        17.97 o                         
   8  15  -6        194.78        199.19        26.91 o                         
   9  15  -6        125.94        143.76        25.91 o                         
   0  16  -6        448.53        414.73        42.44 o                         
   1  16  -6        386.60        406.92        29.76 o                         
   2  16  -6        657.49        622.45        26.40 o                         
   3  16  -6         43.12         62.44        14.84 o                         
   4  16  -6        512.29        529.91        27.03 o                         
   5  16  -6        218.33        227.19        33.21 o                         
   6  16  -6        415.91        426.12        28.42 o                         
   7  16  -6         89.91         99.51        45.93 o                         
   8  16  -6         30.13         53.77        22.07 o                         
   9  16  -6         87.67         74.48        18.89 o                         
   1  17  -6        235.14        226.72        22.78 o                         
   2  17  -6        257.07        241.59        18.99 o                         
   3  17  -6        292.72        314.61        22.09 o                         
   4  17  -6         60.82         49.13        10.51 o                         
   5  17  -6         66.53         63.94        12.10 o                         
   6  17  -6         99.55         88.53        13.63 o                         
   7  17  -6         78.07         99.72        19.27 o                         
   8  17  -6        500.57        484.40        41.21 o                         
   9  17  -6         27.39         35.94        18.93 o                         
   0  18  -6        478.99        421.00        44.61 o                         
   1  18  -6         40.63         41.91        14.23 o                         
   2  18  -6         98.68        117.07        24.10 o                         
   3  18  -6        145.06        133.64        15.75 o                         
   4  18  -6        390.10        430.85        26.48 o                         
   5  18  -6         82.31        115.53        15.32 o                         
   6  18  -6         48.66         54.98        11.18 o                         
   7  18  -6         20.01         45.66        14.66 o                         
   8  18  -6         96.59         92.88        20.12 o                         
   1  19  -6          7.81          8.22        10.01 o                         
   2  19  -6          4.56         -4.09         7.92 o                         
   3  19  -6        649.70        715.33        36.93 o                         
   4  19  -6        124.59        133.38        22.62 o                         
   5  19  -6        535.19        515.45        30.81 o                         
   6  19  -6        220.28        228.97        23.91 o                         
   7  19  -6         46.33         54.38        15.81 o                         
   8  19  -6          3.95         -3.54        11.42 o                         
   0  20  -6         37.78         37.14        17.36 o                         
   1  20  -6        121.46        106.70        18.19 o                         
   2  20  -6        282.68        250.29        25.84 o                         
   3  20  -6          7.76         10.96        10.73 o                         
   4  20  -6        172.94        138.67        27.48 o                         
   5  20  -6         49.98         33.18        10.41 o                         
   6  20  -6        178.59        171.19        18.42 o                         
   7  20  -6         83.17         68.21        18.35 o                         
   8  20  -6         29.19         34.34        25.56 o                         
   1  21  -6        567.35        616.55        41.00 o                         
   2  21  -6         54.19         74.86        15.34 o                         
   3  21  -6         55.97         68.02        15.15 o                         
   4  21  -6         63.78         35.88        13.17 o                         
   5  21  -6        308.26        314.42        70.89 o                         
   6  21  -6          7.26         28.52        10.37 o                         
   7  21  -6        159.34        166.62        25.41 o                         
   0  22  -6         81.40        123.93        27.25 o                         
   1  22  -6         55.98         63.86        15.03 o                         
   2  22  -6        171.06        172.62        44.97 o                         
   3  22  -6          8.65         10.53         9.63 o                         
   4  22  -6        265.55        273.92        28.05 o                         
   5  22  -6        543.69        651.76        86.20 o                         
   6  22  -6        250.48        297.86        24.97 o                         
   7  22  -6         20.50         15.52        12.17 o                         
   1  23  -6        145.65        179.21        36.90 o                         
   2  23  -6        172.51        158.75        34.97 o                         
   3  23  -6         51.37         32.22        14.32 o                         
   4  23  -6         79.16         89.91        18.16 o                         
   5  23  -6          1.93         -9.07        10.38 o                         
   6  23  -6         15.68          6.44         9.55 o                         
   0  24  -6        100.39        113.58        27.25 o                         
   1  24  -6         78.02         93.80        28.09 o                         
   2  24  -6         27.30         32.73        28.09 o                         
   3  24  -6         24.40         15.96        17.24 o                         
   4  24  -6        143.28        171.25        23.64 o                         
   5  24  -6         34.34         46.46        14.76 o                         
   1  25  -6        152.71        130.31        27.60 o                         
   2  25  -6        181.17        171.14        23.42 o                         
   3  25  -6        102.66        100.23        18.60 o                         
   4  25  -6        182.50        205.01        26.15 o                         
   5  25  -6         70.34         79.52        17.64 o                         
   0  26  -6         72.57         42.20        20.02 o                         
   1  26  -6         22.45         26.03        12.63 o                         
   2  26  -6        153.79        159.47        33.76 o                         
   3  26  -6          8.70         12.03        13.50 o                         
   4  26  -6         50.13         56.18        25.20 o                         
   1  27  -6         62.52         97.21        20.38 o                         
   2  27  -6         58.92         39.04        15.26 o                         
   3  27  -6         85.37         86.33        27.01 o                         
   2   0  -5       3458.27       3393.79        80.65 o                         
   4   0  -5        269.72        288.87        31.35 o                         
   6   0  -5       1163.99       1157.88        65.11 o                         
   8   0  -5       1869.21       1786.51        92.36 o                         
  10   0  -5        110.12        142.50        32.80 o                         
  12   0  -5        268.86        247.64        43.65 o                         
   0   1  -5       1230.27       1234.75        36.41 o                         
   1   1  -5        913.57        942.75        20.85 o                         
   2   1  -5        233.54        281.47        14.10 o                         
   3   1  -5        423.90        448.83        19.35 o                         
   4   1  -5        211.60        246.09        20.20 o                         
   5   1  -5        416.55        461.35        38.34 o                         
   6   1  -5        902.25        925.20        40.41 o                         
   7   1  -5         89.73         76.11        20.14 o                         
   8   1  -5       1093.42       1118.56        49.61 o                         
   9   1  -5        133.84        137.94        21.00 o                         
  10   1  -5        343.05        324.39        32.71 o                         
  11   1  -5        118.30        117.55        21.18 o                         
  12   1  -5         32.24         27.81        14.73 o                         
   1   2  -5        258.53        279.28        10.30 o                         
   2   2  -5        145.83        144.08         7.41 o                         
   3   2  -5        741.82        765.55        22.48 o                         
   4   2  -5       1796.33       1791.04        42.30 o                         
   5   2  -5        398.05        389.86        32.90 o                         
   6   2  -5        154.06        173.69        20.11 o                         
   7   2  -5        803.14        800.89        39.30 o                         
   8   2  -5        133.28        158.77        23.99 o                         
   9   2  -5        386.26        367.56        33.26 o                         
  10   2  -5        159.70        160.76        25.80 o                         
  11   2  -5        168.40        162.38        37.74 o                         
  12   2  -5        222.02        209.54        28.93 o                         
   0   3  -5        511.89        504.68        20.14 o                         
   1   3  -5        124.60        136.62         7.93 o                         
   2   3  -5        756.83        748.01        17.35 o                         
   3   3  -5        366.90        369.49        15.36 o                         
   4   3  -5        695.80        670.82        24.04 o                         
   5   3  -5        454.23        438.80        29.56 o                         
   6   3  -5        238.98        210.83        22.29 o                         
   7   3  -5        274.02        309.41        27.44 o                         
   8   3  -5        101.54         99.08        17.57 o                         
   9   3  -5        155.04        143.83        21.57 o                         
  10   3  -5        325.20        342.42        33.32 o                         
  11   3  -5        107.98        120.69        23.22 o                         
  12   3  -5        116.74        139.68        25.52 o                         
   1   4  -5        136.46        143.79         8.31 o                         
   2   4  -5       1298.70       1307.01        26.59 o                         
   3   4  -5        641.16        628.33        20.48 o                         
   4   4  -5         50.47         55.21         7.34 o                         
   5   4  -5        302.09        348.01        59.67 o                         
   6   4  -5        918.36        839.45        38.75 o                         
   7   4  -5        788.14        822.10        39.39 o                         
   8   4  -5         99.48         85.11        37.37 o                         
   9   4  -5        316.50        303.07        30.07 o                         
  10   4  -5         78.44         75.04        16.59 o                         
  11   4  -5        105.93         81.61        18.30 o                         
  12   4  -5        284.97        264.37        33.13 o                         
   0   5  -5       3129.90       3043.69        80.29 o                         
   1   5  -5        375.60        387.83        19.10 o                         
   2   5  -5        872.32        851.77        23.45 o                         
   3   5  -5       1185.85       1122.25        43.18 o                         
   4   5  -5        773.13        731.96        28.45 o                         
   5   5  -5        824.37        856.91        26.77 o                         
   6   5  -5        603.76        602.22        63.77 o                         
   7   5  -5        312.89        280.63        26.69 o                         
   8   5  -5         80.70         88.07        17.11 o                         
   9   5  -5        314.30        290.73        32.31 o                         
  10   5  -5         22.85         54.25        15.04 o                         
  11   5  -5         51.20         41.44        20.74 o                         
  12   5  -5        340.76        373.76        39.01 o                         
   1   6  -5        566.69        577.52        15.64 o                         
   2   6  -5        330.19        358.75        15.73 o                         
   3   6  -5        452.69        456.36        25.68 o                         
   4   6  -5        673.71        697.45        25.89 o                         
   5   6  -5       1388.76       1320.26        36.51 o                         
   6   6  -5         54.56         67.69        13.13 o                         
   7   6  -5        258.52        235.10        43.41 o                         
   8   6  -5          7.65         -0.81         9.53 o                         
   9   6  -5        127.88        127.82        23.62 o                         
  10   6  -5        257.08        203.83        26.68 o                         
  11   6  -5         52.38         23.76        13.97 o                         
  12   6  -5        167.97        225.67        51.37 o                         
   0   7  -5        405.54        376.44        35.80 o                         
   1   7  -5       1106.76       1102.30        24.22 o                         
   2   7  -5       1435.40       1330.81        34.80 o                         
   3   7  -5         31.25         11.06         6.41 o                         
   4   7  -5       3156.05       3039.84        67.13 o                         
   5   7  -5         18.52         27.81         6.67 o                         
   6   7  -5         50.78         37.73        10.92 o                         
   7   7  -5         73.49         51.13        16.64 o                         
   8   7  -5         72.64         70.14        15.34 o                         
   9   7  -5         60.28         54.82        14.91 o                         
  10   7  -5         82.24        115.32        54.13 o                         
  11   7  -5        239.04        258.19        31.36 o                         
  12   7  -5        130.60        120.98        23.41 o                         
   1   8  -5         64.31         60.01         5.80 o                         
   2   8  -5        551.21        513.54        19.39 o                         
   3   8  -5       2034.32       2072.90        59.86 o                         
   4   8  -5        500.64        526.55        20.55 o                         
   5   8  -5        111.72        119.82        13.93 o                         
   6   8  -5        100.34         83.81        10.41 o                         
   7   8  -5        459.36        412.18        32.39 o                         
   8   8  -5        313.83        335.81        51.96 o                         
   9   8  -5        470.38        357.27        32.47 o                         
  10   8  -5         25.73         41.17        14.49 o                         
  11   8  -5         73.27         62.58        18.75 o                         
   0   9  -5       1403.71       1415.59        43.02 o                         
   1   9  -5       1973.02       1897.84        37.02 o                         
   2   9  -5        292.07        347.76        17.36 o                         
   3   9  -5        208.29        207.04        27.81 o                         
   4   9  -5        272.85        282.02        35.96 o                         
   5   9  -5       1138.03       1112.67        33.37 o                         
   6   9  -5         73.84         82.37        17.14 o                         
   7   9  -5        529.56        569.10        60.76 o                         
   8   9  -5         46.27         44.13        14.66 o                         
   9   9  -5        433.11        396.57        37.25 o                         
  10   9  -5         48.36         55.25        16.50 o                         
  11   9  -5         19.31         -4.68        12.02 o                         
   1  10  -5         41.45         43.66         5.43 o                         
   2  10  -5        815.57        746.38        24.70 o                         
   3  10  -5        123.45        132.50        11.84 o                         
   4  10  -5        139.81        137.11        22.37 o                         
   5  10  -5        247.06        266.04        18.06 o                         
   6  10  -5         18.86          8.91         7.62 o                         
   7  10  -5        108.26        131.16        19.18 o                         
   8  10  -5        997.98       1018.51        47.66 o                         
   9  10  -5         14.70         14.11        11.22 o                         
  10  10  -5         22.08         36.27        15.00 o                         
  11  10  -5        186.01        189.81        27.94 o                         
   0  11  -5        465.98        447.93        24.72 o                         
   1  11  -5        602.46        574.19        16.85 o                         
   2  11  -5       1776.92       1740.26        52.47 o                         
   3  11  -5        183.74        159.86        19.84 o                         
   4  11  -5       1309.87       1263.55        36.51 o                         
   5  11  -5       1376.86       1336.83        47.00 o                         
   6  11  -5        270.45        250.60        18.13 o                         
   7  11  -5         56.54         37.34        12.01 o                         
   8  11  -5          1.91          7.28         9.21 o                         
   9  11  -5        138.04        158.81        23.16 o                         
  10  11  -5        100.01         69.35        17.30 o                         
  11  11  -5          0.43          9.07        12.81 o                         
   1  12  -5        499.64        499.09        16.46 o                         
   2  12  -5          3.14          2.63         4.71 o                         
   3  12  -5        879.34        866.39        28.51 o                         
   4  12  -5         87.47        109.32        23.60 o                         
   5  12  -5         41.73         43.13        13.59 o                         
   6  12  -5        153.10        145.12        14.47 o                         
   7  12  -5         48.49         23.20         9.65 o                         
   8  12  -5        261.73        189.70        61.86 o                         
   9  12  -5        257.87        204.94        61.61 o                         
  10  12  -5        747.55        770.42        52.32 o                         
  11  12  -5         22.64          5.50        12.66 o                         
   0  13  -5       1597.74       1643.51        75.00 o                         
   1  13  -5        217.44        228.69        20.12 o                         
   2  13  -5         89.06         76.69        12.39 o                         
   3  13  -5         29.87         29.93         9.03 o                         
   4  13  -5         91.83         84.90        11.14 o                         
   5  13  -5         10.18         18.91         8.61 o                         
   6  13  -5        276.36        258.69        26.88 o                         
   7  13  -5         45.04         40.13        10.16 o                         
   8  13  -5        162.14        199.18        26.41 o                         
   9  13  -5        136.41        170.64        24.18 o                         
  10  13  -5          8.57          4.96        11.22 o                         
  11  13  -5        227.80        230.63        30.64 o                         
   1  14  -5       3616.21       3647.66        96.83 o                         
   2  14  -5        526.28        526.47        53.41 o                         
   3  14  -5        554.89        584.67        28.70 o                         
   4  14  -5         44.21         45.12        10.95 o                         
   5  14  -5        529.67        513.70        25.61 o                         
   6  14  -5         63.34         49.21         9.63 o                         
   7  14  -5       1013.02        998.65        35.80 o                         
   8  14  -5         69.78         77.93        16.85 o                         
   9  14  -5        364.92        375.05        35.41 o                         
  10  14  -5         44.22         14.34        13.04 o                         
   0  15  -5        556.76        597.04        41.96 o                         
   1  15  -5         71.18         68.01        12.39 o                         
   2  15  -5        121.54        140.32        17.20 o                         
   3  15  -5         96.27        119.04        16.00 o                         
   4  15  -5        379.16        359.57        26.84 o                         
   5  15  -5         42.16         43.32        11.26 o                         
   6  15  -5        287.45        294.37        30.00 o                         
   7  15  -5          1.26          7.84         7.11 o                         
   8  15  -5         47.75         45.06        14.52 o                         
   9  15  -5         72.18        116.60        21.45 o                         
  10  15  -5        172.47        139.84        23.44 o                         
   1  16  -5         48.22         35.83         9.70 o                         
   2  16  -5         29.29         23.32        10.85 o                         
   3  16  -5        868.46        819.67        36.49 o                         
   4  16  -5         65.22         56.44        12.70 o                         
   5  16  -5         14.72          9.25        12.78 o                         
   6  16  -5        116.84        115.55        16.94 o                         
   7  16  -5        367.61        384.26        33.44 o                         
   8  16  -5         22.49          7.80        11.76 o                         
   9  16  -5        268.23        293.15        31.97 o                         
  10  16  -5         94.56        124.26        23.34 o                         
   0  17  -5       1045.95        998.99        57.88 o                         
   1  17  -5         25.72         35.09        10.09 o                         
   2  17  -5        575.50        559.41        53.16 o                         
   3  17  -5        131.84        109.26        28.20 o                         
   4  17  -5        408.59        464.82        32.43 o                         
   5  17  -5        739.65        814.00        38.12 o                         
   6  17  -5         89.74         76.37        14.92 o                         
   7  17  -5         13.29         10.68         7.83 o                         
   8  17  -5        214.54        240.59        24.05 o                         
   9  17  -5          2.09          1.49        20.38 o                         
  10  17  -5         87.33        104.40        21.22 o                         
   1  18  -5        244.28        253.02        28.21 o                         
   2  18  -5        311.15        347.56        58.23 o                         
   3  18  -5        587.30        546.08        32.27 o                         
   4  18  -5        379.09        401.27        49.66 o                         
   5  18  -5        111.04        105.38        16.62 o                         
   6  18  -5        119.69        145.30        20.08 o                         
   7  18  -5          5.89         -1.35         8.49 o                         
   8  18  -5        142.28        125.90        17.96 o                         
   9  18  -5        109.08         71.42        18.05 o                         
   0  19  -5       1683.69       1658.46        82.47 o                         
   1  19  -5        120.96        139.27        25.31 o                         
   2  19  -5        669.30        678.24        34.58 o                         
   3  19  -5        208.50        179.87        20.77 o                         
   4  19  -5         84.44         90.39        15.81 o                         
   5  19  -5        579.99        549.71        51.85 o                         
   6  19  -5        112.07        106.38        17.50 o                         
   7  19  -5        459.97        474.27        35.66 o                         
   8  19  -5        142.83        148.13        17.67 o                         
   9  19  -5        166.76        149.78        27.13 o                         
   1  20  -5         87.32        102.88        16.37 o                         
   2  20  -5        813.95        798.68        75.59 o                         
   3  20  -5        307.90        345.35        28.90 o                         
   4  20  -5         79.29         96.40        16.87 o                         
   5  20  -5        386.28        312.11        28.16 o                         
   6  20  -5         34.50         21.01        11.55 o                         
   7  20  -5        221.75        259.93        27.67 o                         
   8  20  -5        219.41        233.64        22.47 o                         
   9  20  -5        278.20        273.81        36.29 o                         
   0  21  -5        375.32        460.79        47.27 o                         
   1  21  -5         27.60         17.97         9.89 o                         
   2  21  -5         35.48         15.55        10.16 o                         
   3  21  -5         27.21         25.95        20.62 o                         
   4  21  -5        233.40        280.36        37.14 o                         
   5  21  -5         94.09         92.54        16.74 o                         
   6  21  -5          9.22         12.90        10.32 o                         
   7  21  -5         71.35         76.46        17.32 o                         
   8  21  -5        172.34        182.84        59.81 o                         
   1  22  -5          9.61          5.69        15.07 o                         
   2  22  -5         60.20         49.63        13.13 o                         
   3  22  -5        147.70        123.72        20.73 o                         
   4  22  -5        336.72        325.13        38.21 o                         
   5  22  -5         60.37         75.73        16.10 o                         
   6  22  -5         44.18         40.10        13.44 o                         
   7  22  -5         39.58         51.25        15.21 o                         
   8  22  -5         23.86         24.02        13.04 o                         
   0  23  -5        188.69        224.97        34.73 o                         
   1  23  -5          0.18          3.91         8.78 o                         
   2  23  -5        143.72        172.96        39.79 o                         
   3  23  -5        117.97        114.24        29.89 o                         
   4  23  -5         76.71         81.57        16.20 o                         
   5  23  -5         71.56        101.62        19.17 o                         
   6  23  -5        510.96        577.11        91.26 o                         
   7  23  -5         12.85         30.75        12.45 o                         
   1  24  -5        217.88        203.08        41.24 o                         
   2  24  -5         25.58         -0.22        10.73 o                         
   3  24  -5        128.78        104.15        20.00 o                         
   4  24  -5         94.99         99.88        17.37 o                         
   5  24  -5        173.16        193.97        24.72 o                         
   6  24  -5        117.04        125.06        21.09 o                         
   7  24  -5        159.27        170.75        24.54 o                         
   0  25  -5        173.12        202.30        34.97 o                         
   1  25  -5         72.56         99.75        17.98 o                         
   2  25  -5         92.99         96.93        18.11 o                         
   3  25  -5         28.98         47.35        14.14 o                         
   4  25  -5        627.41        643.73        44.49 o                         
   5  25  -5         12.52         24.05        21.46 o                         
   6  25  -5        121.49        140.70        22.25 o                         
   1  26  -5        119.17        113.17        18.98 o                         
   2  26  -5         23.10         20.99        19.17 o                         
   3  26  -5        410.89        502.00        47.02 o                         
   4  26  -5         16.76         35.26        12.91 o                         
   5  26  -5         85.42        119.56        21.22 o                         
   6  26  -5         36.13         40.32        13.94 o                         
   0  27  -5         53.63         72.35        22.91 o                         
   1  27  -5         32.18         34.77        13.29 o                         
   2  27  -5          7.05         14.82        11.22 o                         
   3  27  -5         57.96         52.81        23.87 o                         
   4  27  -5        244.91        234.02        27.79 o                         
   5  27  -5         56.12         33.02        25.32 o                         
   1  28  -5         27.27         37.40        15.07 o                         
   2  28  -5         93.34        140.16        21.82 o                         
   3  28  -5         78.97         58.60        17.85 o                         
   4  28  -5        167.32        202.50        26.84 o                         
   0  29  -5         32.20         17.36        17.60 o                         
   1  29  -5         97.59        112.79        21.32 o                         
   2  29  -5        127.27        111.66        20.87 o                         
   3  29  -5        221.19        198.92        57.39 o                         
   0   0  -4       3441.17       3568.42       116.72 o                         
   2   0  -4       1323.72       1363.34        36.67 o                         
   4   0  -4        336.56        341.54        26.03 o                         
   6   0  -4       3620.17       3970.15       145.87 o                         
   8   0  -4        997.57        933.40        60.53 o                         
  10   0  -4         78.69         77.89        23.87 o                         
  12   0  -4        359.61        334.21        47.99 o                         
   1   1  -4       1129.27       1230.42        23.55 o                         
   2   1  -4       1108.21       1212.18        23.75 o                         
   3   1  -4       1861.15       1955.12        39.61 o                         
   4   1  -4        651.46        654.50        21.58 o                         
   5   1  -4        874.75        908.83        20.01 o                         
   6   1  -4         67.84         91.69        14.01 o                         
   7   1  -4        566.38        571.97        51.23 o                         
   8   1  -4        205.24        208.11        22.80 o                         
   9   1  -4        363.08        376.51        32.40 o                         
  10   1  -4        452.47        455.74        36.72 o                         
  11   1  -4         19.68         16.97        11.22 o                         
  12   1  -4         86.63        109.91        21.39 o                         
  13   1  -4        444.23        389.29        38.64 o                         
   0   2  -4       2491.52       2789.94        66.84 o                         
   1   2  -4       1463.36       1635.12        33.62 o                         
   2   2  -4         36.92         64.58         4.63 o                         
   3   2  -4        987.18       1049.12        27.38 o                         
   4   2  -4        671.68        652.86        31.05 o                         
   5   2  -4        426.37        363.34        15.78 o                         
   6   2  -4        537.75        547.28        28.11 o                         
   7   2  -4         63.82         92.09        31.10 o                         
   8   2  -4        518.64        482.79        34.77 o                         
   9   2  -4        279.84        270.94        27.28 o                         
  10   2  -4        476.60        528.10        39.83 o                         
  11   2  -4        276.87        295.41        31.77 o                         
  12   2  -4         69.90         40.40        15.12 o                         
  13   2  -4        223.59        250.49        31.38 o                         
   1   3  -4        455.88        472.06        17.19 o                         
   2   3  -4       2882.70       2880.19        48.67 o                         
   3   3  -4       1071.31       1074.73        32.57 o                         
   4   3  -4        212.12        226.87        11.83 o                         
   5   3  -4       1728.29       1797.54        43.12 o                         
   6   3  -4        654.77        622.79        32.80 o                         
   7   3  -4        395.05        350.25        27.95 o                         
   8   3  -4       1255.98       1187.09        49.79 o                         
   9   3  -4        334.48        317.00        29.92 o                         
  10   3  -4         23.24         45.30        14.47 o                         
  11   3  -4         15.07          9.08        11.16 o                         
  12   3  -4        240.95        276.56        32.05 o                         
   0   4  -4       1745.19       1682.17        44.48 o                         
   1   4  -4        144.83        138.47         6.98 o                         
   2   4  -4         91.09         74.70         8.01 o                         
   3   4  -4        949.13       1036.44        27.22 o                         
   4   4  -4       1217.84       1218.77        31.79 o                         
   5   4  -4       1327.60       1374.06        34.77 o                         
   6   4  -4        118.34        108.52        10.26 o                         
   7   4  -4        370.28        330.50        27.28 o                         
   8   4  -4        348.94        391.05        42.43 o                         
   9   4  -4        180.72        193.92        23.22 o                         
  10   4  -4         10.16          6.23        10.12 o                         
  11   4  -4         85.48         78.55        18.13 o                         
  12   4  -4          8.83         -1.31        11.35 o                         
   1   5  -4       1085.97       1174.64        23.68 o                         
   2   5  -4        236.25        229.58         9.95 o                         
   3   5  -4        607.68        627.60        19.84 o                         
   4   5  -4        587.87        579.47        19.90 o                         
   5   5  -4        227.13        234.84        13.52 o                         
   6   5  -4        438.82        395.55        37.03 o                         
   7   5  -4        348.26        319.44        19.16 o                         
   8   5  -4        912.23        900.07        41.51 o                         
   9   5  -4         13.71         22.02        19.41 o                         
  10   5  -4         61.44         77.13        18.09 o                         
  11   5  -4         81.40         61.68        16.45 o                         
  12   5  -4         74.09        101.72        24.46 o                         
   0   6  -4        309.76        293.85        16.52 o                         
   1   6  -4       1025.46       1037.16        21.99 o                         
   2   6  -4       2633.79       2739.44        47.28 o                         
   3   6  -4        409.87        420.05        15.82 o                         
   4   6  -4       1086.92       1034.04        29.13 o                         
   5   6  -4        126.67        100.81         9.95 o                         
   6   6  -4        439.93        391.17        19.07 o                         
   7   6  -4        909.33        877.18        29.33 o                         
   8   6  -4        345.38        365.58        30.27 o                         
   9   6  -4        298.66        313.93        44.25 o                         
  10   6  -4        265.50        278.45        42.08 o                         
  11   6  -4        399.13        392.27        36.66 o                         
  12   6  -4         80.51        103.71        20.85 o                         
   1   7  -4        771.83        794.63        18.45 o                         
   2   7  -4       1933.86       1845.17        34.44 o                         
   3   7  -4       1307.62       1299.37        33.45 o                         
   4   7  -4       1423.90       1551.95        39.83 o                         
   5   7  -4       2294.86       2393.42        96.05 o                         
   6   7  -4       3767.44       3605.20        78.45 o                         
   7   7  -4         92.65        120.72        12.43 o                         
   8   7  -4        374.94        364.95        30.65 o                         
   9   7  -4        634.63        676.91        40.48 o                         
  10   7  -4        141.99        116.06        20.39 o                         
  11   7  -4          5.20         35.92        13.55 o                         
  12   7  -4        112.32        142.70        33.87 o                         
   0   8  -4       3835.41       3967.25        93.56 o                         
   1   8  -4       1065.48       1065.66        23.08 o                         
   2   8  -4        170.36        162.16         7.33 o                         
   3   8  -4       1099.96       1081.37        29.93 o                         
   4   8  -4         13.36         32.91         6.25 o                         
   5   8  -4        418.94        385.42        18.75 o                         
   6   8  -4       1158.77       1067.17        32.95 o                         
   7   8  -4        277.16        255.54        18.05 o                         
   8   8  -4        209.45        237.97        18.80 o                         
   9   8  -4        235.98        260.33        33.64 o                         
  10   8  -4        369.04        312.14        32.92 o                         
  11   8  -4        579.97        725.01       101.28 o                         
  12   8  -4         29.92         30.11        23.63 o                         
   1   9  -4       1538.63       1541.37        45.68 o                         
   2   9  -4        277.85        259.27        19.65 o                         
   3   9  -4        611.62        600.06        25.44 o                         
   4   9  -4        545.31        567.48        20.58 o                         
   5   9  -4        149.52        150.19        12.78 o                         
   6   9  -4         12.86         15.07         6.20 o                         
   7   9  -4       1457.34       1421.57        54.71 o                         
   8   9  -4        293.15        281.38        23.87 o                         
   9   9  -4        167.84        168.50        22.34 o                         
  10   9  -4         43.52         45.65        14.83 o                         
  11   9  -4        180.95        173.03        31.83 o                         
  12   9  -4         73.40         70.73        23.87 o                         
   0  10  -4       2695.53       2472.51        98.39 o                         
   1  10  -4        673.05        595.67        25.22 o                         
   2  10  -4         58.03         58.99         9.36 o                         
   3  10  -4         12.09         11.87         5.58 o                         
   4  10  -4        523.86        477.94        26.04 o                         
   5  10  -4         96.47         83.98        10.13 o                         
   6  10  -4       1191.21       1176.14        49.75 o                         
   7  10  -4        135.11        140.46        13.97 o                         
   8  10  -4        208.96        194.92        17.70 o                         
   9  10  -4        195.91        184.29        25.44 o                         
  10  10  -4         86.12         78.50        16.84 o                         
  11  10  -4        103.08        105.60        20.79 o                         
  12  10  -4        279.51        304.31        34.25 o                         
   1  11  -4       3530.61       3423.96        89.75 o                         
   2  11  -4        733.11        701.62        37.62 o                         
   3  11  -4        850.19        894.14        43.29 o                         
   4  11  -4       1149.13       1131.41        40.34 o                         
   5  11  -4        255.19        282.16        21.70 o                         
   6  11  -4       2484.06       2388.35        58.91 o                         
   7  11  -4        862.56        853.46        35.71 o                         
   8  11  -4        271.53        271.11        20.17 o                         
   9  11  -4        186.06        217.94        25.49 o                         
  10  11  -4        469.28        430.16        37.51 o                         
  11  11  -4        175.33        187.59        26.77 o                         
  12  11  -4         65.80         76.83        20.01 o                         
   0  12  -4        676.53        736.40        41.48 o                         
   1  12  -4        302.76        277.67        24.24 o                         
   2  12  -4       3115.19       2941.22       131.29 o                         
   3  12  -4        154.75        180.79        16.91 o                         
   4  12  -4        611.35        614.01        27.95 o                         
   5  12  -4        725.34        683.66        30.45 o                         
   6  12  -4        447.09        455.48        26.78 o                         
   7  12  -4         24.05         24.89         7.50 o                         
   8  12  -4        323.38        344.66        28.32 o                         
   9  12  -4         95.13         71.08        16.28 o                         
  10  12  -4        298.46        245.86        28.36 o                         
  11  12  -4        219.54        309.61        46.54 o                         
  12  12  -4        208.98        247.18        34.12 o                         
   1  13  -4       1815.09       1769.65        93.19 o                         
   2  13  -4        470.03        492.96        24.36 o                         
   3  13  -4        281.18        287.12        33.76 o                         
   4  13  -4         43.08         32.46         8.86 o                         
   5  13  -4        130.67        137.52        22.90 o                         
   6  13  -4        253.11        254.22        22.31 o                         
   7  13  -4         44.61         34.88         8.65 o                         
   8  13  -4        349.71        353.65        23.81 o                         
   9  13  -4        292.35        311.20        47.37 o                         
  10  13  -4         65.71         59.44        15.91 o                         
  11  13  -4        217.78        161.65        34.36 o                         
   0  14  -4        623.02        663.09        41.00 o                         
   1  14  -4        638.34        566.64        29.06 o                         
   2  14  -4        611.59        590.95        27.85 o                         
   3  14  -4         70.46         79.58        31.35 o                         
   4  14  -4          6.62          1.01         6.05 o                         
   5  14  -4        509.78        543.86        43.89 o                         
   6  14  -4        305.52        268.42        23.28 o                         
   7  14  -4        527.21        470.33        31.87 o                         
   8  14  -4         59.26         64.66        11.84 o                         
   9  14  -4        178.84        202.53        19.48 o                         
  10  14  -4         29.54         28.52        15.07 o                         
  11  14  -4         61.63         75.19        19.08 o                         
   1  15  -4        163.59        177.62        23.63 o                         
   2  15  -4        165.76        181.64        21.34 o                         
   3  15  -4       1100.09        974.20        38.33 o                         
   4  15  -4        297.28        276.39        23.00 o                         
   5  15  -4        105.03         92.10        13.83 o                         
   6  15  -4         64.08         43.79        11.12 o                         
   7  15  -4        283.57        259.76        48.11 o                         
   8  15  -4        119.32        105.59        14.18 o                         
   9  15  -4         43.90         35.59        10.55 o                         
  10  15  -4        303.02        291.05        31.29 o                         
  11  15  -4        120.21         69.61        18.33 o                         
   0  16  -4       2605.20       2560.03       104.66 o                         
   1  16  -4       1371.83       1335.91        46.62 o                         
   2  16  -4       1883.16       1875.34        59.58 o                         
   3  16  -4        915.60        915.88        69.09 o                         
   4  16  -4        182.55        153.92        23.27 o                         
   5  16  -4        135.34        121.59        16.03 o                         
   6  16  -4         41.04         36.77        12.54 o                         
   7  16  -4        587.39        636.41        35.63 o                         
   8  16  -4          8.97         11.86         9.14 o                         
   9  16  -4        134.47        133.32        16.27 o                         
  10  16  -4         81.16         82.18        19.05 o                         
  11  16  -4        133.68        126.09        32.42 o                         
   1  17  -4        473.97        402.49        27.71 o                         
   2  17  -4        116.00        102.32        14.65 o                         
   3  17  -4        285.13        315.16        25.08 o                         
   4  17  -4         46.53         54.13        11.71 o                         
   5  17  -4         84.31         79.25        13.39 o                         
   6  17  -4        233.40        207.80        21.61 o                         
   7  17  -4         89.24         82.64        15.59 o                         
   8  17  -4        124.14        151.68        19.65 o                         
   9  17  -4        130.04        133.06        16.80 o                         
  10  17  -4        270.37        264.40        30.34 o                         
   0  18  -4        792.19        749.66        47.99 o                         
   1  18  -4         10.46         28.96         9.19 o                         
   2  18  -4        134.79        161.84        18.24 o                         
   3  18  -4        326.37        324.41        26.25 o                         
   4  18  -4        179.26        149.97        18.07 o                         
   5  18  -4        781.55        765.42        35.95 o                         
   6  18  -4        670.50        611.77        35.21 o                         
   7  18  -4        136.63        112.71        17.47 o                         
   8  18  -4         95.55         92.18        16.44 o                         
   9  18  -4          5.35          2.75        14.35 o                         
  10  18  -4         13.39         17.07        23.63 o                         
   1  19  -4        366.54        387.59        35.08 o                         
   2  19  -4        235.94        278.06        23.96 o                         
   3  19  -4         25.07         22.38         8.60 o                         
   4  19  -4          8.09         -0.01        15.55 o                         
   5  19  -4        259.17        286.20        26.08 o                         
   6  19  -4         81.87         89.79        22.31 o                         
   7  19  -4        307.38        371.21        39.17 o                         
   8  19  -4        197.30        169.96        21.98 o                         
   9  19  -4         65.48         87.76        17.90 o                         
  10  19  -4         37.24         37.98        24.36 o                         
   0  20  -4        421.85        455.48        44.85 o                         
   1  20  -4        103.90         86.97        23.27 o                         
   2  20  -4        170.75        171.74        19.27 o                         
   3  20  -4        147.47        178.85        20.69 o                         
   4  20  -4        978.50        950.66        41.86 o                         
   5  20  -4         74.66         76.34        21.94 o                         
   6  20  -4        480.70        459.19        35.69 o                         
   7  20  -4          9.10         11.28         9.06 o                         
   8  20  -4         24.77         28.10        13.08 o                         
   9  20  -4         72.25         69.94        30.99 o                         
  10  20  -4         76.28         83.76        16.74 o                         
   1  21  -4        152.79        147.29        19.04 o                         
   2  21  -4         70.75         58.02        13.15 o                         
   3  21  -4        299.08        283.76        25.59 o                         
   4  21  -4        176.29        194.22        21.97 o                         
   5  21  -4         83.38        122.75        18.15 o                         
   6  21  -4         54.12         48.86        38.83 o                         
   7  21  -4         69.26         45.18        12.87 o                         
   8  21  -4         88.27        105.87        20.61 o                         
   9  21  -4        182.82        164.57        23.05 o                         
   0  22  -4        600.83        512.64        48.95 o                         
   1  22  -4         12.84         24.85         9.63 o                         
   2  22  -4        261.73        195.91        21.78 o                         
   3  22  -4         37.15         16.22         9.72 o                         
   4  22  -4        448.98        433.40        32.73 o                         
   5  22  -4         74.96         70.82        14.35 o                         
   6  22  -4         66.83         47.79        24.48 o                         
   7  22  -4         43.77         34.93        12.73 o                         
   8  22  -4        254.84        275.81        29.24 o                         
   9  22  -4        144.31        160.72        23.76 o                         
   1  23  -4         99.15         64.66        14.23 o                         
   2  23  -4        358.18        337.73        44.84 o                         
   3  23  -4        229.38        232.51        24.36 o                         
   4  23  -4          9.99         32.17        11.82 o                         
   5  23  -4         40.19         41.33        12.83 o                         
   6  23  -4         18.05         41.32        13.32 o                         
   7  23  -4         46.24         33.53        12.84 o                         
   8  23  -4        145.03        153.01        34.95 o                         
   0  24  -4        325.24        378.56        44.85 o                         
   1  24  -4          4.74          8.58         8.62 o                         
   2  24  -4         46.49         44.33        12.70 o                         
   3  24  -4         58.68         53.02        13.52 o                         
   4  24  -4        104.44         89.59        17.05 o                         
   5  24  -4        123.84        142.86        20.54 o                         
   6  24  -4         91.99        107.81        18.54 o                         
   7  24  -4        133.41        124.64        15.81 o                         
   8  24  -4          7.93          2.96        13.40 o                         
   1  25  -4        314.49        327.04        29.67 o                         
   2  25  -4        358.69        386.26        32.31 o                         
   3  25  -4        466.87        498.70        53.66 o                         
   4  25  -4        247.54        278.10        44.01 o                         
   5  25  -4        103.92        112.72        19.77 o                         
   6  25  -4        279.54        330.44        31.70 o                         
   7  25  -4         19.59         24.36        13.30 o                         
   0  26  -4        243.25        243.30        39.31 o                         
   1  26  -4         26.99         27.85        11.77 o                         
   2  26  -4         89.72         86.31        24.96 o                         
   3  26  -4        106.31        123.31        19.65 o                         
   4  26  -4         46.61         34.09        12.51 o                         
   5  26  -4        534.16        586.40        45.81 o                         
   6  26  -4         75.03         88.51        17.67 o                         
   7  26  -4          0.51         12.16        12.49 o                         
   1  27  -4        507.80        539.68        39.79 o                         
   2  27  -4        196.20        182.73        24.12 o                         
   3  27  -4         59.36         72.83        16.18 o                         
   4  27  -4         11.48         17.48        11.33 o                         
   5  27  -4         82.22        125.29        28.56 o                         
   6  27  -4         50.20         43.75        35.33 o                         
   0  28  -4       1067.45       1277.98        79.58 o                         
   1  28  -4         67.52         56.63        15.62 o                         
   2  28  -4         72.57         73.86        17.81 o                         
   3  28  -4          4.38         -0.95         9.54 o                         
   4  28  -4        652.12        709.62        47.32 o                         
   5  28  -4        107.53         88.96        19.70 o                         
   1  29  -4        167.11        138.67        22.06 o                         
   2  29  -4         36.81         36.12        14.32 o                         
   3  29  -4        347.04        324.36        32.63 o                         
   4  29  -4         12.14          5.18        10.83 o                         
   5  29  -4         13.26          7.71        11.40 o                         
   0  30  -4         13.15         18.33        18.81 o                         
   1  30  -4          9.73         -1.59        11.07 o                         
   2  30  -4        203.93        255.96        34.85 o                         
   3  30  -4        279.98        338.88        83.91 o                         
   1  31  -4         81.31        120.43        21.43 o                         
   2  31  -4        188.46        216.57        27.05 o                         
   2   0  -3       4551.47       5051.26       112.13 o                         
   4   0  -3       2352.45       2414.13        60.46 o                         
   6   0  -3       1263.89       1567.58        48.46 o                         
   8   0  -3        625.10        707.22        48.95 o                         
  10   0  -3        646.87        665.50        61.01 o                         
  12   0  -3        313.13        274.16        42.92 o                         
   0   1  -3         94.69        126.73         8.61 o                         
   1   1  -3       2758.31       2975.07        49.16 o                         
   2   1  -3       1782.98       1933.35        44.62 o                         
   3   1  -3        185.09        217.80         6.78 o                         
   4   1  -3       4434.05       4876.92        78.45 o                         
   5   1  -3        868.78        829.85        27.18 o                         
   6   1  -3       1143.21       1150.39        25.41 o                         
   7   1  -3        602.92        595.75        17.39 o                         
   8   1  -3        642.68        650.16        50.22 o                         
   9   1  -3         76.67         76.68        18.33 o                         
  10   1  -3         48.23         44.55        16.16 o                         
  11   1  -3        546.64        490.22        49.32 o                         
  12   1  -3         71.20         68.77        16.38 o                         
  13   1  -3         52.12         48.87        16.84 o                         
   1   2  -3       4896.14       5203.69        81.27 o                         
   2   2  -3       2847.39       3035.95        49.76 o                         
   3   2  -3        656.23        642.69        18.16 o                         
   4   2  -3        219.70        214.06        28.80 o                         
   5   2  -3       1310.07       1270.97        25.87 o                         
   6   2  -3         43.30         70.43         7.17 o                         
   7   2  -3        169.41        174.37        10.16 o                         
   8   2  -3        868.89        827.79        28.04 o                         
   9   2  -3        542.82        529.26        36.56 o                         
  10   2  -3         57.58         63.33        14.93 o                         
  11   2  -3         18.66         30.14        12.44 o                         
  12   2  -3         78.94        100.51        19.60 o                         
  13   2  -3         30.69         38.66        15.07 o                         
   0   3  -3       2252.21       2271.57        62.33 o                         
   1   3  -3         31.33         33.55         3.22 o                         
   2   3  -3        299.47        335.60        11.73 o                         
   3   3  -3        950.80       1066.00        26.29 o                         
   4   3  -3        230.28        229.89        12.07 o                         
   5   3  -3       1294.90       1303.89        33.10 o                         
   6   3  -3       1451.02       1492.34        42.80 o                         
   7   3  -3        570.81        566.72        21.34 o                         
   8   3  -3        227.52        243.91        16.86 o                         
   9   3  -3         82.67         92.37        16.00 o                         
  10   3  -3        363.41        370.78        32.05 o                         
  11   3  -3        149.42        177.07        34.73 o                         
  12   3  -3        171.22        147.71        22.33 o                         
  13   3  -3         81.29         70.31        17.94 o                         
   1   4  -3       3565.99       3709.14        60.29 o                         
   2   4  -3       2709.44       2735.61        55.81 o                         
   3   4  -3       1533.09       1466.06        35.93 o                         
   4   4  -3       1500.50       1598.71        36.75 o                         
   5   4  -3       2025.14       2038.55        46.08 o                         
   6   4  -3        376.00        371.14        17.34 o                         
   7   4  -3        918.56        901.28        40.87 o                         
   8   4  -3       1323.47       1215.20        38.12 o                         
   9   4  -3        183.21        181.51        21.48 o                         
  10   4  -3        286.16        279.30        56.07 o                         
  11   4  -3         67.85         66.01        16.02 o                         
  12   4  -3        154.13        188.21        66.08 o                         
  13   4  -3         28.48         26.29        13.69 o                         
   0   5  -3       3624.62       3574.41       160.71 o                         
   1   5  -3       1330.01       1419.29        26.78 o                         
   2   5  -3       6384.38       6490.69       117.91 o                         
   3   5  -3       2327.77       2507.50        52.28 o                         
   4   5  -3       3417.95       3619.87        71.64 o                         
   5   5  -3        467.51        458.56        22.21 o                         
   6   5  -3        550.75        494.72        19.20 o                         
   7   5  -3        119.62        115.88        11.40 o                         
   8   5  -3        733.93        707.68        26.18 o                         
   9   5  -3        295.56        294.26        20.22 o                         
  10   5  -3        485.90        479.45        40.75 o                         
  11   5  -3         15.99         17.59        10.81 o                         
  12   5  -3         93.32         82.64        18.03 o                         
  13   5  -3         12.29         -6.89         9.62 o                         
   1   6  -3        342.13        326.63        17.48 o                         
   2   6  -3       2662.58       2768.97        53.06 o                         
   3   6  -3       1256.67       1387.89        40.72 o                         
   4   6  -3       1401.17       1475.66        35.35 o                         
   5   6  -3        381.31        398.85        16.77 o                         
   6   6  -3        231.98        287.32        15.78 o                         
   7   6  -3        744.08        763.28        26.42 o                         
   8   6  -3       1311.40       1251.90        37.65 o                         
   9   6  -3        436.06        457.72        23.69 o                         
  10   6  -3        220.88        231.39        25.12 o                         
  11   6  -3          2.95          4.96        11.09 o                         
  12   6  -3         98.03        139.78        22.83 o                         
  13   6  -3        131.35        130.73        23.51 o                         
   0   7  -3       5043.02       4888.36       162.03 o                         
   1   7  -3        492.80        435.19        37.62 o                         
   2   7  -3        786.62        777.37        26.57 o                         
   3   7  -3        681.48        621.92        23.76 o                         
   4   7  -3        864.97        899.19        30.76 o                         
   5   7  -3       1842.75       1715.28        42.08 o                         
   6   7  -3       2477.15       2284.26        53.69 o                         
   7   7  -3       1440.87       1418.91        39.33 o                         
   8   7  -3       1050.03       1030.78        47.90 o                         
   9   7  -3        236.82        231.86        19.02 o                         
  10   7  -3        157.12        139.61        20.72 o                         
  11   7  -3        123.87        120.95        28.08 o                         
  12   7  -3         35.82         45.37        22.07 o                         
  13   7  -3         18.56          8.87        12.08 o                         
   1   8  -3       1480.32       1482.23        42.27 o                         
   2   8  -3        977.54       1002.65        32.31 o                         
   3   8  -3         55.52         47.40         9.40 o                         
   4   8  -3       1414.95       1447.22        46.06 o                         
   5   8  -3        584.85        528.74        25.92 o                         
   6   8  -3        964.19        929.64        29.18 o                         
   7   8  -3       1512.23       1452.64        40.44 o                         
   8   8  -3        351.65        359.77        30.00 o                         
   9   8  -3        829.31        790.13        30.20 o                         
  10   8  -3        162.98        176.57        23.00 o                         
  11   8  -3         61.10         45.33        15.67 o                         
  12   8  -3         19.09          6.60        16.28 o                         
  13   8  -3        180.34        149.36        24.46 o                         
   0   9  -3        901.30       1018.04        46.06 o                         
   1   9  -3       1140.96       1146.11        38.10 o                         
   2   9  -3        475.70        441.68        19.87 o                         
   3   9  -3       1148.75       1311.36        47.74 o                         
   4   9  -3        526.38        494.30        31.11 o                         
   5   9  -3       2267.16       2203.78        62.31 o                         
   6   9  -3        188.91        208.95        17.68 o                         
   7   9  -3        772.56        763.49        27.52 o                         
   8   9  -3         21.31          7.76         6.44 o                         
   9   9  -3        359.68        305.17        21.52 o                         
  10   9  -3          7.92         12.82         8.32 o                         
  11   9  -3        707.21        702.75        70.78 o                         
  12   9  -3         58.46         33.88        15.57 o                         
  13   9  -3         93.82         93.34        20.46 o                         
   1  10  -3       4672.26       4839.09       114.99 o                         
   2  10  -3        399.52        358.67        17.67 o                         
   3  10  -3        685.45        711.37        27.72 o                         
   4  10  -3        514.67        459.39        21.77 o                         
   5  10  -3        473.65        403.42        26.41 o                         
   6  10  -3        442.82        389.61        22.70 o                         
   7  10  -3       1785.92       1829.06        58.29 o                         
   8  10  -3        663.50        672.92        32.80 o                         
   9  10  -3        293.49        306.63        22.17 o                         
  10  10  -3        126.05        112.07        14.60 o                         
  11  10  -3         68.10         60.98        16.35 o                         
  12  10  -3        223.26        249.82        38.10 o                         
   0  11  -3        896.09        845.14        41.96 o                         
   1  11  -3       2703.50       2787.75        73.24 o                         
   2  11  -3        467.77        466.23        21.53 o                         
   3  11  -3         65.35         76.42        10.32 o                         
   4  11  -3        866.00        887.12        32.97 o                         
   5  11  -3       2971.51       2806.85        76.70 o                         
   6  11  -3        955.19        945.89        52.69 o                         
   7  11  -3        140.52        157.27        17.75 o                         
   8  11  -3        827.19        856.94        31.45 o                         
   9  11  -3        547.28        575.11        32.28 o                         
  10  11  -3         38.50         37.82        10.04 o                         
  11  11  -3        116.43         89.81        18.41 o                         
  12  11  -3        189.51        193.01        27.12 o                         
   1  12  -3         83.30         92.55        11.00 o                         
   2  12  -3        415.05        367.61        19.25 o                         
   3  12  -3        122.09        177.70        20.98 o                         
   4  12  -3        830.10        752.80        30.47 o                         
   5  12  -3         45.03         37.23        16.04 o                         
   6  12  -3        963.06        863.59        35.44 o                         
   7  12  -3        294.47        273.45        22.92 o                         
   8  12  -3        208.09        231.32        22.55 o                         
   9  12  -3        232.45        242.58        20.37 o                         
  10  12  -3        343.86        370.01        26.04 o                         
  11  12  -3         95.80        105.36        32.42 o                         
  12  12  -3         28.16         29.42        15.35 o                         
   0  13  -3         48.74         35.69        10.61 o                         
   1  13  -3        726.97        739.22        28.97 o                         
   2  13  -3       1388.14       1402.03        44.47 o                         
   3  13  -3        126.97        135.08        14.15 o                         
   4  13  -3       1220.40       1203.18        41.74 o                         
   5  13  -3        328.82        354.83        24.71 o                         
   6  13  -3         34.24         38.30        12.66 o                         
   7  13  -3        650.75        632.77        31.19 o                         
   8  13  -3        302.89        306.29        51.00 o                         
   9  13  -3         87.40         90.94        15.22 o                         
  10  13  -3        299.90        313.69        31.99 o                         
  11  13  -3         68.00         86.21        33.03 o                         
  12  13  -3         27.13         15.90        13.13 o                         
   1  14  -3       1057.99       1045.86        36.83 o                         
   2  14  -3         36.35         33.02        11.21 o                         
   3  14  -3       3668.68       3577.72       113.33 o                         
   4  14  -3        254.04        241.94        20.18 o                         
   5  14  -3        416.83        382.06        29.89 o                         
   6  14  -3        186.43        176.70        18.64 o                         
   7  14  -3        446.77        476.47        28.67 o                         
   8  14  -3        163.77        147.59        18.57 o                         
   9  14  -3        235.53        287.78        26.52 o                         
  10  14  -3         25.15         20.82         9.04 o                         
  11  14  -3        270.22        232.31        28.60 o                         
  12  14  -3          1.93          5.82        12.34 o                         
   0  15  -3       1503.79       1714.17        74.76 o                         
   1  15  -3         17.38         31.77         7.62 o                         
   2  15  -3        189.64        128.37        15.18 o                         
   3  15  -3        276.23        281.25        37.14 o                         
   4  15  -3         14.73         17.25        10.61 o                         
   5  15  -3       1136.83       1012.27        72.09 o                         
   6  15  -3        551.21        545.76        53.54 o                         
   7  15  -3         86.62         80.76        14.95 o                         
   8  15  -3        133.96        116.72        23.63 o                         
   9  15  -3        330.99        361.83        71.49 o                         
  10  15  -3        448.19        433.11        28.76 o                         
  11  15  -3         69.59         35.12        17.81 o                         
  12  15  -3         29.54         21.23        18.64 o                         
   1  16  -3         44.78         34.18         9.11 o                         
   2  16  -3        139.93        110.61        21.69 o                         
   3  16  -3        750.38        786.36        42.92 o                         
   4  16  -3        230.71        239.11        21.00 o                         
   5  16  -3        124.26        117.42        14.98 o                         
   6  16  -3        433.25        355.17        26.90 o                         
   7  16  -3        420.26        363.55        28.20 o                         
   8  16  -3         16.97          6.06         8.48 o                         
   9  16  -3        417.71        401.26        32.41 o                         
  10  16  -3         23.22         19.82         9.83 o                         
  11  16  -3        192.24        187.48        23.96 o                         
   0  17  -3        931.76        835.03        47.99 o                         
   1  17  -3        757.48        749.96        32.06 o                         
   2  17  -3        298.97        303.56        49.19 o                         
   3  17  -3        786.81        773.78        33.45 o                         
   4  17  -3        195.69        190.57        19.60 o                         
   5  17  -3        145.83        159.28        18.07 o                         
   6  17  -3        441.51        421.39        45.10 o                         
   7  17  -3        220.82        245.04        23.59 o                         
   8  17  -3        166.02        197.41        22.70 o                         
   9  17  -3        233.64        265.81        26.94 o                         
  10  17  -3        112.69        153.05        22.08 o                         
  11  17  -3         21.62         14.71         8.84 o                         
   1  18  -3        764.37        788.51        69.32 o                         
   2  18  -3        522.58        488.54        26.15 o                         
   3  18  -3        249.41        291.31        23.53 o                         
   4  18  -3       1023.56       1020.04        41.23 o                         
   5  18  -3         59.02         45.41        11.40 o                         
   6  18  -3        576.36        539.32        31.69 o                         
   7  18  -3        105.93        118.77        17.54 o                         
   8  18  -3         35.43         56.48        13.64 o                         
   9  18  -3         19.94         34.78        12.91 o                         
  10  18  -3         49.47         68.68        15.42 o                         
  11  18  -3         28.25         20.99         8.73 o                         
   0  19  -3        467.97        480.08        43.17 o                         
   1  19  -3         10.79          3.13         6.18 o                         
   2  19  -3        460.10        476.91        46.18 o                         
   3  19  -3        426.67        365.02        27.09 o                         
   4  19  -3       1045.35        910.03        40.75 o                         
   5  19  -3        489.61        435.11        30.81 o                         
   6  19  -3         40.22         48.30        12.81 o                         
   7  19  -3        125.13        105.25        16.70 o                         
   8  19  -3         35.55         42.00        13.38 o                         
   9  19  -3         42.38         68.61        14.98 o                         
  10  19  -3         90.77        125.23        17.52 o                         
  11  19  -3        512.71        508.26        33.90 o                         
   1  20  -3        868.91        840.20        40.74 o                         
   2  20  -3        940.34        887.06        37.94 o                         
   3  20  -3         65.38         44.25        18.93 o                         
   4  20  -3          0.03          3.86         7.36 o                         
   5  20  -3         64.02         51.09        15.31 o                         
   6  20  -3        106.49         99.57        30.86 o                         
   7  20  -3        245.50        257.31        26.23 o                         
   8  20  -3        461.83        412.54        50.51 o                         
   9  20  -3         96.27        103.39        14.62 o                         
  10  20  -3         87.47         98.57        15.83 o                         
   0  21  -3        639.98        666.47        46.30 o                         
   1  21  -3         65.80         58.47        12.10 o                         
   2  21  -3        162.98        184.75        19.76 o                         
   3  21  -3        327.58        290.45        24.81 o                         
   4  21  -3        185.88        176.36        20.12 o                         
   5  21  -3        235.40        273.49        26.29 o                         
   6  21  -3         75.01        113.30        17.13 o                         
   7  21  -3        264.33        282.23        37.62 o                         
   8  21  -3         79.55         80.97        13.12 o                         
   9  21  -3         62.30         47.32        11.99 o                         
  10  21  -3         24.09         32.14        16.44 o                         
   1  22  -3        131.40        123.55        25.67 o                         
   2  22  -3        679.61        727.73        35.38 o                         
   3  22  -3         61.49         58.19        18.23 o                         
   4  22  -3         38.22         51.63        12.56 o                         
   5  22  -3        172.05        151.20        25.12 o                         
   6  22  -3         51.21         65.52        10.96 o                         
   7  22  -3        122.69        129.09        15.35 o                         
   8  22  -3        124.31        140.88        24.28 o                         
   9  22  -3         64.44         52.94        12.86 o                         
   0  23  -3       1469.77       1537.91        79.10 o                         
   1  23  -3        446.34        449.99        32.13 o                         
   2  23  -3        446.74        504.39        40.63 o                         
   3  23  -3        588.51        612.14        92.59 o                         
   4  23  -3        350.82        360.59        34.63 o                         
   5  23  -3         12.03         14.95        12.05 o                         
   6  23  -3        190.79        195.41        17.74 o                         
   7  23  -3        102.64         97.57        13.73 o                         
   8  23  -3        192.53        196.19        19.37 o                         
   9  23  -3        190.29        192.08        20.39 o                         
   1  24  -3        228.71        212.31        22.59 o                         
   2  24  -3        264.70        236.74        24.04 o                         
   3  24  -3        671.25        707.09        36.49 o                         
   4  24  -3         67.36         64.86        14.25 o                         
   5  24  -3        106.27        105.69        13.58 o                         
   6  24  -3         18.49         17.89         8.44 o                         
   7  24  -3         90.36         82.95        13.39 o                         
   8  24  -3         62.62         63.18        12.97 o                         
   9  24  -3        103.53        130.93        17.08 o                         
   0  25  -3       1280.63       1249.52        71.86 o                         
   1  25  -3        438.79        419.85        32.64 o                         
   2  25  -3         42.34         35.26        23.15 o                         
   3  25  -3        125.22        139.81        19.38 o                         
   4  25  -3        199.81        243.72        25.15 o                         
   5  25  -3        117.94        136.84        28.32 o                         
   6  25  -3        185.18        213.97        20.07 o                         
   7  25  -3         74.06         59.13        12.17 o                         
   8  25  -3        106.30        114.73        27.95 o                         
   1  26  -3        770.25        818.37        40.50 o                         
   2  26  -3        222.41        195.37        22.68 o                         
   3  26  -3        332.01        327.31        29.83 o                         
   4  26  -3         46.26         43.28        13.38 o                         
   5  26  -3        107.11        151.12        21.49 o                         
   6  26  -3         76.92         81.97        16.99 o                         
   7  26  -3        157.50        178.57        24.38 o                         
   8  26  -3         45.41         44.58        15.30 o                         
   0  27  -3       1087.65       1059.76        67.52 o                         
   1  27  -3         56.62         64.71        16.28 o                         
   2  27  -3         54.01         35.07        25.92 o                         
   3  27  -3          6.08          6.39        10.33 o                         
   4  27  -3        183.58        178.43        23.53 o                         
   5  27  -3          1.42          7.62         9.34 o                         
   6  27  -3        160.59        178.58        24.54 o                         
   7  27  -3          4.35          4.92        10.92 o                         
   1  28  -3        319.48        296.94        29.32 o                         
   2  28  -3         88.90         85.69        17.40 o                         
   3  28  -3          0.61          2.43        13.99 o                         
   4  28  -3        223.03        238.43        26.51 o                         
   5  28  -3         29.18         47.09        14.43 o                         
   6  28  -3        263.21        251.19        28.50 o                         
   0  29  -3        177.44        175.77        34.00 o                         
   1  29  -3        306.19        308.02        47.51 o                         
   2  29  -3        487.25        551.37        54.01 o                         
   3  29  -3          6.80         -4.36         9.40 o                         
   4  29  -3        206.74        172.19        22.93 o                         
   5  29  -3        195.44        204.60        25.74 o                         
   6  29  -3        134.06        160.01        24.00 o                         
   1  30  -3        220.54        218.28        26.85 o                         
   2  30  -3         50.54         53.90        15.26 o                         
   3  30  -3         49.18         53.57        16.20 o                         
   4  30  -3         45.06         53.92        27.01 o                         
   5  30  -3         73.81         69.42        17.80 o                         
   0  31  -3        297.23        322.15        43.89 o                         
   1  31  -3         31.18         33.81        16.16 o                         
   2  31  -3         73.83        107.56        34.95 o                         
   3  31  -3         24.66         44.44        14.45 o                         
   4  31  -3          8.23          8.16        12.10 o                         
   1  32  -3         21.38          8.76        12.83 o                         
   2  32  -3         28.74         70.96        18.07 o                         
   0   0  -2      13397.57      14203.06       426.06 o                         
   2   0  -2        697.51        797.21        24.84 o                         
   4   0  -2       9163.50       9496.45       206.51 o                         
   6   0  -2        137.28        135.53        12.21 o                         
   8   0  -2        304.02        335.77        57.50 o                         
  10   0  -2        163.24        129.47        26.04 o                         
  12   0  -2        224.45        209.78        36.17 o                         
   1   1  -2         88.27        106.22         4.03 o                         
   2   1  -2       2738.66       2958.53        47.41 o                         
   3   1  -2       1097.15       1197.39        22.07 o                         
   4   1  -2        756.68        872.97        18.82 o                         
   5   1  -2        269.56        295.12        10.54 o                         
   6   1  -2        908.05        899.49        42.22 o                         
   7   1  -2        722.82        719.85        26.21 o                         
   8   1  -2        848.12        880.56        23.71 o                         
   9   1  -2       2211.27       2210.83        48.17 o                         
  10   1  -2         94.10         82.26        11.65 o                         
  11   1  -2         12.83         -2.52         9.26 o                         
  12   1  -2        228.08        180.76        23.99 o                         
  13   1  -2         76.04         90.75        20.74 o                         
   0   2  -2        601.85        611.52        17.12 o                         
   1   2  -2        333.56        342.81        10.38 o                         
   2   2  -2       1090.83       1157.04        25.36 o                         
   3   2  -2       2797.72       3020.50        49.18 o                         
   4   2  -2         36.01         38.47         8.27 o                         
   5   2  -2       1889.43       1995.55        37.20 o                         
   6   2  -2       1496.54       1513.58        31.12 o                         
   7   2  -2       1515.12       1549.65        33.41 o                         
   8   2  -2        337.57        329.69        14.57 o                         
   9   2  -2       1392.14       1392.41        38.88 o                         
  10   2  -2         37.42         39.51         8.86 o                         
  11   2  -2         21.53         21.91        11.25 o                         
  12   2  -2        233.03        235.23        26.40 o                         
  13   2  -2        102.32         92.18        19.92 o                         
   1   3  -2       5240.95       5365.60        81.69 o                         
   2   3  -2       1286.40       1228.45        27.01 o                         
   3   3  -2       1913.22       2083.13        42.33 o                         
   4   3  -2       2867.60       3037.59        60.79 o                         
   5   3  -2       2806.53       2854.08        59.49 o                         
   6   3  -2       1073.71       1140.10        35.73 o                         
   7   3  -2       1240.07       1199.30        38.18 o                         
   8   3  -2       1372.66       1429.13        48.31 o                         
   9   3  -2        385.41        407.38        21.62 o                         
  10   3  -2        422.87        410.29        22.66 o                         
  11   3  -2         55.67         54.00        23.15 o                         
  12   3  -2         54.82         57.35        14.82 o                         
  13   3  -2        177.04        184.34        25.07 o                         
   0   4  -2      18685.71      19038.60       560.39 o                         
   1   4  -2       1101.34       1044.22        29.29 o                         
   2   4  -2       1872.08       1955.87        48.13 o                         
   3   4  -2       3661.25       3879.31        89.99 o                         
   4   4  -2       1573.07       1689.30        45.12 o                         
   5   4  -2       2374.57       2257.14        49.68 o                         
   6   4  -2        273.32        279.99        14.66 o                         
   7   4  -2        510.17        538.09        20.71 o                         
   8   4  -2       1094.10       1017.01        32.08 o                         
   9   4  -2        637.33        650.58        25.53 o                         
  10   4  -2         71.20         70.27        10.87 o                         
  11   4  -2        201.75        211.82        30.02 o                         
  12   4  -2         63.87         55.71        15.86 o                         
  13   4  -2         60.80        109.12        21.29 o                         
   1   5  -2       7629.74       7971.06       175.02 o                         
   2   5  -2       2225.10       2398.76        72.59 o                         
   3   5  -2       1030.02       1046.56        31.38 o                         
   4   5  -2       4024.63       4020.52       115.62 o                         
   5   5  -2        103.29        118.18        11.70 o                         
   6   5  -2        856.74        820.93        25.23 o                         
   7   5  -2        550.87        555.62        21.31 o                         
   8   5  -2        134.66        142.37        15.71 o                         
   9   5  -2        345.80        370.00        22.41 o                         
  10   5  -2        565.06        598.14        28.11 o                         
  11   5  -2        174.93        174.74        22.93 o                         
  12   5  -2        665.49        665.39        45.68 o                         
  13   5  -2         21.27         28.82        13.80 o                         
   0   6  -2       8624.42       8628.70       266.45 o                         
   1   6  -2        256.81        273.29        12.32 o                         
   2   6  -2       4310.07       4443.19       104.65 o                         
   3   6  -2        739.02        797.87        25.95 o                         
   4   6  -2       2630.87       2877.80        71.27 o                         
   5   6  -2        396.67        366.76        17.77 o                         
   6   6  -2       2251.17       2216.11        60.71 o                         
   7   6  -2        178.84        175.56        18.48 o                         
   8   6  -2       1591.98       1536.86        42.29 o                         
   9   6  -2         28.75         27.32         7.74 o                         
  10   6  -2        189.62        172.77        16.41 o                         
  11   6  -2        187.22        192.13        17.96 o                         
  12   6  -2        107.55        115.18        19.90 o                         
  13   6  -2         77.53         47.82        12.74 o                         
   1   7  -2       6433.70       6239.32       152.03 o                         
   2   7  -2       3447.67       3712.75       107.30 o                         
   3   7  -2        624.37        612.70        22.56 o                         
   4   7  -2        370.30        387.68        17.72 o                         
   5   7  -2        645.15        611.30        56.06 o                         
   6   7  -2        213.23        242.87        27.49 o                         
   7   7  -2        609.41        591.70        26.95 o                         
   8   7  -2        886.25        882.67        29.66 o                         
   9   7  -2         86.96         94.12        12.02 o                         
  10   7  -2        530.60        500.64        26.41 o                         
  11   7  -2         70.10         52.99        10.79 o                         
  12   7  -2         90.36        109.08        19.10 o                         
  13   7  -2         51.63         55.04        13.37 o                         
   0   8  -2      12964.96      12901.69       400.02 o                         
   1   8  -2       1474.13       1546.33        42.28 o                         
   2   8  -2       1021.67       1062.64        44.36 o                         
   3   8  -2        134.52        174.11        13.42 o                         
   4   8  -2        318.88        275.47        32.07 o                         
   5   8  -2        145.18        135.93        18.33 o                         
   6   8  -2        488.36        483.50        25.92 o                         
   7   8  -2         64.35         54.17        12.30 o                         
   8   8  -2        162.88        153.86        14.39 o                         
   9   8  -2        289.86        310.72        20.97 o                         
  10   8  -2        666.40        619.50        64.63 o                         
  11   8  -2         14.07          5.54         7.23 o                         
  12   8  -2        114.01        125.60        40.26 o                         
  13   8  -2        123.42        109.43        16.55 o                         
   1   9  -2       2933.68       2862.17       100.32 o                         
   2   9  -2         10.73          8.98         4.17 o                         
   3   9  -2       4356.33       4101.00        99.03 o                         
   4   9  -2        555.09        567.58        52.68 o                         
   5   9  -2        667.83        629.13        28.44 o                         
   6   9  -2        278.36        345.18        24.59 o                         
   7   9  -2        383.33        379.71        23.43 o                         
   8   9  -2        289.09        318.21        24.41 o                         
   9   9  -2        893.10        923.37        32.56 o                         
  10   9  -2         39.17         44.51        11.51 o                         
  11   9  -2         61.24         57.44        11.52 o                         
  12   9  -2         10.14         -2.82        16.40 o                         
  13   9  -2         75.15         65.79        14.47 o                         
   0  10  -2       1955.08       2074.40        77.89 o                         
   1  10  -2         13.37         18.51        11.58 o                         
   2  10  -2       2728.21       2567.18        65.72 o                         
   3  10  -2       2532.08       2700.05        70.40 o                         
   4  10  -2        940.49        795.86        29.50 o                         
   5  10  -2         93.38         92.98        12.02 o                         
   6  10  -2        104.08         99.32        12.60 o                         
   7  10  -2        496.25        481.72        35.93 o                         
   8  10  -2        723.06        727.38        73.91 o                         
   9  10  -2          6.79         11.78         7.01 o                         
  10  10  -2        474.39        482.65        60.49 o                         
  11  10  -2        105.17        135.09        15.89 o                         
  12  10  -2         23.80         19.60         9.76 o                         
  13  10  -2          2.18         -1.66         9.44 o                         
   1  11  -2        430.92        436.88        34.61 o                         
   2  11  -2         18.70         31.98         6.55 o                         
   3  11  -2       4216.10       4180.87       134.55 o                         
   4  11  -2       1132.48       1146.76        37.97 o                         
   5  11  -2         80.54         73.88        12.18 o                         
   6  11  -2       1140.75       1118.29        40.10 o                         
   7  11  -2       1597.88       1542.34        89.58 o                         
   8  11  -2        354.60        386.01        27.79 o                         
   9  11  -2        222.08        235.45        22.41 o                         
  10  11  -2        365.25        404.05        26.17 o                         
  11  11  -2          1.16          2.51         8.15 o                         
  12  11  -2        121.45        133.60        16.12 o                         
  13  11  -2        193.08        221.66        23.34 o                         
   0  12  -2       5450.17       5596.30       184.46 o                         
   1  12  -2        352.90        334.14        20.14 o                         
   2  12  -2       3261.69       3307.74        83.55 o                         
   3  12  -2        333.36        336.72        19.26 o                         
   4  12  -2        762.55        736.45        28.88 o                         
   5  12  -2        457.01        470.80        23.03 o                         
   6  12  -2       1341.05       1280.83        44.22 o                         
   7  12  -2        562.49        549.63        27.94 o                         
   8  12  -2        559.54        596.19        32.73 o                         
   9  12  -2         36.05         30.67        10.40 o                         
  10  12  -2         40.66         34.29        13.35 o                         
  11  12  -2         35.95         28.79        10.26 o                         
  12  12  -2         34.29         53.89        10.77 o                         
   1  13  -2        720.46        729.70        27.71 o                         
   2  13  -2       1030.12       1130.04        37.58 o                         
   3  13  -2         62.68         51.33         9.19 o                         
   4  13  -2        864.50        846.40        32.13 o                         
   5  13  -2        907.54        951.04        35.81 o                         
   6  13  -2        407.43        417.29        24.73 o                         
   7  13  -2        677.23        710.24        32.54 o                         
   8  13  -2        272.57        267.23        29.54 o                         
   9  13  -2         25.68         26.71         9.61 o                         
  10  13  -2        207.27        189.62        23.63 o                         
  11  13  -2        261.23        305.39        25.69 o                         
  12  13  -2        268.12        295.54        22.76 o                         
   0  14  -2        296.33        255.11        25.80 o                         
   1  14  -2       2226.90       2193.08        71.98 o                         
   2  14  -2        426.45        441.39        21.48 o                         
   3  14  -2        207.68        178.74        15.99 o                         
   4  14  -2        139.71        116.79        13.21 o                         
   5  14  -2       3069.03       2982.94        95.60 o                         
   6  14  -2        279.99        261.22        21.57 o                         
   7  14  -2        464.10        452.67        47.39 o                         
   8  14  -2         86.02         88.31        16.40 o                         
   9  14  -2         67.99         80.18        14.83 o                         
  10  14  -2        324.59        319.72        29.66 o                         
  11  14  -2        589.67        614.86        32.92 o                         
  12  14  -2         40.00         52.95        11.07 o                         
   1  15  -2       1108.18       1007.64        25.01 o                         
   2  15  -2       1663.59       1505.69        47.40 o                         
   3  15  -2        459.43        455.68        23.51 o                         
   4  15  -2        324.47        353.46        41.10 o                         
   5  15  -2         81.74         77.41        17.12 o                         
   6  15  -2        167.04        182.56        29.90 o                         
   7  15  -2        773.41        674.96        32.23 o                         
   8  15  -2        549.64        557.87        30.70 o                         
   9  15  -2        215.53        194.95        24.24 o                         
  10  15  -2        240.62        236.48        20.66 o                         
  11  15  -2         22.86         26.65         8.98 o                         
  12  15  -2        132.42        130.59        15.60 o                         
   0  16  -2        577.86        539.89        34.73 o                         
   1  16  -2        135.39        111.06         7.98 o                         
   2  16  -2       1286.63       1232.44        70.42 o                         
   3  16  -2         60.82         45.33        14.47 o                         
   4  16  -2        163.07        173.54        24.84 o                         
   5  16  -2        328.85        334.02        24.72 o                         
   6  16  -2        883.56        874.08        36.96 o                         
   7  16  -2        197.85        204.72        20.78 o                         
   8  16  -2         31.97         22.47        12.42 o                         
   9  16  -2        116.63        121.16        14.72 o                         
  10  16  -2         33.60         23.33         9.59 o                         
  11  16  -2        105.17         81.00        13.83 o                         
  12  16  -2         74.33         73.03        12.88 o                         
   1  17  -2          9.31          6.08         5.42 o                         
   2  17  -2        116.06        129.60        14.48 o                         
   3  17  -2        712.02        710.13        30.69 o                         
   4  17  -2        682.39        722.07        31.80 o                         
   5  17  -2        259.50        261.32        23.99 o                         
   6  17  -2        443.17        435.41        33.28 o                         
   7  17  -2        664.46        687.67        33.84 o                         
   8  17  -2        269.46        276.78        20.32 o                         
   9  17  -2         40.18         35.62        12.43 o                         
  10  17  -2         20.43         24.75         9.47 o                         
  11  17  -2         11.02          4.45         8.70 o                         
   0  18  -2       1426.44       1260.69        72.94 o                         
   1  18  -2        117.98        108.96         9.35 o                         
   2  18  -2        786.11        778.11        24.56 o                         
   3  18  -2        165.78        173.40        17.56 o                         
   4  18  -2       1016.51       1129.54        42.46 o                         
   5  18  -2        152.77        130.01        16.47 o                         
   6  18  -2         38.57         30.36         9.95 o                         
   7  18  -2        130.11        125.17        14.54 o                         
   8  18  -2        175.36        170.58        16.87 o                         
   9  18  -2        229.87        216.71        19.38 o                         
  10  18  -2        434.47        419.16        27.78 o                         
  11  18  -2         82.54         84.88        14.30 o                         
   1  19  -2       1187.69       1138.34        31.16 o                         
   2  19  -2        548.84        533.96        25.55 o                         
   3  19  -2       1294.40       1224.81        38.57 o                         
   4  19  -2        433.65        441.59        21.26 o                         
   5  19  -2         74.97         70.80        10.31 o                         
   6  19  -2        207.09        190.25        16.43 o                         
   7  19  -2        182.25        183.22        16.42 o                         
   8  19  -2         25.40         35.33        10.31 o                         
   9  19  -2        600.30        627.81        32.47 o                         
  10  19  -2         68.94         82.63        14.12 o                         
  11  19  -2         34.95         36.81        12.05 o                         
   0  20  -2       1317.51       1252.90        64.15 o                         
   1  20  -2         51.93         64.22         7.95 o                         
   2  20  -2        268.63        286.66        15.91 o                         
   3  20  -2        118.34        124.02        14.64 o                         
   4  20  -2        181.77        174.38        17.12 o                         
   5  20  -2        102.19        128.78        15.29 o                         
   6  20  -2         22.10         38.68         8.86 o                         
   7  20  -2        195.06        192.32        17.54 o                         
   8  20  -2         30.28         22.13         8.25 o                         
   9  20  -2         45.65         20.51         9.29 o                         
  10  20  -2        151.62        136.31        21.44 o                         
  11  20  -2         13.99          6.11         8.48 o                         
   1  21  -2       1361.57       1374.04        49.19 o                         
   2  21  -2        201.27        167.04        13.23 o                         
   3  21  -2        502.74        452.73        26.00 o                         
   4  21  -2        285.64        301.02        19.20 o                         
   5  21  -2        494.95        463.12        23.42 o                         
   6  21  -2        409.15        439.50        25.51 o                         
   7  21  -2        224.09        259.45        27.22 o                         
   8  21  -2        203.36        203.47        19.14 o                         
   9  21  -2         22.24         28.64         9.90 o                         
  10  21  -2         88.62         60.00        13.88 o                         
   0  22  -2       1363.28       1354.64        69.93 o                         
   1  22  -2        610.01        655.90        32.40 o                         
   2  22  -2        525.50        500.69        39.19 o                         
   3  22  -2         35.66         34.65         7.24 o                         
   4  22  -2         37.88         35.73         8.26 o                         
   5  22  -2        109.06        127.80        13.59 o                         
   6  22  -2        366.65        435.94        26.04 o                         
   7  22  -2         36.86         39.72        13.89 o                         
   8  22  -2        333.81        328.36        24.28 o                         
   9  22  -2         83.87         87.01        18.46 o                         
  10  22  -2          2.45          1.15         8.18 o                         
   1  23  -2        508.20        537.54        50.16 o                         
   2  23  -2         86.59        109.01        15.86 o                         
   3  23  -2        268.43        267.29        24.88 o                         
   4  23  -2        500.52        510.70        24.87 o                         
   5  23  -2         97.33         86.74        16.69 o                         
   6  23  -2        146.25        157.79        19.64 o                         
   7  23  -2        180.37        200.63        18.56 o                         
   8  23  -2         73.41         94.22        17.26 o                         
   9  23  -2         14.56         23.24        10.18 o                         
  10  23  -2         44.28         41.94        12.62 o                         
   0  24  -2       1686.63       1758.78        85.85 o                         
   1  24  -2        723.99        629.05        45.32 o                         
   2  24  -2         78.65         74.09        13.69 o                         
   3  24  -2         73.03         59.21        13.39 o                         
   4  24  -2        174.05        156.05        15.68 o                         
   5  24  -2        268.78        271.07        20.08 o                         
   6  24  -2         73.50         74.47        11.78 o                         
   7  24  -2         51.73         39.53        10.00 o                         
   8  24  -2        265.91        283.74        23.52 o                         
   9  24  -2          4.51          3.60         7.74 o                         
   1  25  -2        326.22        341.68        28.30 o                         
   2  25  -2        409.73        339.10        70.52 o                         
   3  25  -2        318.61        363.16        37.73 o                         
   4  25  -2        333.62        346.28        28.99 o                         
   5  25  -2        361.77        357.90        23.68 o                         
   6  25  -2        335.30        360.45        37.46 o                         
   7  25  -2        300.88        305.90        25.16 o                         
   8  25  -2        154.69        157.39        18.26 o                         
   9  25  -2        189.66        186.85        25.17 o                         
   0  26  -2        697.58        668.16        59.32 o                         
   1  26  -2         51.54         52.30        13.66 o                         
   2  26  -2         29.65         27.29        11.19 o                         
   3  26  -2        255.61        243.26        25.15 o                         
   4  26  -2          5.69          5.21         8.55 o                         
   5  26  -2         64.44         46.07        13.71 o                         
   6  26  -2        134.02        146.09        17.91 o                         
   7  26  -2        261.85        301.17        23.70 o                         
   8  26  -2         42.42         44.45        12.68 o                         
   1  27  -2         53.94         61.37        20.62 o                         
   2  27  -2        104.36         68.06        20.50 o                         
   3  27  -2         74.24        111.98        23.14 o                         
   4  27  -2        135.44        141.46        20.12 o                         
   5  27  -2         66.88         68.29        15.15 o                         
   6  27  -2         58.74         36.40        31.35 o                         
   7  27  -2         24.53         30.08        14.95 o                         
   8  27  -2        177.20        204.99        21.64 o                         
   0  28  -2         98.78         99.35        24.60 o                         
   1  28  -2         28.73         15.60        13.02 o                         
   2  28  -2        322.30        344.78        31.37 o                         
   3  28  -2          5.72         -2.60         8.52 o                         
   4  28  -2        441.87        487.46        36.30 o                         
   5  28  -2         82.07         92.51        17.80 o                         
   6  28  -2         16.90         17.96        12.26 o                         
   7  28  -2         29.01         37.67        14.27 o                         
   1  29  -2         46.60         39.17        12.62 o                         
   2  29  -2         61.35         40.77        14.10 o                         
   3  29  -2        208.93        218.34        24.98 o                         
   4  29  -2         41.43         50.44        14.82 o                         
   5  29  -2        109.42        140.38        21.15 o                         
   6  29  -2        100.63        122.13        38.21 o                         
   0  30  -2        222.37        205.19        35.21 o                         
   1  30  -2         24.69         25.22        17.85 o                         
   2  30  -2         23.14         19.68        11.68 o                         
   3  30  -2          6.09         -3.23         8.95 o                         
   4  30  -2          6.87         -6.14        14.23 o                         
   5  30  -2        233.63        243.08        28.37 o                         
   6  30  -2        284.47        294.89        31.27 o                         
   1  31  -2        388.97        523.50        40.31 o                         
   2  31  -2         38.83         46.90        18.81 o                         
   3  31  -2         49.86         68.82        18.81 o                         
   4  31  -2         65.30         83.41        24.12 o                         
   5  31  -2        190.35        273.87        48.35 o                         
   0  32  -2        316.34        318.05        45.82 o                         
   1  32  -2        108.24        119.20        25.91 o                         
   2  32  -2          7.62         -5.27        13.50 o                         
   3  32  -2         14.39         11.41        11.16 o                         
   1  33  -2         39.74         41.34        14.48 o                         
   2  33  -2         17.45          1.83        17.60 o                         
   4   0  -1       7023.74       7211.69       157.84 o                         
   6   0  -1       3193.26       3332.68        83.29 o                         
   8   0  -1       2131.55       2054.49       120.20 o                         
  10   0  -1        506.51        471.60        28.66 o                         
  12   0  -1        246.88        269.97        26.33 o                         
  14   0  -1         40.98         69.98        17.39 o                         
   0   1  -1       3549.63       3716.46        79.37 o                         
   1   1  -1       4016.78       4189.91        72.61 o                         
   2   1  -1       2467.59       2599.79        56.65 o                         
   3   1  -1       1731.14       1732.78        39.78 o                         
   4   1  -1       2343.07       2454.35        42.08 o                         
   5   1  -1        354.33        327.77        10.74 o                         
   6   1  -1         74.33         78.72         6.91 o                         
   7   1  -1        593.70        616.49        18.38 o                         
   8   1  -1        182.29        190.21        13.75 o                         
   9   1  -1        400.42        392.89        17.87 o                         
  10   1  -1        621.71        631.39        22.07 o                         
  11   1  -1        617.70        587.58        28.64 o                         
  12   1  -1        175.32        176.81        15.52 o                         
  13   1  -1         69.94         58.01        13.40 o                         
  14   1  -1        148.11        157.18        26.72 o                         
   1   2  -1      23964.50      23477.75       692.99 o                         
   2   2  -1       2000.38       1987.94        46.83 o                         
   3   2  -1       9097.36       9305.73       158.97 o                         
   4   2  -1        886.59        918.28        19.73 o                         
   5   2  -1       1188.97       1176.11        24.75 o                         
   6   2  -1        212.87        225.45        11.45 o                         
   7   2  -1        368.02        360.70        14.34 o                         
   8   2  -1        446.69        456.39        16.42 o                         
   9   2  -1        343.79        345.25        17.56 o                         
  10   2  -1        462.05        498.33        25.26 o                         
  11   2  -1        208.18        180.98        16.87 o                         
  12   2  -1         16.30         21.88         7.65 o                         
  13   2  -1         37.68         37.24        12.64 o                         
  14   2  -1        124.02        124.43        18.01 o                         
   1   3  -1       5685.36       5854.90       125.82 o                         
   2   3  -1       2036.19       2098.82        48.80 o                         
   3   3  -1       4771.06       4651.85       104.82 o                         
   4   3  -1        504.29        495.06        18.77 o                         
   5   3  -1       1105.20       1043.69        26.06 o                         
   6   3  -1       1864.43       1843.96        36.23 o                         
   7   3  -1       2147.60       2150.60        42.84 o                         
   8   3  -1        144.36        133.42        16.80 o                         
   9   3  -1         96.95        113.75        12.25 o                         
  10   3  -1        625.45        595.58        27.61 o                         
  11   3  -1        388.32        384.67        24.42 o                         
  12   3  -1        178.40        161.11        12.78 o                         
  13   3  -1        824.17        851.60        30.32 o                         
  14   3  -1        102.76         98.63        27.97 o                         
   1   4  -1      20761.59      20081.24       420.21 o                         
   2   4  -1       1446.37       1508.97        37.22 o                         
   3   4  -1         24.24         23.88         4.57 o                         
   4   4  -1       3660.82       3899.87        90.41 o                         
   5   4  -1         59.39         43.71         7.35 o                         
   6   4  -1       1607.76       1451.05        44.08 o                         
   7   4  -1       2817.30       2850.53        63.72 o                         
   8   4  -1        164.49        135.41        12.40 o                         
   9   4  -1        455.59        447.17        31.69 o                         
  10   4  -1        164.21        160.60        15.49 o                         
  11   4  -1        417.58        402.06        25.18 o                         
  12   4  -1         24.96         25.28         8.03 o                         
  13   4  -1         41.72         77.93        11.74 o                         
   0   5  -1         34.52         40.03         6.99 o                         
   1   5  -1       3421.84       3328.74       107.31 o                         
   2   5  -1       3836.39       3870.15        87.53 o                         
   3   5  -1        893.45        915.86        34.61 o                         
   4   5  -1        422.29        459.23        23.99 o                         
   5   5  -1       3925.12       4005.88        96.04 o                         
   6   5  -1       2249.76       2110.80        57.64 o                         
   7   5  -1        183.91        193.81        22.91 o                         
   8   5  -1        196.14        196.66        14.97 o                         
   9   5  -1        229.24        226.26        17.32 o                         
  10   5  -1        443.83        435.13        25.32 o                         
  11   5  -1        175.82        179.73        14.96 o                         
  12   5  -1        140.65        151.48        14.49 o                         
  13   5  -1         68.74         73.88        13.66 o                         
   1   6  -1       1330.96       1218.89        32.82 o                         
   2   6  -1       7293.51       7495.29       162.57 o                         
   3   6  -1        648.35        600.61        20.50 o                         
   4   6  -1        243.80        237.69        12.73 o                         
   5   6  -1        127.63        122.68        11.54 o                         
   6   6  -1       1798.45       1880.23        53.58 o                         
   7   6  -1         53.53         41.58         8.62 o                         
   8   6  -1         29.71         35.84         7.51 o                         
   9   6  -1        546.17        545.10        32.59 o                         
  10   6  -1         32.84         23.76         8.09 o                         
  11   6  -1         89.88         88.63        11.19 o                         
  12   6  -1        111.04        115.19        13.80 o                         
  13   6  -1        331.67        325.44        33.62 o                         
   0   7  -1      10935.60      10973.88       332.28 o                         
   1   7  -1        137.78        116.81         8.86 o                         
   2   7  -1       1021.57       1079.40        30.85 o                         
   3   7  -1        219.60        212.56        16.76 o                         
   4   7  -1       1134.79       1213.37        35.71 o                         
   5   7  -1       1557.54       1516.81        44.67 o                         
   6   7  -1        323.05        288.51        42.08 o                         
   7   7  -1        362.75        366.51        21.71 o                         
   8   7  -1       1015.76       1012.38        38.43 o                         
   9   7  -1        157.42        145.19        14.11 o                         
  10   7  -1        441.22        492.69        25.87 o                         
  11   7  -1         78.25         81.40        10.84 o                         
  12   7  -1         97.80        114.18        13.08 o                         
  13   7  -1        215.64        225.07        33.79 o                         
   1   8  -1       5987.46       5750.82       128.38 o                         
   2   8  -1        235.15        258.22        14.95 o                         
   3   8  -1       3365.40       3259.11        78.18 o                         
   4   8  -1       1964.19       2046.42        54.22 o                         
   5   8  -1        247.25        234.33        46.90 o                         
   6   8  -1        980.09        938.58        33.67 o                         
   7   8  -1       1684.65       1608.39        50.15 o                         
   8   8  -1         98.66         92.99        22.31 o                         
   9   8  -1        646.72        656.11        31.43 o                         
  10   8  -1        200.56        197.18        17.59 o                         
  11   8  -1        108.44        101.60        12.26 o                         
  12   8  -1        105.69        104.66        12.86 o                         
  13   8  -1        162.73        174.94        21.75 o                         
   0   9  -1       4065.89       3790.50       124.89 o                         
   1   9  -1        609.61        634.17        15.86 o                         
   2   9  -1       3480.41       3735.04        88.23 o                         
   3   9  -1        340.04        348.81        16.03 o                         
   4   9  -1        245.09        217.91        15.26 o                         
   5   9  -1       1967.21       1883.77        52.60 o                         
   6   9  -1        909.29        870.57        71.73 o                         
   7   9  -1        362.01        352.57        32.42 o                         
   8   9  -1        305.64        322.40        31.35 o                         
   9   9  -1        322.93        342.23        26.37 o                         
  10   9  -1          4.54          8.46         5.93 o                         
  11   9  -1        354.05        361.51        21.42 o                         
  12   9  -1        137.76        132.56        14.32 o                         
  13   9  -1        190.79        226.52        34.13 o                         
   1  10  -1       2629.83       2606.56        50.10 o                         
   2  10  -1       1782.06       1669.54        45.87 o                         
   3  10  -1       2593.60       2609.61        66.42 o                         
   4  10  -1       1789.75       1828.29        57.98 o                         
   5  10  -1        915.00        940.12        45.94 o                         
   6  10  -1         52.20         51.17         9.37 o                         
   7  10  -1        109.40         99.44        12.85 o                         
   8  10  -1         72.53         74.43        14.11 o                         
   9  10  -1         84.09        105.30        15.68 o                         
  10  10  -1         51.53         54.23         8.83 o                         
  11  10  -1         94.09         89.32        11.23 o                         
  12  10  -1        257.21        257.97        19.31 o                         
  13  10  -1         59.99         48.70        14.44 o                         
   0  11  -1       6650.37       6549.18       143.33 o                         
   1  11  -1       2229.70       2207.92        43.85 o                         
   2  11  -1        559.84        508.22        20.63 o                         
   3  11  -1       1919.16       1929.51        52.86 o                         
   4  11  -1         12.49         16.88         5.70 o                         
   5  11  -1       1114.26       1031.38        35.04 o                         
   6  11  -1        165.04        169.83        15.93 o                         
   7  11  -1        481.86        468.99        37.14 o                         
   8  11  -1       1708.91       1647.85        54.72 o                         
   9  11  -1        196.38        180.23        15.96 o                         
  10  11  -1        331.70        303.58        21.52 o                         
  11  11  -1        375.09        337.99        20.89 o                         
  12  11  -1         19.53         19.85         8.47 o                         
  13  11  -1         61.56         63.17        14.25 o                         
   1  12  -1        148.89        194.03         7.87 o                         
   2  12  -1       2750.81       2843.24        72.64 o                         
   3  12  -1        436.96        459.07        56.31 o                         
   4  12  -1        270.00        256.71        25.56 o                         
   5  12  -1        329.31        348.50        19.01 o                         
   6  12  -1        470.70        503.50        24.72 o                         
   7  12  -1        937.41        867.78        48.10 o                         
   8  12  -1        160.76        185.13        15.31 o                         
   9  12  -1        738.78        736.91        35.23 o                         
  10  12  -1         29.94         26.70        11.01 o                         
  11  12  -1         78.82        106.48        12.92 o                         
  12  12  -1        130.44        158.09        22.88 o                         
  13  12  -1         26.81         14.74        11.00 o                         
   0  13  -1        523.82        521.41        55.59 o                         
   1  13  -1        311.21        327.45         9.25 o                         
   2  13  -1        581.73        622.47        24.55 o                         
   3  13  -1       1163.59       1153.91        37.60 o                         
   4  13  -1        618.34        636.72        26.17 o                         
   5  13  -1        456.31        452.89        23.03 o                         
   6  13  -1        259.12        262.45        20.27 o                         
   7  13  -1        105.54        104.10        11.34 o                         
   8  13  -1        242.41        222.64        17.35 o                         
   9  13  -1         76.57         88.49        21.70 o                         
  10  13  -1        206.46        207.33        18.37 o                         
  11  13  -1        219.90        298.48        25.34 o                         
  12  13  -1        137.41        134.07        17.57 o                         
   1  14  -1       3274.94       3248.34        54.58 o                         
   2  14  -1        231.83        219.71        14.90 o                         
   3  14  -1       3324.54       3363.92        68.93 o                         
   4  14  -1         13.91          8.44         5.54 o                         
   5  14  -1        456.30        442.43        22.76 o                         
   6  14  -1        156.14        165.94        14.34 o                         
   7  14  -1       1374.73       1388.73        46.23 o                         
   8  14  -1         76.93         77.43        10.85 o                         
   9  14  -1        294.82        271.51        19.97 o                         
  10  14  -1         19.66         26.36         8.80 o                         
  11  14  -1         58.63         56.96        12.25 o                         
  12  14  -1         41.76         23.81        11.21 o                         
   0  15  -1        127.41         89.81        20.02 o                         
   1  15  -1         85.75         93.96         7.41 o                         
   2  15  -1        310.78        292.46        24.78 o                         
   3  15  -1        413.26        392.57        15.63 o                         
   4  15  -1        578.18        557.31        22.58 o                         
   5  15  -1        441.00        402.79        18.18 o                         
   6  15  -1        881.03        878.50        31.58 o                         
   7  15  -1         97.15        116.72        12.75 o                         
   8  15  -1       1086.59       1117.53        36.17 o                         
   9  15  -1        131.54        157.79        16.22 o                         
  10  15  -1        195.26        168.29        17.13 o                         
  11  15  -1        214.26        208.05        20.16 o                         
  12  15  -1         55.77         59.06        13.18 o                         
   1  16  -1       1240.10       1230.46        25.14 o                         
   2  16  -1        154.89        145.32        12.57 o                         
   3  16  -1        990.06        968.00        27.72 o                         
   4  16  -1         81.99         79.19        10.89 o                         
   5  16  -1        180.21        188.31        14.20 o                         
   6  16  -1       1539.09       1562.47        51.32 o                         
   7  16  -1        310.48        291.89        19.62 o                         
   8  16  -1        251.86        227.56        18.02 o                         
   9  16  -1        112.24        175.52        17.16 o                         
  10  16  -1        319.76        310.20        23.04 o                         
  11  16  -1         17.06         26.35        11.91 o                         
  12  16  -1         55.68         66.84        18.21 o                         
   0  17  -1       1113.08       1035.36        40.15 o                         
   1  17  -1        631.91        536.88        14.26 o                         
   2  17  -1        868.31        824.99        24.72 o                         
   3  17  -1        368.94        353.00        19.64 o                         
   4  17  -1        412.57        426.99        18.06 o                         
   5  17  -1        327.21        319.13        18.72 o                         
   6  17  -1        985.99        974.56        31.60 o                         
   7  17  -1        552.25        565.64        24.16 o                         
   8  17  -1        568.44        559.27        30.08 o                         
   9  17  -1        112.50         84.71        12.28 o                         
  10  17  -1        335.23        305.20        23.17 o                         
  11  17  -1        163.43        193.73        42.44 o                         
  12  17  -1         42.02         39.22        23.87 o                         
   1  18  -1         51.25         57.90         7.21 o                         
   2  18  -1       3143.47       3079.88        65.74 o                         
   3  18  -1       1563.36       1502.70        39.10 o                         
   4  18  -1        232.12        229.60        15.52 o                         
   5  18  -1        166.77        155.82        20.25 o                         
   6  18  -1        277.23        272.83        18.88 o                         
   7  18  -1        177.40        178.06        22.20 o                         
   8  18  -1        692.53        745.84        29.87 o                         
   9  18  -1         16.01          9.71         9.85 o                         
  10  18  -1         41.44         36.14        11.47 o                         
  11  18  -1        163.49        191.87        25.15 o                         
   0  19  -1        187.62        199.58        31.71 o                         
   1  19  -1        416.69        420.37        16.92 o                         
   2  19  -1        163.37        177.15        13.09 o                         
   3  19  -1        329.23        355.93        18.14 o                         
   4  19  -1        396.95        437.42        29.22 o                         
   5  19  -1        523.91        521.14        23.46 o                         
   6  19  -1         99.45        102.56        14.50 o                         
   7  19  -1        404.25        410.71        24.63 o                         
   8  19  -1         32.10         35.20         9.36 o                         
   9  19  -1        279.98        309.76        34.80 o                         
  10  19  -1         27.94         39.80        14.66 o                         
  11  19  -1         86.99         68.13        26.65 o                         
   1  20  -1       1253.86       1177.47        32.36 o                         
   2  20  -1        116.20        140.21        11.95 o                         
   3  20  -1        467.52        458.90        29.05 o                         
   4  20  -1        462.10        402.22        30.45 o                         
   5  20  -1       1191.37       1184.05        35.94 o                         
   6  20  -1        573.74        607.57        35.67 o                         
   7  20  -1        627.89        636.43        28.35 o                         
   8  20  -1         16.88         17.98         7.94 o                         
   9  20  -1        181.15        225.64        24.83 o                         
  10  20  -1        189.13        200.20        26.53 o                         
  11  20  -1         11.58         35.30        14.73 o                         
   0  21  -1       1245.73       1210.70        62.46 o                         
   1  21  -1        278.45        249.31        15.50 o                         
   2  21  -1       1862.39       1853.24        51.94 o                         
   3  21  -1        132.40        138.15        12.71 o                         
   4  21  -1        313.39        311.90        21.91 o                         
   5  21  -1        310.84        318.21        20.43 o                         
   6  21  -1        469.57        520.66        27.88 o                         
   7  21  -1        579.89        537.23        27.51 o                         
   8  21  -1        176.70        177.58        20.21 o                         
   9  21  -1         47.10         50.33        11.81 o                         
  10  21  -1         11.96         -5.77        10.30 o                         
  11  21  -1        224.69        223.98        27.67 o                         
   1  22  -1       2075.24       1934.46        99.47 o                         
   2  22  -1        583.83        591.95        22.74 o                         
   3  22  -1        330.80        323.66        33.60 o                         
   4  22  -1        380.34        371.32        37.96 o                         
   5  22  -1         93.44        116.82        12.98 o                         
   6  22  -1         71.89         76.66        11.81 o                         
   7  22  -1        158.37        176.32        17.46 o                         
   8  22  -1        225.43        251.79        21.23 o                         
   9  22  -1         90.43         85.27        14.14 o                         
  10  22  -1         86.61         41.63        15.66 o                         
   0  23  -1       1847.74       1764.33        83.20 o                         
   1  23  -1        157.62        159.89        18.93 o                         
   2  23  -1        272.63        329.31        26.57 o                         
   3  23  -1        138.68        110.30        11.91 o                         
   4  23  -1        561.03        563.60        25.08 o                         
   5  23  -1         98.06        112.44        13.26 o                         
   6  23  -1        426.61        432.46        25.98 o                         
   7  23  -1        123.30        118.94        22.51 o                         
   8  23  -1        170.47        217.83        19.99 o                         
   9  23  -1         17.05         18.91         9.54 o                         
  10  23  -1        164.50        172.18        24.62 o                         
   1  24  -1         91.50        108.55        15.60 o                         
   2  24  -1        140.70        206.20        21.49 o                         
   3  24  -1        108.57        142.66        24.83 o                         
   4  24  -1          8.73          6.63         6.32 o                         
   5  24  -1         42.09         42.89         9.33 o                         
   6  24  -1         57.83         54.22        10.67 o                         
   7  24  -1         54.54         76.98        14.62 o                         
   8  24  -1        239.95        287.28        23.21 o                         
   9  24  -1        154.86        162.68        40.63 o                         
   0  25  -1        632.16        634.39        46.06 o                         
   1  25  -1        160.80        135.13        18.15 o                         
   2  25  -1         37.14         27.56        10.14 o                         
   3  25  -1        120.44        100.95        29.17 o                         
   4  25  -1        307.90        343.85        27.50 o                         
   5  25  -1        359.04        387.60        41.00 o                         
   6  25  -1        283.90        323.64        34.79 o                         
   7  25  -1        250.64        258.60        21.54 o                         
   8  25  -1         38.67         67.69        17.04 o                         
   9  25  -1         35.18         36.10        28.34 o                         
   1  26  -1        350.82        268.22        25.15 o                         
   2  26  -1         26.13         28.46        11.45 o                         
   3  26  -1         94.01         82.62        15.06 o                         
   4  26  -1         98.44         77.27        15.34 o                         
   5  26  -1        202.79        201.73        19.00 o                         
   6  26  -1          9.45          7.46        11.54 o                         
   7  26  -1        289.18        305.41        24.40 o                         
   8  26  -1        191.82        174.98        19.28 o                         
   9  26  -1        376.71        421.47        71.49 o                         
   0  27  -1        392.41        391.10        44.13 o                         
   1  27  -1         15.44         25.31        11.19 o                         
   2  27  -1        228.01        251.87        24.97 o                         
   3  27  -1         31.81         40.05        15.67 o                         
   4  27  -1         94.03        127.30        18.74 o                         
   5  27  -1         84.56        115.82        18.22 o                         
   6  27  -1        199.59        240.90        23.74 o                         
   7  27  -1         89.15         83.30        13.90 o                         
   8  27  -1         68.58         50.82        15.57 o                         
   1  28  -1         47.28         61.07        14.02 o                         
   2  28  -1        237.74        253.91        51.97 o                         
   3  28  -1         10.33         -1.06         7.86 o                         
   4  28  -1        162.85        165.83        21.51 o                         
   5  28  -1          8.51         13.25        10.19 o                         
   6  28  -1        185.82        174.33        44.01 o                         
   7  28  -1         56.80         51.96        15.28 o                         
   0  29  -1         27.47         28.94        17.85 o                         
   1  29  -1        117.08        148.10        20.27 o                         
   2  29  -1         91.92        123.94        18.93 o                         
   3  29  -1         33.16         22.95        10.53 o                         
   4  29  -1          3.87          0.93         8.68 o                         
   5  29  -1        141.71        201.33        24.54 o                         
   6  29  -1        155.69        135.89        20.88 o                         
   7  29  -1         88.58        105.69        22.54 o                         
   1  30  -1        393.40        349.99        64.25 o                         
   2  30  -1         88.32        113.24        30.49 o                         
   3  30  -1         56.68         77.00        24.36 o                         
   4  30  -1         20.48         23.78        21.94 o                         
   5  30  -1         47.36         45.50        14.31 o                         
   6  30  -1         19.93         34.61        20.74 o                         
   0  31  -1         39.20         57.63        21.46 o                         
   1  31  -1         72.78         88.17        19.65 o                         
   2  31  -1         76.48         41.18        13.42 o                         
   3  31  -1         63.24         70.32        16.97 o                         
   4  31  -1        160.81        201.41        25.52 o                         
   5  31  -1         28.91         41.87        14.13 o                         
   1  32  -1         64.73         88.44        19.29 o                         
   2  32  -1         65.39         90.44        34.11 o                         
   3  32  -1         47.46         69.21        23.63 o                         
   4  32  -1         35.00         46.82        15.47 o                         
   0  33  -1        306.23        395.92        50.16 o                         
   1  33  -1         13.62         19.68        12.51 o                         
   2  33  -1        146.90        228.91        27.47 o                         
   3  33  -1          2.29         13.87        12.87 o                         
   4   0   0       1337.27       1317.68        36.32 o                         
   6   0   0       2042.75       2128.83        89.94 o                         
   8   0   0       2505.88       2550.23        94.04 o                         
  10   0   0        796.65        757.71        27.49 o                         
  12   0   0         56.03         71.00        15.03 o                         
  14   0   0         32.18         47.27        22.67 o                         
   1   1   0        335.18        310.77         9.29 o                         
   2   1   0       1006.19       1045.87        27.87 o                         
   3   1   0        628.61        564.07        14.57 o                         
   4   1   0        673.39        711.85        18.65 o                         
   5   1   0        459.60        496.41        19.05 o                         
   6   1   0        319.51        369.57        12.84 o                         
   7   1   0       1135.28       1080.43        26.13 o                         
   8   1   0          4.91         20.26         7.14 o                         
   9   1   0          6.48          4.64         3.73 o                         
  10   1   0        170.91        196.48        12.07 o                         
  11   1   0         16.53         10.01         4.79 o                         
  12   1   0       1096.84       1120.35        41.82 o                         
  13   1   0        780.31        732.55        48.20 o                         
  14   1   0        255.52        315.80        30.95 o                         
   0   2   0       3104.20       2318.20       356.14 o                         
   1   2   0       3581.18       3450.21        60.14 o                         
   2   2   0      19560.39      19691.56       581.85 o                         
   3   2   0        603.85        626.28        15.73 o                         
   4   2   0        181.00        165.50         9.16 o                         
   5   2   0       2246.15       2323.12        48.54 o                         
   6   2   0         62.27         69.83         6.96 o                         
   7   2   0        273.78        271.33        14.48 o                         
   8   2   0         38.94         55.04         7.08 o                         
   9   2   0          5.08          9.33         4.22 o                         
  10   2   0        122.29        117.47         9.57 o                         
  11   2   0         50.07         36.53         6.75 o                         
  12   2   0        278.90        315.26        18.82 o                         
  13   2   0         61.88         96.89        11.94 o                         
  14   2   0         27.06         53.78        24.12 o                         
   1   3   0       1203.62       1089.69        17.81 o                         
   2   3   0       1272.92       1253.20        31.45 o                         
   3   3   0         13.44         41.14         5.20 o                         
   4   3   0       3794.39       3852.16        93.57 o                         
   5   3   0         50.16         61.02         8.10 o                         
   6   3   0       1557.55       1484.61        43.99 o                         
   7   3   0          0.79          3.89         3.69 o                         
   8   3   0        256.62        268.80        14.75 o                         
   9   3   0        887.34        815.87        24.15 o                         
  10   3   0         40.02         37.80         7.43 o                         
  11   3   0        165.51        145.34        11.49 o                         
  12   3   0        452.90        479.74        22.80 o                         
  13   3   0         58.19         73.08        13.71 o                         
  14   3   0         85.44         52.81        22.91 o                         
   0   4   0      12615.43      11818.25       246.89 o                         
   1   4   0       7044.85       6783.69        90.57 o                         
   2   4   0         27.07         36.28         7.60 o                         
   3   4   0         80.42         62.31        12.42 o                         
   4   4   0        816.81        769.82        34.97 o                         
   5   4   0       2649.81       2566.75        64.96 o                         
   6   4   0        204.23        219.19        16.53 o                         
   7   4   0        285.17        302.78        20.48 o                         
   8   4   0        229.65        234.59        13.51 o                         
   9   4   0         38.51         35.26         6.52 o                         
  10   4   0          4.24          7.95         4.64 o                         
  11   4   0        144.56        148.65        11.71 o                         
  12   4   0        442.60        440.20        20.80 o                         
  13   4   0        414.15        432.24        28.92 o                         
  14   4   0         13.57         69.21        25.32 o                         
   1   5   0       7230.59       7021.84       105.47 o                         
   2   5   0        889.32        878.93        22.44 o                         
   3   5   0       1265.84       1206.24        32.73 o                         
   4   5   0       1100.31       1058.90        31.29 o                         
   5   5   0        187.73        256.65        45.10 o                         
   6   5   0       4639.44       4936.32       116.96 o                         
   7   5   0       1388.14       1379.45        44.08 o                         
   8   5   0       1897.08       1943.94        47.59 o                         
   9   5   0         68.81         64.49         9.59 o                         
  10   5   0         46.12         49.38         6.83 o                         
  11   5   0        261.68        273.95        15.56 o                         
  12   5   0          4.53         14.16         6.16 o                         
  13   5   0         17.04         30.53        12.07 o                         
   0   6   0       1418.17       1346.65        32.24 o                         
   1   6   0        512.81        487.10        10.21 o                         
   2   6   0       5273.46       5218.17        80.31 o                         
   3   6   0         24.79         62.22         9.40 o                         
   4   6   0       9197.96       9074.35       198.55 o                         
   5   6   0         51.30         42.84         6.99 o                         
   6   6   0        701.41        886.87        31.03 o                         
   7   6   0       1050.05       1007.51        28.99 o                         
   8   6   0        294.28        316.89        18.47 o                         
   9   6   0        300.97        283.90        18.94 o                         
  10   6   0        872.42        959.01        33.86 o                         
  11   6   0        902.20        879.27        24.67 o                         
  12   6   0         96.43        103.69        15.46 o                         
  13   6   0        328.08        314.85        24.38 o                         
   1   7   0        613.56        619.66        12.53 o                         
   2   7   0       1515.65       1440.23        25.08 o                         
   3   7   0       1554.45       1482.34        32.19 o                         
   4   7   0       1131.37        972.89        30.17 o                         
   5   7   0          9.15         29.81         5.93 o                         
   6   7   0       1213.29       1181.35        30.94 o                         
   7   7   0        117.46        155.90        14.87 o                         
   8   7   0        102.11         80.61        15.08 o                         
   9   7   0        170.34        156.20        13.96 o                         
  10   7   0        132.82        156.69        11.18 o                         
  11   7   0        234.15        260.99        17.62 o                         
  12   7   0        298.48        337.27        24.76 o                         
  13   7   0         49.29         60.38        14.86 o                         
   0   8   0        124.17        118.68         6.68 o                         
   1   8   0       7417.49       7180.97       109.38 o                         
   2   8   0       2867.67       2829.13        46.08 o                         
   3   8   0       1323.72       1200.48        27.73 o                         
   4   8   0        154.48        137.10         9.36 o                         
   5   8   0       2147.21       2095.60        56.26 o                         
   6   8   0        947.23        969.19        31.12 o                         
   7   8   0        551.96        543.33        20.18 o                         
   8   8   0        209.18        226.23        15.83 o                         
   9   8   0        204.57        171.56        12.04 o                         
  10   8   0         58.27         73.66         8.37 o                         
  11   8   0        243.24        310.42        19.55 o                         
  12   8   0        714.97        659.08        31.53 o                         
  13   8   0        208.86        210.96        20.99 o                         
   1   9   0         28.75         23.76         2.78 o                         
   2   9   0        125.45        123.53         5.08 o                         
   3   9   0       2989.14       3155.96        61.90 o                         
   4   9   0         24.15         25.32         4.68 o                         
   5   9   0          8.90          4.40         3.22 o                         
   6   9   0        920.69        902.77        34.10 o                         
   7   9   0       2043.09       1992.88        57.53 o                         
   8   9   0        165.10        200.70        16.41 o                         
   9   9   0         27.04         25.00         5.81 o                         
  10   9   0        110.38        102.97        16.14 o                         
  11   9   0          0.39         13.28         6.80 o                         
  12   9   0          0.81         18.52         9.23 o                         
  13   9   0        277.46        315.56        25.86 o                         
   0  10   0        431.06        406.36        22.31 o                         
   1  10   0        706.33        673.97        14.55 o                         
   2  10   0        548.36        610.25        13.44 o                         
   3  10   0         60.22         62.65         6.30 o                         
   4  10   0        475.89        504.18        21.09 o                         
   5  10   0        288.63        354.25        14.47 o                         
   6  10   0       1453.17       1412.32        36.23 o                         
   7  10   0        379.23        361.36        19.59 o                         
   8  10   0         67.47         67.73         9.77 o                         
   9  10   0        719.71        738.05        27.61 o                         
  10  10   0          8.49          3.60         6.48 o                         
  11  10   0        107.10         96.85        14.12 o                         
  12  10   0        334.85        338.64        25.73 o                         
  13  10   0         21.85         50.54        12.61 o                         
   1  11   0        736.12        729.67        15.87 o                         
   2  11   0        498.53        538.37        12.55 o                         
   3  11   0         75.13         53.16         6.03 o                         
   4  11   0          2.12         17.25         5.03 o                         
   5  11   0        187.20        174.77        14.50 o                         
   6  11   0         18.14         17.28         5.28 o                         
   7  11   0        423.65        416.15        19.23 o                         
   8  11   0         14.09         30.87         7.33 o                         
   9  11   0        504.93        494.53        24.79 o                         
  10  11   0        281.14        272.97        20.21 o                         
  11  11   0        439.67        485.14        36.41 o                         
  12  11   0        463.60        480.31        50.19 o                         
  13  11   0         55.73         80.49        14.93 o                         
   0  12   0        601.59        625.77        20.66 o                         
   1  12   0         73.39         83.28         5.41 o                         
   2  12   0       5418.58       5386.00        85.40 o                         
   3  12   0         70.70         94.28         8.01 o                         
   4  12   0       2289.12       2247.32        49.26 o                         
   5  12   0         10.87         15.17         4.46 o                         
   6  12   0         21.32         27.20         6.04 o                         
   7  12   0          0.04          1.09         4.54 o                         
   8  12   0        195.33        201.51        17.04 o                         
   9  12   0        420.14        439.90        24.94 o                         
  10  12   0        193.77        185.03        16.98 o                         
  11  12   0        675.88        614.43        41.08 o                         
  12  12   0          0.01          4.09         8.39 o                         
  13  12   0         16.75         37.14        12.05 o                         
   1  13   0          2.14          6.16         2.54 o                         
   2  13   0         32.63         20.37         4.39 o                         
   3  13   0          4.67         -1.26         1.26 o                         
   4  13   0        349.57        367.59        24.18 o                         
   5  13   0         46.60         36.17         7.16 o                         
   6  13   0         24.57         32.57         6.53 o                         
   7  13   0       1993.04       2071.32        50.96 o                         
   8  13   0        196.30        224.63        17.07 o                         
   9  13   0        915.03        947.27        38.11 o                         
  10  13   0         12.45         13.43         7.79 o                         
  11  13   0        198.65        258.96        34.48 o                         
  12  13   0          0.59         -1.41         8.07 o                         
  13  13   0         21.38         38.21        12.90 o                         
   0  14   0       3024.06       3294.50        78.96 o                         
   1  14   0       2357.47       2243.40        40.24 o                         
   2  14   0       3711.26       3966.96        74.11 o                         
   3  14   0       1561.34       1437.16        27.49 o                         
   4  14   0        395.67        364.22        15.19 o                         
   5  14   0         19.65         12.00         4.96 o                         
   6  14   0         20.44         28.21         6.56 o                         
   7  14   0       1921.87       1946.37        49.24 o                         
   8  14   0        207.35        221.07        23.98 o                         
   9  14   0        452.30        459.24        25.93 o                         
  10  14   0         48.09         34.87        12.76 o                         
  11  14   0         43.66         24.73        11.71 o                         
  12  14   0         18.99         33.17        14.65 o                         
   1  15   0         71.56         79.08         8.56 o                         
   2  15   0          5.56          3.66         2.32 o                         
   3  15   0        143.08        157.18        11.76 o                         
   4  15   0       1499.81       1477.14        37.41 o                         
   5  15   0         19.60         30.84         6.41 o                         
   6  15   0         18.91         21.39         6.41 o                         
   7  15   0        560.44        486.65        29.88 o                         
   8  15   0        169.14        173.19        15.20 o                         
   9  15   0       1025.41       1028.53        45.50 o                         
  10  15   0         12.22         25.20        11.49 o                         
  11  15   0        136.43        128.71        29.89 o                         
  12  15   0         75.71         78.93        18.33 o                         
   0  16   0         74.16        101.33         9.89 o                         
   1  16   0         17.29         12.56         3.26 o                         
   2  16   0        524.78        518.03        13.85 o                         
   3  16   0          2.33          0.06         3.79 o                         
   4  16   0         65.38         95.88         9.77 o                         
   5  16   0       2132.94       2003.35        48.69 o                         
   6  16   0       1848.42       1904.39        48.29 o                         
   7  16   0         16.29         11.18         6.69 o                         
   8  16   0        372.74        397.05        23.76 o                         
   9  16   0         39.75         14.64         8.11 o                         
  10  16   0        162.52        170.11        22.42 o                         
  11  16   0         68.48        101.39        23.62 o                         
  12  16   0          1.51          5.15        13.02 o                         
   1  17   0         99.55        127.32         8.11 o                         
   2  17   0         54.31         62.99         5.39 o                         
   3  17   0       2083.24       2060.16        73.54 o                         
   4  17   0       1063.96       1046.14        30.43 o                         
   5  17   0         10.90         20.89         6.22 o                         
   6  17   0        932.51        920.11        41.83 o                         
   7  17   0          0.03          2.26         5.46 o                         
   8  17   0         29.22         24.95         8.17 o                         
   9  17   0        132.15        147.83        18.46 o                         
  10  17   0        264.54        244.36        26.69 o                         
  11  17   0          3.04         -2.14        10.14 o                         
  12  17   0        389.40        363.42        35.20 o                         
   0  18   0       5856.17       5776.61       134.01 o                         
   1  18   0        480.04        457.29        15.32 o                         
   2  18   0        290.47        297.93        15.50 o                         
   3  18   0        974.67        919.97        27.96 o                         
   4  18   0        623.49        602.05        22.29 o                         
   5  18   0       1248.68       1218.42        35.34 o                         
   6  18   0       1327.65       1333.50        38.72 o                         
   7  18   0        332.02        357.55        43.24 o                         
   8  18   0       1373.42       1378.59        42.37 o                         
   9  18   0         95.78        101.13        17.44 o                         
  10  18   0          4.32         -0.37         9.16 o                         
  11  18   0        319.82        368.63        54.85 o                         
   1  19   0       3500.32       3208.05        57.81 o                         
   2  19   0        306.35        316.60        16.49 o                         
   3  19   0        457.50        489.99        26.89 o                         
   4  19   0       1815.95       1875.15        47.14 o                         
   5  19   0       1059.70       1068.03        33.14 o                         
   6  19   0        491.09        500.83        29.95 o                         
   7  19   0       1377.06       1424.70        52.44 o                         
   8  19   0        655.52        662.79        29.23 o                         
   9  19   0        213.03        242.92        26.08 o                         
  10  19   0         23.03         22.04        11.85 o                         
  11  19   0         16.28          2.32        25.20 o                         
   0  20   0          4.20          9.08         5.31 o                         
   1  20   0        399.88        379.70        17.91 o                         
   2  20   0         47.45         39.14         7.08 o                         
   3  20   0        393.02        393.96        19.63 o                         
   4  20   0        831.66        855.53        28.54 o                         
   5  20   0        108.61         99.78        15.50 o                         
   6  20   0        201.07        166.59        17.79 o                         
   7  20   0        656.66        621.84        26.71 o                         
   8  20   0        109.68        101.37        13.78 o                         
   9  20   0          1.69         -4.80         8.27 o                         
  10  20   0          8.88         22.48        12.78 o                         
  11  20   0         49.49         85.79        18.24 o                         
   1  21   0        500.69        482.00        19.35 o                         
   2  21   0        297.26        305.69        18.21 o                         
   3  21   0        557.34        588.31        22.78 o                         
   4  21   0         54.53         55.43         9.03 o                         
   5  21   0        619.12        587.31        24.35 o                         
   6  21   0         54.30         88.74        11.57 o                         
   7  21   0         77.09        119.29        14.11 o                         
   8  21   0        103.46         93.80        16.14 o                         
   9  21   0        671.21        770.92        50.88 o                         
  10  21   0         72.16         97.13        19.59 o                         
  11  21   0          6.28          8.88        12.15 o                         
   0  22   0          0.19          5.06         9.65 o                         
   1  22   0        309.14        367.57        19.00 o                         
   2  22   0       1092.95       1110.46        34.02 o                         
   3  22   0        188.32        188.82        14.97 o                         
   4  22   0        684.41        749.48        27.53 o                         
   5  22   0        404.79        394.48        23.25 o                         
   6  22   0          3.80          4.04         9.65 o                         
   7  22   0         56.54         51.35        12.45 o                         
   8  22   0        335.52        329.22        30.75 o                         
   9  22   0         67.68         64.77        15.09 o                         
  10  22   0        170.11        217.70        27.36 o                         
   1  23   0       1003.16        988.34        39.73 o                         
   2  23   0         32.19         21.79         6.88 o                         
   3  23   0        266.08        274.73        18.48 o                         
   4  23   0          0.48          7.54         6.17 o                         
   5  23   0        124.10        128.37        14.05 o                         
   6  23   0         89.65         93.08        15.62 o                         
   7  23   0          3.01          6.57         7.59 o                         
   8  23   0       1718.16       1717.51        65.46 o                         
   9  23   0         25.74         14.93        18.93 o                         
  10  23   0         27.17         39.67        14.47 o                         
   0  24   0       1183.30       1050.60        59.32 o                         
   1  24   0         24.55         23.63        12.78 o                         
   2  24   0        230.31        265.38        37.74 o                         
   3  24   0         40.73         61.48         9.90 o                         
   4  24   0        956.97        984.51        33.38 o                         
   5  24   0          1.10          1.93         6.03 o                         
   6  24   0        153.41        171.61        16.63 o                         
   7  24   0        372.54        368.08        31.23 o                         
   8  24   0          1.25          4.37        10.83 o                         
   9  24   0         16.97         24.72        27.49 o                         
  10  24   0         61.05         66.95        17.82 o                         
   1  25   0        471.22        492.39        32.82 o                         
   2  25   0        580.39        575.89        30.74 o                         
   3  25   0        131.22        167.09        24.72 o                         
   4  25   0          0.15         -5.56         5.56 o                         
   5  25   0        124.57        159.18        22.15 o                         
   6  25   0         20.19         15.87         8.26 o                         
   7  25   0          0.81          2.99         8.26 o                         
   8  25   0        204.95        211.19        26.26 o                         
   9  25   0        289.79        326.13        33.76 o                         
   0  26   0         13.13         14.95        12.78 o                         
   1  26   0        100.63        143.35        24.34 o                         
   2  26   0        128.50        148.16        18.84 o                         
   3  26   0          4.10          2.89        11.09 o                         
   4  26   0          2.99        -10.13        10.13 o                         
   5  26   0        374.70        338.12        23.40 o                         
   6  26   0         16.67         19.35         9.09 o                         
   7  26   0          9.70         16.08        15.19 o                         
   8  26   0         59.80         60.03        16.86 o                         
   9  26   0          9.93          3.74        11.94 o                         
   1  27   0          2.81          9.97         8.44 o                         
   2  27   0        201.38        120.91        17.65 o                         
   3  27   0        125.84        112.01        17.21 o                         
   4  27   0        145.83        142.32        19.36 o                         
   5  27   0        189.23        204.95        23.69 o                         
   6  27   0         58.34         58.24        12.08 o                         
   7  27   0        408.08        410.14        35.55 o                         
   8  27   0          8.09         -4.67        12.36 o                         
   0  28   0        801.93        951.24        61.49 o                         
   1  28   0         22.34         25.08        15.43 o                         
   2  28   0        149.94        143.72        19.12 o                         
   3  28   0        106.00         94.36        16.28 o                         
   4  28   0          9.52          9.32         9.91 o                         
   5  28   0          0.82          2.31         8.99 o                         
   6  28   0        478.59        527.79        40.31 o                         
   7  28   0          4.64         18.79        12.59 o                         
   8  28   0        204.91        249.92        30.49 o                         
   1  29   0        555.68        545.95        37.38 o                         
   2  29   0         42.45         41.09        12.70 o                         
   3  29   0          1.84          1.84         8.92 o                         
   4  29   0          9.82         10.68        10.23 o                         
   5  29   0        304.62        392.40        47.98 o                         
   6  29   0          1.34         -4.82        13.26 o                         
   7  29   0         14.49         49.44        23.39 o                         
   0  30   0        120.91        109.24        26.29 o                         
   1  30   0        190.09        227.68        24.80 o                         
   2  30   0          0.05         15.60        10.63 o                         
   3  30   0         19.56         21.12        11.14 o                         
   4  30   0         91.59         98.86        22.17 o                         
   5  30   0          0.77         10.04        10.63 o                         
   6  30   0         21.07         33.52        20.02 o                         
   1  31   0        137.81        186.76        23.37 o                         
   2  31   0        235.50        269.01        27.62 o                         
   3  31   0        358.69        434.70        35.36 o                         
   4  31   0        221.25        223.97        26.40 o                         
   5  31   0         75.61        103.64        20.59 o                         
   0  32   0          0.53         -2.17        13.26 o                         
   1  32   0          8.72          5.85        17.85 o                         
   2  32   0         27.05         28.63        13.19 o                         
   3  32   0          8.47         13.46        16.04 o                         
   4  32   0         26.40         31.49        13.64 o                         
   1  33   0        276.31        273.32        29.41 o                         
   2  33   0          5.32         29.40        12.44 o                         
   3  33   0         60.82         85.99        18.57 o                         
   0  34   0         47.15         75.48        24.60 o                         
   4   0   1       7022.62       7121.29       157.77 o                         
   6   0   1       3238.29       3341.36        68.35 o                         
   8   0   1       2125.75       2031.85        48.48 o                         
  10   0   1        487.92        490.81        42.94 o                         
  12   0   1        242.38        242.33        35.21 o                         
  14   0   1         34.48         25.08        20.74 o                         
   0   1   1       3494.57       3730.74        65.92 o                         
   1   1   1       3962.22       4092.19        56.94 o                         
   2   1   1       2409.67       2413.87        36.41 o                         
   3   1   1       1745.08       1762.83        24.99 o                         
   4   1   1       2286.48       2378.17        56.61 o                         
   5   1   1        347.45        308.55         9.23 o                         
   6   1   1         69.37         75.45         5.93 o                         
   7   1   1        593.61        640.45        14.84 o                         
   8   1   1        175.97        176.35         9.36 o                         
   9   1   1        392.87        399.72        14.22 o                         
  10   1   1        617.07        624.43        17.74 o                         
  11   1   1        620.71        615.03        22.16 o                         
  12   1   1        177.64        173.81        21.61 o                         
  13   1   1         70.14         83.64        18.09 o                         
  14   1   1        148.25        199.89        37.14 o                         
   1   2   1      23927.90      23802.18       496.10 o                         
   2   2   1       2007.73       2037.89        27.29 o                         
   3   2   1       9079.80       9029.91       123.86 o                         
   4   2   1        891.20        950.67        26.37 o                         
   5   2   1       1176.64       1159.53        21.71 o                         
   6   2   1        217.40        254.28        14.22 o                         
   7   2   1        367.91        340.61        10.91 o                         
   8   2   1        458.83        466.26        13.28 o                         
   9   2   1        360.94        378.65        16.57 o                         
  10   2   1        458.87        491.17        19.53 o                         
  11   2   1        211.84        197.10        16.77 o                         
  12   2   1         14.01         19.98         8.52 o                         
  13   2   1         37.90         39.80        13.70 o                         
  14   2   1        124.47        163.96        34.73 o                         
   0   3   1       7264.31       6922.92       128.95 o                         
   1   3   1       5713.50       5768.33        71.35 o                         
   2   3   1       2023.68       2060.99        30.37 o                         
   3   3   1       4757.78       4812.32        67.09 o                         
   4   3   1        506.34        527.40        13.31 o                         
   5   3   1       1124.10       1072.68        24.32 o                         
   6   3   1       1867.44       1763.11        34.73 o                         
   7   3   1       2145.63       2170.31        42.10 o                         
   8   3   1        146.04        148.31         9.29 o                         
   9   3   1         98.34        101.65         8.31 o                         
  10   3   1        627.57        644.68        19.65 o                         
  11   3   1        391.37        438.20        26.42 o                         
  12   3   1        177.21        156.19        14.46 o                         
  13   3   1        822.38        815.27        43.65 o                         
  14   3   1        102.25         88.74        27.49 o                         
   1   4   1      20680.26      20201.66       298.78 o                         
   2   4   1       1435.13       1472.23        27.24 o                         
   3   4   1         31.36         35.38         2.76 o                         
   4   4   1       3670.72       3781.47        55.13 o                         
   5   4   1         54.11         44.84         4.57 o                         
   6   4   1       1596.45       1528.91        30.72 o                         
   7   4   1       2815.33       2838.33        51.94 o                         
   8   4   1        166.86        167.42        10.99 o                         
   9   4   1        456.34        483.42        15.62 o                         
  10   4   1        158.04        163.09        14.84 o                         
  11   4   1        420.20        406.87        21.15 o                         
  12   4   1         26.13         29.68         8.10 o                         
  13   4   1         42.34         43.91        15.29 o                         
   0   5   1         23.72         34.94         3.10 o                         
   1   5   1       3417.20       3451.40        48.10 o                         
   2   5   1       3921.86       3930.55        55.04 o                         
   3   5   1        899.73        935.16        16.20 o                         
   4   5   1        393.49        455.06        11.71 o                         
   5   5   1       3931.22       3993.56        66.16 o                         
   6   5   1       2215.46       2087.58        39.55 o                         
   7   5   1        188.72        236.43        17.79 o                         
   8   5   1        195.33        185.19        11.60 o                         
   9   5   1        225.93        228.00        13.91 o                         
  10   5   1        441.68        437.45        17.20 o                         
  11   5   1        172.09        157.33        13.65 o                         
  12   5   1        132.88        127.46        15.79 o                         
  13   5   1         68.52         86.76        31.83 o                         
   1   6   1       1353.69       1251.00        19.46 o                         
   2   6   1       7321.88       7492.64       101.89 o                         
   3   6   1        643.65        598.59        11.74 o                         
   4   6   1        240.96        220.17         7.60 o                         
   5   6   1        130.94        123.60         7.23 o                         
   6   6   1       1785.16       1853.18        35.96 o                         
   7   6   1         51.14         54.16         5.96 o                         
   8   6   1         31.79         29.68         5.40 o                         
   9   6   1        554.04        529.24        18.37 o                         
  10   6   1         35.38         38.09         6.57 o                         
  11   6   1         89.66         98.63        13.33 o                         
  12   6   1        106.97        114.19        15.46 o                         
  13   6   1        327.78        395.02        35.37 o                         
   0   7   1      10990.05      10809.19       230.18 o                         
   1   7   1        141.03        121.57         5.55 o                         
   2   7   1       1058.30       1067.01        20.50 o                         
   3   7   1        215.49        212.78         6.21 o                         
   4   7   1       1097.20       1177.75        20.66 o                         
   5   7   1       1561.81       1545.43        29.94 o                         
   6   7   1        315.93        342.91        11.81 o                         
   7   7   1        364.54        362.02        13.73 o                         
   8   7   1       1010.07       1024.13        25.87 o                         
   9   7   1        159.75        171.33        16.32 o                         
  10   7   1        435.79        462.78        35.43 o                         
  11   7   1         78.55         94.74        21.59 o                         
  12   7   1         95.01        104.34        14.92 o                         
  13   7   1        213.89        192.64        25.22 o                         
   1   8   1       6089.94       5915.18        91.92 o                         
   2   8   1        244.44        250.12         9.72 o                         
   3   8   1       3331.31       3312.10        50.18 o                         
   4   8   1       1957.71       1997.77        31.82 o                         
   5   8   1        268.14        237.09         9.85 o                         
   6   8   1        973.21        952.00        22.06 o                         
   7   8   1       1709.55       1599.28        33.72 o                         
   8   8   1         94.40         95.69         8.49 o                         
   9   8   1        653.09        626.55        20.40 o                         
  10   8   1        203.38        176.62        20.53 o                         
  11   8   1        110.00        106.08        14.23 o                         
  12   8   1        106.56        116.42        16.05 o                         
  13   8   1        166.71        199.76        34.48 o                         
   0   9   1       4042.89       4020.95        91.38 o                         
   1   9   1        592.67        628.55        14.37 o                         
   2   9   1       3499.68       3456.11        56.68 o                         
   3   9   1        341.19        347.73        10.22 o                         
   4   9   1        249.88        245.64         7.93 o                         
   5   9   1       1985.25       1880.74        35.50 o                         
   6   9   1        911.58        802.37        19.66 o                         
   7   9   1        356.14        366.55        13.57 o                         
   8   9   1        308.10        317.14        13.89 o                         
   9   9   1        314.72        340.41        20.84 o                         
  10   9   1          5.00          5.35         8.20 o                         
  11   9   1        357.43        331.58        29.56 o                         
  12   9   1        138.85        154.67        24.86 o                         
  13   9   1        195.59        239.89        24.08 o                         
   1  10   1       2637.88       2593.56        44.27 o                         
   2  10   1       1750.08       1692.89        31.23 o                         
   3  10   1       2561.49       2641.40        45.73 o                         
   4  10   1       1815.72       1847.29        33.83 o                         
   5  10   1        894.99        892.76        17.72 o                         
   6  10   1         49.41         45.10         6.16 o                         
   7  10   1        116.70        130.72         8.94 o                         
   8  10   1         64.16         72.38         9.90 o                         
   9  10   1         90.06         81.78        10.69 o                         
  10  10   1         55.50         46.68        12.53 o                         
  11  10   1         93.78         63.03        14.82 o                         
  12  10   1        259.36        255.84        27.17 o                         
  13  10   1         61.83         67.32        14.54 o                         
   0  11   1       6678.32       6761.78       149.78 o                         
   1  11   1       2196.93       2203.22        39.05 o                         
   2  11   1        583.59        577.26        14.62 o                         
   3  11   1       1924.87       1906.46        35.19 o                         
   4  11   1         17.83         19.29         3.40 o                         
   5  11   1       1101.42       1015.41        23.68 o                         
   6  11   1        170.65        175.48         8.90 o                         
   7  11   1        489.67        507.45        27.08 o                         
   8  11   1       1703.20       1596.30        42.62 o                         
   9  11   1        198.16        166.16        16.83 o                         
  10  11   1        319.90        242.65        24.88 o                         
  11  11   1        374.64        438.67        34.69 o                         
  12  11   1         17.53          7.36         8.94 o                         
  13  11   1         61.53         53.58        13.28 o                         
   1  12   1        153.57        185.68         8.90 o                         
   2  12   1       2777.45       2779.62        48.15 o                         
   3  12   1        422.21        478.72        13.28 o                         
   4  12   1        274.56        317.69        10.73 o                         
   5  12   1        338.23        368.82        12.06 o                         
   6  12   1        476.86        434.73        17.63 o                         
   7  12   1        921.95        919.38        28.92 o                         
   8  12   1        168.27        197.54        15.41 o                         
   9  12   1        735.91        722.34        35.53 o                         
  10  12   1         31.52         37.71        11.93 o                         
  11  12   1         77.10         83.79        17.81 o                         
  12  12   1        130.94        119.01        21.14 o                         
  13  12   1         26.78         19.14        11.72 o                         
   0  13   1        554.79        559.38        21.94 o                         
   1  13   1        311.60        338.24        13.00 o                         
   2  13   1        601.00        612.44        15.69 o                         
   3  13   1       1155.95       1148.09        25.07 o                         
   4  13   1        639.16        689.29        18.73 o                         
   5  13   1        444.30        440.33        13.64 o                         
   6  13   1        254.21        249.75        15.93 o                         
   7  13   1        110.45        128.50        12.27 o                         
   8  13   1        242.14        228.72        16.79 o                         
   9  13   1         70.71         60.54        24.48 o                         
  10  13   1        212.01        237.50        25.44 o                         
  11  13   1        212.99        230.04        26.33 o                         
  12  13   1        138.62        141.12        21.91 o                         
   1  14   1       3276.10       3228.58        55.81 o                         
   2  14   1        233.28        226.26        12.57 o                         
   3  14   1       3389.20       3345.19        57.89 o                         
   4  14   1         13.85         14.86         3.28 o                         
   5  14   1        471.06        434.67        13.80 o                         
   6  14   1        155.66        154.16        12.96 o                         
   7  14   1       1371.88       1364.64        38.35 o                         
   8  14   1         76.27         85.91        11.06 o                         
   9  14   1        298.57        307.94        27.44 o                         
  10  14   1         19.98         11.63        10.73 o                         
  11  14   1         60.10         59.56        14.73 o                         
  12  14   1         42.07         46.25        15.12 o                         
   0  15   1        123.82         77.22         9.03 o                         
   1  15   1         85.40         92.78         8.95 o                         
   2  15   1        318.53        302.18        11.20 o                         
   3  15   1        406.42        374.90        12.18 o                         
   4  15   1        582.59        561.07        16.58 o                         
   5  15   1        438.05        431.01        14.31 o                         
   6  15   1        887.72       1001.45        42.58 o                         
   7  15   1         91.49         97.23        16.89 o                         
   8  15   1       1091.74       1105.69        38.94 o                         
   9  15   1        131.82        134.38        19.10 o                         
  10  15   1        196.71        188.85        23.58 o                         
  11  15   1        210.81        236.42        54.86 o                         
  12  15   1         55.06         27.64        15.51 o                         
   1  16   1       1240.51       1261.65        27.32 o                         
   2  16   1        152.11        172.48         9.59 o                         
   3  16   1        989.86        905.24        21.50 o                         
   4  16   1         81.73         76.20         6.46 o                         
   5  16   1        173.00        193.75        14.04 o                         
   6  16   1       1546.85       1494.98        40.71 o                         
   7  16   1        315.73        319.71        20.07 o                         
   8  16   1        249.98        266.23        25.55 o                         
   9  16   1        111.02        104.88        17.81 o                         
  10  16   1        320.06        352.71        39.90 o                         
  11  16   1         18.58         49.23        14.65 o                         
  12  16   1         59.04         62.86        17.67 o                         
   0  17   1       1115.47       1016.30        37.38 o                         
   1  17   1        634.58        544.97        16.06 o                         
   2  17   1        861.92        792.40        20.19 o                         
   3  17   1        372.25        379.60        19.17 o                         
   4  17   1        404.86        383.36        21.14 o                         
   5  17   1        319.34        362.26        18.65 o                         
   6  17   1        987.88        931.67        30.15 o                         
   7  17   1        556.96        563.90        23.81 o                         
   8  17   1        556.73        579.33        38.53 o                         
   9  17   1        114.00         98.66        18.07 o                         
  10  17   1        326.70        343.51        32.56 o                         
  11  17   1        161.39        136.89        21.93 o                         
  12  17   1         39.58         48.79        16.41 o                         
   1  18   1         46.74         59.74         8.11 o                         
   2  18   1       3142.62       3105.20        56.08 o                         
   3  18   1       1549.39       1418.34        51.28 o                         
   4  18   1        225.10        207.31        15.50 o                         
   5  18   1        158.49        156.21        13.57 o                         
   6  18   1        285.46        267.73        18.42 o                         
   7  18   1        176.08        172.32        21.75 o                         
   8  18   1        684.66        726.40        37.85 o                         
   9  18   1         14.56         19.94        11.12 o                         
  10  18   1         38.83         38.60        16.40 o                         
  11  18   1        161.74        173.65        25.47 o                         
   0  19   1        196.50        186.78        15.77 o                         
   1  19   1        420.94        404.28        14.28 o                         
   2  19   1        166.14        195.11        13.96 o                         
   3  19   1        327.20        342.86        27.91 o                         
   4  19   1        401.56        422.60        20.63 o                         
   5  19   1        516.41        489.91        23.31 o                         
   6  19   1         94.49         93.62        11.46 o                         
   7  19   1        393.44        356.55        42.67 o                         
   8  19   1         30.68         15.31         9.72 o                         
   9  19   1        278.29        280.75        28.39 o                         
  10  19   1         27.89         34.14        13.38 o                         
  11  19   1         90.33        106.61        21.23 o                         
   1  20   1       1250.74       1185.71        27.94 o                         
   2  20   1        113.07        122.60        11.73 o                         
   3  20   1        450.15        402.87        19.83 o                         
   4  20   1        465.85        448.29        20.87 o                         
   5  20   1       1177.33       1198.99        36.06 o                         
   6  20   1        572.08        564.81        26.18 o                         
   7  20   1        644.48        715.47        36.75 o                         
   8  20   1         17.51          0.60         8.07 o                         
   9  20   1        186.62        223.02        26.15 o                         
  10  20   1        188.51        184.30        25.81 o                         
  11  20   1         12.77          3.47        12.73 o                         
   0  21   1       1234.28       1140.73        50.88 o                         
   1  21   1        286.13        295.71        32.81 o                         
   2  21   1       1855.67       1848.55        46.44 o                         
   3  21   1        131.60        143.71        13.13 o                         
   4  21   1        321.30        331.15        20.32 o                         
   5  21   1        309.02        296.76        19.67 o                         
   6  21   1        479.27        399.75        27.44 o                         
   7  21   1        575.48        613.95        40.75 o                         
   8  21   1        180.03        196.67        23.73 o                         
   9  21   1         49.94         40.12        15.09 o                         
  10  21   1         10.71          0.14        11.14 o                         
  11  21   1        225.29        232.54        29.23 o                         
   1  22   1       2072.52       1981.84        71.79 o                         
   2  22   1        593.21        588.84        25.29 o                         
   3  22   1        329.60        310.72        19.56 o                         
   4  22   1        377.60        382.80        22.12 o                         
   5  22   1         95.62         95.17        12.03 o                         
   6  22   1         71.23         62.48        14.44 o                         
   7  22   1        156.44        190.55        22.70 o                         
   8  22   1        228.76        277.44        28.76 o                         
   9  22   1         87.64         78.67        18.09 o                         
  10  22   1         85.56         61.83        17.50 o                         
   0  23   1       1845.68       1790.13        81.75 o                         
   1  23   1        154.85        154.23        13.66 o                         
   2  23   1        260.28        277.30        23.82 o                         
   3  23   1        138.13        133.97        13.38 o                         
   4  23   1        551.03        564.11        34.52 o                         
   5  23   1         99.44        104.10        12.69 o                         
   6  23   1        418.06        533.12        58.36 o                         
   7  23   1        121.90        142.55        30.98 o                         
   8  23   1        175.74        194.03        31.11 o                         
   9  23   1         17.01         21.29        12.17 o                         
  10  23   1        171.03        166.78        24.88 o                         
   1  24   1         84.52         86.00        26.04 o                         
   2  24   1        141.36        136.61        13.50 o                         
   3  24   1        117.32        116.44        12.69 o                         
   4  24   1          8.65          3.48         8.05 o                         
   5  24   1         41.03         24.33         9.16 o                         
   6  24   1         55.81         48.70        13.89 o                         
   7  24   1         55.04         59.34        15.04 o                         
   8  24   1        237.66        277.29        29.16 o                         
   9  24   1        151.71        127.60        21.58 o                         
   0  25   1        643.35        643.08        45.58 o                         
   1  25   1        161.04        189.15        20.86 o                         
   2  25   1         35.53         25.58         9.85 o                         
   3  25   1        119.81        105.57        17.66 o                         
   4  25   1        299.61        304.88        21.25 o                         
   5  25   1        359.94        385.13        24.54 o                         
   6  25   1        281.97        257.34        26.94 o                         
   7  25   1        255.04        280.90        32.92 o                         
   8  25   1         38.65         53.01        16.54 o                         
   9  25   1         37.95         53.17        16.19 o                         
   1  26   1        354.33        352.56        27.26 o                         
   2  26   1         25.58         26.77        10.04 o                         
   3  26   1         96.54         81.13        17.60 o                         
   4  26   1         97.70        112.94        13.77 o                         
   5  26   1        206.98        201.03        20.21 o                         
   6  26   1         10.49          6.84        10.25 o                         
   7  26   1        296.23        310.48        31.70 o                         
   8  26   1        189.20        208.57        27.20 o                         
   9  26   1        374.25        348.54        35.13 o                         
   0  27   1        398.70        426.55        44.61 o                         
   1  27   1         15.34         10.65         8.85 o                         
   2  27   1        222.28        231.00        23.28 o                         
   3  27   1         30.93         37.74        11.25 o                         
   4  27   1         92.49         89.78        16.04 o                         
   5  27   1         86.61        112.52        18.33 o                         
   6  27   1        201.53        224.68        26.64 o                         
   7  27   1         89.51         77.36        18.04 o                         
   8  27   1         72.18         85.09        19.73 o                         
   1  28   1         47.19         33.20        18.93 o                         
   2  28   1        233.57        252.05        25.44 o                         
   3  28   1          9.65          6.98         9.09 o                         
   4  28   1        160.89        152.66        20.02 o                         
   5  28   1          8.54         17.85        16.88 o                         
   6  28   1        190.33        230.74        28.46 o                         
   7  28   1         57.27         49.96        17.56 o                         
   0  29   1         25.21         34.97        17.36 o                         
   1  29   1        113.70        123.62        18.68 o                         
   2  29   1         93.04         93.64        16.33 o                         
   3  29   1         32.41         36.93        12.50 o                         
   4  29   1          3.93          8.97        10.12 o                         
   5  29   1        141.26        189.76        34.97 o                         
   6  29   1        160.53        169.50        34.24 o                         
   7  29   1         89.18         85.57        20.43 o                         
   1  30   1        391.90        381.23        31.54 o                         
   2  30   1         90.12        130.36        19.86 o                         
   3  30   1         62.21         64.80        20.50 o                         
   4  30   1         19.25         15.67        16.16 o                         
   5  30   1         47.12          9.40        17.60 o                         
   6  30   1         20.57          9.16        18.09 o                         
   0  31   1         39.99         45.58        18.81 o                         
   1  31   1         74.58         85.52        17.28 o                         
   2  31   1         76.93        112.84        20.49 o                         
   3  31   1         64.41         48.55        17.72 o                         
   4  31   1        161.04        161.06        32.31 o                         
   5  31   1         29.42         41.72        20.74 o                         
   1  32   1         60.86         75.29        16.23 o                         
   2  32   1         67.04         79.26        17.09 o                         
   3  32   1         49.87         45.10        20.50 o                         
   4  32   1         34.93         49.92        22.19 o                         
   0  33   1        310.29        337.59        45.58 o                         
   1  33   1         13.37         12.53        12.36 o                         
   2  33   1        144.11        161.19        27.13 o                         
   3  33   1          2.27         -3.86        15.67 o                         
   0   0   2      13319.39      14512.43       431.61 o                         
   2   0   2        754.51        808.16        20.19 o                         
   4   0   2       9256.62       9517.09       170.49 o                         
   6   0   2        131.95        131.85        15.85 o                         
   8   0   2        302.89        296.29        17.52 o                         
  10   0   2        169.01        159.31        19.53 o                         
  12   0   2        225.83        238.71        35.93 o                         
   1   1   2         89.10        107.53         5.69 o                         
   2   1   2       2749.10       2988.45        44.64 o                         
   3   1   2       1039.88       1174.06        19.60 o                         
   4   1   2        765.84        902.84        20.09 o                         
   5   1   2        261.23        296.70         8.96 o                         
   6   1   2        910.18        938.82        20.10 o                         
   7   1   2        718.08        731.10        16.38 o                         
   8   1   2        853.32        848.89        19.14 o                         
   9   1   2       2227.80       2129.72        40.49 o                         
  10   1   2         88.28         81.35         9.95 o                         
  11   1   2         13.32         10.88         8.23 o                         
  12   1   2        228.51        168.20        21.58 o                         
  13   1   2         73.95         86.84        18.57 o                         
   0   2   2        581.47        579.85        14.95 o                         
   1   2   2        340.31        351.73        11.70 o                         
   2   2   2       1082.47       1147.91        20.42 o                         
   3   2   2       2784.97       2985.21        40.80 o                         
   4   2   2         34.78         45.64         6.32 o                         
   5   2   2       1895.91       2001.34        33.45 o                         
   6   2   2       1479.84       1464.36        30.61 o                         
   7   2   2       1487.53       1561.21        33.09 o                         
   8   2   2        336.90        390.31        22.82 o                         
   9   2   2       1361.68       1348.90        37.21 o                         
  10   2   2         37.32         37.25         7.32 o                         
  11   2   2         20.33          6.30         7.28 o                         
  12   2   2        234.89        250.30        37.97 o                         
  13   2   2        103.00         74.27        25.32 o                         
   1   3   2       5237.71       5304.39        67.81 o                         
   2   3   2       1263.85       1230.17        21.72 o                         
   3   3   2       1866.79       2000.30        28.94 o                         
   4   3   2       2873.59       3024.84        42.10 o                         
   5   3   2       2753.44       2840.91        44.66 o                         
   6   3   2       1077.37       1108.48        25.00 o                         
   7   3   2       1223.68       1211.62        48.13 o                         
   8   3   2       1378.43       1410.66        40.29 o                         
   9   3   2        378.89        411.64        17.77 o                         
  10   3   2        421.16        440.60        21.30 o                         
  11   3   2         53.12         51.41        17.69 o                         
  12   3   2         53.40         90.34        18.56 o                         
  13   3   2        175.33        141.24        22.42 o                         
   0   4   2      18744.23      18981.24       327.15 o                         
   1   4   2       1123.89       1103.44        16.84 o                         
   2   4   2       1879.74       1875.15        30.27 o                         
   3   4   2       3651.81       3886.85        51.44 o                         
   4   4   2       1583.77       1682.31        28.00 o                         
   5   4   2       2382.17       2242.51        36.56 o                         
   6   4   2        273.30        254.70        10.76 o                         
   7   4   2        507.62        535.30        16.47 o                         
   8   4   2       1101.81       1035.67        26.07 o                         
   9   4   2        629.38        629.01        28.42 o                         
  10   4   2         69.00         94.13        10.14 o                         
  11   4   2        190.87        205.18        29.33 o                         
  12   4   2         66.68         90.48        22.43 o                         
  13   4   2         61.74         81.04        19.18 o                         
   1   5   2       7672.91       8136.20       101.06 o                         
   2   5   2       2209.48       2356.15        32.56 o                         
   3   5   2       1036.63       1080.26        17.41 o                         
   4   5   2       4042.46       3936.79        58.16 o                         
   5   5   2         98.25        113.44         6.42 o                         
   6   5   2        850.60        810.06        17.91 o                         
   7   5   2        539.94        568.61        17.01 o                         
   8   5   2        132.17        149.71        10.59 o                         
   9   5   2        339.64        386.89        20.86 o                         
  10   5   2        572.49        582.05        33.20 o                         
  11   5   2        171.68        151.47        20.96 o                         
  12   5   2        674.33        808.74       131.05 o                         
  13   5   2         20.86         33.51        14.99 o                         
   0   6   2       8775.33       8519.56       156.16 o                         
   1   6   2        245.95        256.10         7.31 o                         
   2   6   2       4409.14       4701.53        60.37 o                         
   3   6   2        740.50        769.76        14.81 o                         
   4   6   2       2574.82       2814.12        43.38 o                         
   5   6   2        396.40        347.56        11.00 o                         
   6   6   2       2272.28       2140.81        36.53 o                         
   7   6   2        177.76        170.88        10.32 o                         
   8   6   2       1610.00       1533.61        40.46 o                         
   9   6   2         27.96         37.32         7.90 o                         
  10   6   2        194.07        148.63        15.21 o                         
  11   6   2        190.63        156.27        16.66 o                         
  12   6   2        108.02        116.84        19.51 o                         
  13   6   2         77.49         50.21        16.62 o                         
   1   7   2       6421.24       6168.28        78.20 o                         
   2   7   2       3429.33       3611.58        48.22 o                         
   3   7   2        611.67        618.58        12.77 o                         
   4   7   2        367.08        406.00        10.17 o                         
   5   7   2        656.52        621.06        14.23 o                         
   6   7   2        218.82        235.27         9.32 o                         
   7   7   2        621.75        615.81        17.85 o                         
   8   7   2        885.55        848.10        32.28 o                         
   9   7   2         88.32         84.81        11.27 o                         
  10   7   2        525.93        517.96        35.80 o                         
  11   7   2         69.22         67.12        11.85 o                         
  12   7   2         90.04        107.20        28.08 o                         
  13   7   2         53.88         79.11        18.15 o                         
   0   8   2      12930.01      13005.00       224.83 o                         
   1   8   2       1490.35       1493.12        24.02 o                         
   2   8   2       1025.47        999.14        18.01 o                         
   3   8   2        135.26        168.28        12.97 o                         
   4   8   2        322.12        302.79         8.96 o                         
   5   8   2        143.30        117.11         6.50 o                         
   6   8   2        495.31        471.87        12.70 o                         
   7   8   2         65.46         66.84         6.88 o                         
   8   8   2        164.46        149.59        12.87 o                         
   9   8   2        291.00        318.01        26.62 o                         
  10   8   2        662.52        623.78        55.69 o                         
  11   8   2         12.81         22.18        10.90 o                         
  12   8   2        115.72        112.67        19.69 o                         
  13   8   2        125.07        141.14        29.17 o                         
   1   9   2       2986.46       3003.33        44.72 o                         
   2   9   2         11.47         10.59         2.06 o                         
   3   9   2       4363.85       4236.29        61.41 o                         
   4   9   2        555.15        523.04        12.17 o                         
   5   9   2        644.89        642.34        17.65 o                         
   6   9   2        280.16        279.74         9.95 o                         
   7   9   2        379.22        372.22        19.48 o                         
   8   9   2        294.18        343.13        26.40 o                         
   9   9   2        888.75        918.07        40.41 o                         
  10   9   2         39.72         43.01        13.19 o                         
  11   9   2         60.38         70.22        15.62 o                         
  12   9   2         10.11          6.00        11.32 o                         
  13   9   2         75.41         74.15        18.40 o                         
   0  10   2       1952.87       1986.59        51.37 o                         
   1  10   2         14.00         13.02         2.23 o                         
   2  10   2       2689.62       2588.13        39.62 o                         
   3  10   2       2544.93       2781.29        42.33 o                         
   4  10   2        937.89        853.40        31.61 o                         
   5  10   2         91.20         90.27         5.79 o                         
   6  10   2        106.81        125.91         7.31 o                         
   7  10   2        497.57        493.67        19.24 o                         
   8  10   2        736.64        760.94        35.04 o                         
   9  10   2          8.40          8.97         8.58 o                         
  10  10   2        467.91        529.37        88.61 o                         
  11  10   2        106.52        157.80        22.14 o                         
  12  10   2         24.26         15.00        12.17 o                         
  13  10   2          2.37         20.89        18.93 o                         
   1  11   2        434.83        379.48        11.58 o                         
   2  11   2         16.60         27.74         3.90 o                         
   3  11   2       4197.22       4249.21        71.00 o                         
   4  11   2       1138.82       1176.70        21.36 o                         
   5  11   2         80.79         82.89         5.58 o                         
   6  11   2       1159.22       1119.18        26.16 o                         
   7  11   2       1587.64       1544.25        53.28 o                         
   8  11   2        368.04        357.11        69.44 o                         
   9  11   2        222.19        260.10        53.78 o                         
  10  11   2        357.66        391.23        32.89 o                         
  11  11   2          1.11         -3.34         9.86 o                         
  12  11   2        122.19        141.91        22.76 o                         
  13  11   2        197.09        259.96        31.12 o                         
   0  12   2       5523.98       5480.77       125.69 o                         
   1  12   2        344.17        343.71        11.31 o                         
   2  12   2       3260.66       3398.95        58.57 o                         
   3  12   2        330.06        337.77        11.72 o                         
   4  12   2        744.31        750.46        21.20 o                         
   5  12   2        451.43        459.62        14.38 o                         
   6  12   2       1361.94       1299.34        29.23 o                         
   7  12   2        572.64        552.72        81.01 o                         
   8  12   2        575.75        524.12        34.70 o                         
   9  12   2         32.73         25.44        10.48 o                         
  10  12   2         42.17         47.51        35.57 o                         
  11  12   2         35.02         59.01        16.00 o                         
  12  12   2         34.08         59.56        21.10 o                         
   1  13   2        732.36        681.89        17.58 o                         
   2  13   2       1017.44       1037.81        23.43 o                         
   3  13   2         58.38         51.22         5.44 o                         
   4  13   2        886.00        835.15        20.88 o                         
   5  13   2        923.75        870.71        21.75 o                         
   6  13   2        417.15        379.65        14.41 o                         
   7  13   2        671.70        722.25        51.12 o                         
   8  13   2        272.09        244.69        34.48 o                         
   9  13   2         26.35         29.24        22.91 o                         
  10  13   2        204.95        193.47        24.03 o                         
  11  13   2        255.83        284.52        30.34 o                         
  12  13   2        272.34        228.31        28.53 o                         
   0  14   2        297.02        298.60        16.74 o                         
   1  14   2       2232.95       2046.96        39.26 o                         
   2  14   2        424.81        444.22        13.93 o                         
   3  14   2        204.83        210.02        10.30 o                         
   4  14   2        141.33        151.06         9.57 o                         
   5  14   2       3087.50       3056.93        55.93 o                         
   6  14   2        279.42        256.75        13.12 o                         
   7  14   2        470.98        415.69        30.18 o                         
   8  14   2         87.43         77.56        14.45 o                         
   9  14   2         66.24         54.85        13.59 o                         
  10  14   2        326.87        342.29        31.85 o                         
  11  14   2        591.18        581.19        42.58 o                         
  12  14   2         39.94         18.24        13.46 o                         
   1  15   2       1104.59       1007.16        29.26 o                         
   2  15   2       1679.96       1594.61        32.96 o                         
   3  15   2        463.98        438.11        24.89 o                         
   4  15   2        316.97        297.21        18.06 o                         
   5  15   2         73.94         82.63         7.51 o                         
   6  15   2        159.45        151.95        10.68 o                         
   7  15   2        778.25        737.42        35.20 o                         
   8  15   2        546.23        491.60        34.36 o                         
   9  15   2        207.43        257.00        26.77 o                         
  10  15   2        233.83        230.05        26.50 o                         
  11  15   2         24.07         34.48        13.73 o                         
  12  15   2        135.29        178.97        52.56 o                         
   0  16   2        592.56        569.61        23.69 o                         
   1  16   2        130.60        138.03        11.07 o                         
   2  16   2       1281.56       1211.22        27.44 o                         
   3  16   2         59.47         53.57        13.13 o                         
   4  16   2        152.53        144.48        13.80 o                         
   5  16   2        333.87        298.97        12.82 o                         
   6  16   2        867.03        856.05        37.43 o                         
   7  16   2        189.44        167.57        19.59 o                         
   8  16   2         27.76         31.19        11.32 o                         
   9  16   2        113.83         99.85        29.53 o                         
  10  16   2         32.95         34.66        24.36 o                         
  11  16   2        104.42        108.62        20.21 o                         
  12  16   2         70.77         69.78        23.99 o                         
   1  17   2          9.37          6.94         3.39 o                         
   2  17   2        109.49        101.11         8.34 o                         
   3  17   2        707.28        703.51        19.54 o                         
   4  17   2        677.49        679.15        19.46 o                         
   5  17   2        261.05        244.04        17.05 o                         
   6  17   2        445.48        435.61        30.82 o                         
   7  17   2        665.05        657.92        36.77 o                         
   8  17   2        262.93        263.86        26.33 o                         
   9  17   2         40.77         26.61        12.02 o                         
  10  17   2         20.41         41.74        20.14 o                         
  11  17   2         11.47         22.60        12.78 o                         
   0  18   2       1408.17       1197.81        39.70 o                         
   1  18   2        120.84        122.96         9.37 o                         
   2  18   2        775.03        745.71        20.73 o                         
   3  18   2        169.88        160.54        10.54 o                         
   4  18   2       1028.20       1030.58        31.10 o                         
   5  18   2        154.28        152.56        13.32 o                         
   6  18   2         40.54         28.04        10.51 o                         
   7  18   2        135.82        146.18        19.40 o                         
   8  18   2        168.75        193.98        46.30 o                         
   9  18   2        238.39        235.71        40.03 o                         
  10  18   2        442.63        468.19        39.46 o                         
  11  18   2         84.10         99.91        20.37 o                         
   1  19   2       1182.69       1072.55        26.61 o                         
   2  19   2        546.61        597.96        18.50 o                         
   3  19   2       1282.93       1209.02        34.27 o                         
   4  19   2        433.71        411.31        26.02 o                         
   5  19   2         67.37         59.87         9.39 o                         
   6  19   2        207.35        220.35        22.83 o                         
   7  19   2        184.85        153.79        59.43 o                         
   8  19   2         26.08         36.84        14.95 o                         
   9  19   2        603.53        614.04        43.73 o                         
  10  19   2         71.10         69.38        17.54 o                         
  11  19   2         34.90         67.28        19.25 o                         
   0  20   2       1315.25       1234.70        42.03 o                         
   1  20   2         50.77         56.19         9.29 o                         
   2  20   2        268.91        282.45        14.67 o                         
   3  20   2        117.62        102.11        11.00 o                         
   4  20   2        174.74        184.59        21.57 o                         
   5  20   2         98.72        114.75        16.65 o                         
   6  20   2         19.91         36.89        11.67 o                         
   7  20   2        189.33        174.91        21.68 o                         
   8  20   2         30.02         19.73        10.97 o                         
   9  20   2         44.71         52.58        22.31 o                         
  10  20   2        148.24        141.29        23.36 o                         
  11  20   2         14.75          8.29        12.17 o                         
   1  21   2       1340.06       1311.70        31.46 o                         
   2  21   2        194.75        201.54        15.17 o                         
   3  21   2        494.08        470.84        34.12 o                         
   4  21   2        284.82        309.47        40.43 o                         
   5  21   2        482.34        437.80        31.89 o                         
   6  21   2        409.92        522.55        37.38 o                         
   7  21   2        236.04        215.87        24.38 o                         
   8  21   2        202.37        203.29        24.85 o                         
   9  21   2         21.44          7.23        11.05 o                         
  10  21   2         85.84        106.62        21.82 o                         
   0  22   2       1369.20       1399.40        47.06 o                         
   1  22   2        614.90        543.34        21.90 o                         
   2  22   2        504.34        501.92        22.50 o                         
   3  22   2         36.02         29.40         7.59 o                         
   4  22   2         34.23         50.55         9.12 o                         
   5  22   2        108.21         72.45        14.65 o                         
   6  22   2        372.48        415.40        33.42 o                         
   7  22   2         36.33         28.79        11.42 o                         
   8  22   2        338.44        367.94        65.94 o                         
   9  22   2         84.90         76.20        18.64 o                         
  10  22   2          2.07          2.67        12.15 o                         
   1  23   2        511.77        478.38        28.42 o                         
   2  23   2         84.77         88.71        11.35 o                         
   3  23   2        268.01        253.02        18.32 o                         
   4  23   2        498.59        503.98        25.24 o                         
   5  23   2        100.21         98.87        26.88 o                         
   6  23   2        148.14        171.86        37.14 o                         
   7  23   2        182.39        232.48        38.58 o                         
   8  23   2         72.19         63.74        16.93 o                         
   9  23   2         14.11         -3.43        18.93 o                         
  10  23   2         48.78         54.02        18.62 o                         
   0  24   2       1691.56       1577.92        75.00 o                         
   1  24   2        728.17        779.64        28.91 o                         
   2  24   2         77.47         83.28        11.39 o                         
   3  24   2         73.39         90.32        19.46 o                         
   4  24   2        168.61        161.02        19.93 o                         
   5  24   2        259.42        259.59        26.32 o                         
   6  24   2         75.17         94.07        17.46 o                         
   7  24   2         53.56         61.73        16.37 o                         
   8  24   2        269.05        232.28        28.52 o                         
   9  24   2          4.63          8.86        12.56 o                         
   1  25   2        325.87        370.20        61.96 o                         
   2  25   2        409.39        419.51        24.16 o                         
   3  25   2        320.20        354.44        22.60 o                         
   4  25   2        330.79        390.61        31.52 o                         
   5  25   2        364.47        335.87        30.04 o                         
   6  25   2        333.13        379.56        42.43 o                         
   7  25   2        309.79        299.91        31.11 o                         
   8  25   2        157.53        184.99        26.09 o                         
   9  25   2        190.39        222.78        28.73 o                         
   0  26   2        700.09        727.24        48.47 o                         
   1  26   2         50.46         42.20        11.00 o                         
   2  26   2         28.65         19.19         9.65 o                         
   3  26   2        251.43        272.64        20.47 o                         
   4  26   2          5.66          2.81         8.85 o                         
   5  26   2         65.95         70.50        18.09 o                         
   6  26   2        132.14        131.63        21.73 o                         
   7  26   2        260.60        273.01        29.66 o                         
   8  26   2         41.72         56.70        17.88 o                         
   1  27   2         56.76         77.21        14.13 o                         
   2  27   2        102.64        101.07        27.96 o                         
   3  27   2         80.54         94.77        22.43 o                         
   4  27   2        135.29        120.08        18.98 o                         
   5  27   2         64.57        109.01        19.80 o                         
   6  27   2         58.55         84.38        18.26 o                         
   7  27   2         25.02         34.98        30.63 o                         
   8  27   2        175.22        177.20        25.57 o                         
   0  28   2        103.93        115.75        24.36 o                         
   1  28   2         28.43         26.63        10.31 o                         
   2  28   2        332.40        340.30        28.19 o                         
   3  28   2          5.67         11.82        14.47 o                         
   4  28   2        451.80        482.73        52.81 o                         
   5  28   2         80.97         72.58        16.62 o                         
   6  28   2         17.14         26.88        13.81 o                         
   7  28   2         29.43         33.08        14.37 o                         
   1  29   2         45.03         47.98        13.38 o                         
   2  29   2         60.69         71.07        21.58 o                         
   3  29   2        204.91        249.33        37.86 o                         
   4  29   2         40.18         26.29        19.05 o                         
   5  29   2        107.59        106.83        28.94 o                         
   6  29   2        104.15        109.89        21.51 o                         
   0  30   2        228.72        287.19        38.10 o                         
   1  30   2         23.98         27.90        11.67 o                         
   2  30   2         24.31         13.99        13.99 o                         
   3  30   2          6.68         -0.72        14.95 o                         
   4  30   2          6.74          6.27        14.95 o                         
   5  30   2        237.44        270.31        41.96 o                         
   6  30   2        285.65        261.38        43.17 o                         
   1  31   2        390.71        463.70        37.74 o                         
   2  31   2         39.89         69.69        22.91 o                         
   3  31   2         48.59         56.91        21.70 o                         
   4  31   2         66.33         87.54        26.77 o                         
   5  31   2        189.36        212.67        37.62 o                         
   0  32   2        318.69        339.27        42.20 o                         
   1  32   2        107.94        144.21        24.34 o                         
   2  32   2          7.92         -6.03        11.82 o                         
   3  32   2         14.34         18.09        15.67 o                         
   1  33   2         40.37         73.79        24.60 o                         
   2  33   2         17.04         13.02        15.67 o                         
   2   0   3       4607.81       5067.39       148.04 o                         
   4   0   3       2322.24       2509.97        79.48 o                         
   6   0   3       1255.55       1561.31        40.51 o                         
   8   0   3        609.54        649.73        49.06 o                         
  10   0   3        621.59        669.36        47.99 o                         
  12   0   3        313.72        362.40        45.58 o                         
   0   1   3         84.40         92.79        14.59 o                         
   1   1   3       2798.07       3069.11        53.10 o                         
   2   1   3       1733.49       1892.35        35.42 o                         
   3   1   3        185.36        210.93         9.72 o                         
   4   1   3       4353.86       4886.98       105.50 o                         
   5   1   3        847.74        839.95        16.66 o                         
   6   1   3       1131.11       1180.21        28.24 o                         
   7   1   3        610.18        624.55        22.93 o                         
   8   1   3        663.44        670.08        27.08 o                         
   9   1   3         79.00         81.54        11.30 o                         
  10   1   3         51.64         60.68        10.76 o                         
  11   1   3        555.30        502.11        35.89 o                         
  12   1   3         67.39         83.28        16.80 o                         
  13   1   3         54.26         73.79        25.08 o                         
   1   2   3       4968.03       5218.01        84.86 o                         
   2   2   3       2813.00       3074.51        47.91 o                         
   3   2   3        667.15        673.40        15.85 o                         
   4   2   3        222.42        222.71         9.17 o                         
   5   2   3       1321.62       1273.60        22.33 o                         
   6   2   3         44.34         65.25         6.19 o                         
   7   2   3        170.74        166.62        10.58 o                         
   8   2   3        850.51        831.56        23.86 o                         
   9   2   3        540.81        515.33        25.58 o                         
  10   2   3         57.22         61.07        11.01 o                         
  11   2   3         19.47         16.67        11.89 o                         
  12   2   3         79.81         61.14        42.44 o                         
  13   2   3         29.23         38.34        20.98 o                         
   0   3   3       2236.45       2203.66        45.79 o                         
   1   3   3         28.45         20.42         3.23 o                         
   2   3   3        303.94        347.44        12.49 o                         
   3   3   3        944.32       1054.05        21.39 o                         
   4   3   3        232.10        220.71        16.04 o                         
   5   3   3       1312.78       1332.28        22.90 o                         
   6   3   3       1455.41       1431.24        27.59 o                         
   7   3   3        579.92        609.96        23.20 o                         
   8   3   3        229.69        260.61        18.23 o                         
   9   3   3         80.89        117.83        13.36 o                         
  10   3   3        362.30        426.39        25.68 o                         
  11   3   3        153.53        182.12        18.71 o                         
  12   3   3        172.31        215.68        26.42 o                         
  13   3   3         80.65         64.63        25.32 o                         
   1   4   3       3632.24       3754.73        50.72 o                         
   2   4   3       2693.50       2882.93        45.05 o                         
   3   4   3       1554.80       1486.10        27.45 o                         
   4   4   3       1494.14       1547.59        29.25 o                         
   5   4   3       2024.14       1987.54        31.14 o                         
   6   4   3        369.89        358.17        15.03 o                         
   7   4   3        927.20        918.83        25.06 o                         
   8   4   3       1322.18       1318.93        38.01 o                         
   9   4   3        182.27        162.59        15.63 o                         
  10   4   3        277.60        306.21        22.22 o                         
  11   4   3         69.35         41.15        13.09 o                         
  12   4   3        155.80        162.94        23.73 o                         
  13   4   3         29.47         24.84        22.43 o                         
   0   5   3       3644.53       3634.37        69.61 o                         
   1   5   3       1329.62       1485.91        23.02 o                         
   2   5   3       6415.55       6440.57        92.85 o                         
   3   5   3       2330.43       2531.21        41.57 o                         
   4   5   3       3346.19       3466.57        55.37 o                         
   5   5   3        468.37        452.56        12.01 o                         
   6   5   3        562.69        519.92        13.72 o                         
   7   5   3        120.59        108.80        12.37 o                         
   8   5   3        731.87        706.68        26.31 o                         
   9   5   3        298.81        282.24        20.04 o                         
  10   5   3        487.30        515.33        28.84 o                         
  11   5   3         15.67         31.06        12.84 o                         
  12   5   3         97.74         78.49        18.16 o                         
  13   5   3         12.17          3.67        16.40 o                         
   1   6   3        337.19        326.01         8.16 o                         
   2   6   3       2643.54       2763.10        39.04 o                         
   3   6   3       1223.73       1404.59        30.40 o                         
   4   6   3       1394.12       1426.69        27.53 o                         
   5   6   3        381.50        357.37        11.02 o                         
   6   6   3        226.38        297.32        14.15 o                         
   7   6   3        743.73        769.82        22.40 o                         
   8   6   3       1283.08       1301.22        37.87 o                         
   9   6   3        438.59        433.48        24.92 o                         
  10   6   3        219.98        245.98        25.54 o                         
  11   6   3          3.21          5.31         9.62 o                         
  12   6   3         97.45         93.69        19.16 o                         
  13   6   3        128.16        102.84        21.33 o                         
   0   7   3       5081.85       4883.16        90.95 o                         
   1   7   3        491.40        405.44         9.40 o                         
   2   7   3        802.88        777.23        14.35 o                         
   3   7   3        684.17        643.66        17.52 o                         
   4   7   3        887.43        901.49        19.93 o                         
   5   7   3       1844.60       1721.58        29.85 o                         
   6   7   3       2456.25       2289.65        45.85 o                         
   7   7   3       1457.32       1380.49        32.88 o                         
   8   7   3       1027.84        957.25        35.86 o                         
   9   7   3        237.42        234.43        42.92 o                         
  10   7   3        160.03        190.92        27.25 o                         
  11   7   3        125.68        118.91        20.46 o                         
  12   7   3         34.35         52.73        16.78 o                         
  13   7   3         19.63         31.01        14.45 o                         
   1   8   3       1474.42       1386.80        26.66 o                         
   2   8   3        988.16        980.14        17.16 o                         
   3   8   3         58.91         53.71         4.13 o                         
   4   8   3       1393.18       1406.45        30.38 o                         
   5   8   3        571.43        534.83        12.73 o                         
   6   8   3        957.75        940.78        24.55 o                         
   7   8   3       1522.36       1438.14        33.62 o                         
   8   8   3        355.86        364.96        24.13 o                         
   9   8   3        830.81        785.73        38.45 o                         
  10   8   3        161.29        167.08        29.30 o                         
  11   8   3         62.09         42.00        14.83 o                         
  12   8   3         17.58         23.84        14.25 o                         
  13   8   3        176.01        251.75        30.93 o                         
   0   9   3        893.02        957.11        28.86 o                         
   1   9   3       1128.12       1086.45        18.78 o                         
   2   9   3        472.92        459.46        10.33 o                         
   3   9   3       1160.21       1282.10        28.98 o                         
   4   9   3        518.83        528.44        16.77 o                         
   5   9   3       2312.83       2252.25        42.67 o                         
   6   9   3        194.10        224.82        12.87 o                         
   7   9   3        783.20        749.28        22.67 o                         
   8   9   3         22.49         18.65         8.89 o                         
   9   9   3        357.17        369.23        30.18 o                         
  10   9   3          7.88         12.87        10.95 o                         
  11   9   3        707.62        750.36        41.52 o                         
  12   9   3         57.55         28.22        15.92 o                         
  13   9   3         95.49         68.49        27.97 o                         
   1  10   3       4718.63       4833.49        64.43 o                         
   2  10   3        408.38        342.00         9.86 o                         
   3  10   3        685.39        703.71        15.03 o                         
   4  10   3        527.52        463.52        12.30 o                         
   5  10   3        478.76        417.88        20.01 o                         
   6  10   3        451.60        454.82        23.69 o                         
   7  10   3       1794.46       1739.82        46.02 o                         
   8  10   3        662.54        675.10       108.02 o                         
   9  10   3        300.86        273.60        27.45 o                         
  10  10   3        118.46        169.16        30.38 o                         
  11  10   3         65.26         39.48        15.00 o                         
  12  10   3        221.90        221.66        28.39 o                         
   0  11   3        872.35        777.35        21.23 o                         
   1  11   3       2694.62       2761.21        39.56 o                         
   2  11   3        456.81        484.22        11.87 o                         
   3  11   3         64.43         66.14         4.70 o                         
   4  11   3        892.15        886.74        18.16 o                         
   5  11   3       2971.05       2870.17        53.49 o                         
   6  11   3        952.72        923.71        29.71 o                         
   7  11   3        145.07        147.65        13.38 o                         
   8  11   3        825.13        841.41        47.74 o                         
   9  11   3        548.49        582.32        44.12 o                         
  10  11   3         38.92         64.69        18.21 o                         
  11  11   3        119.01         89.07        18.57 o                         
  12  11   3        193.51        231.00        64.39 o                         
   1  12   3         87.21         88.13         7.90 o                         
   2  12   3        428.54        362.09        11.54 o                         
   3  12   3        126.48        227.18        18.15 o                         
   4  12   3        829.47        788.45        16.84 o                         
   5  12   3         45.03         38.34         8.75 o                         
   6  12   3        961.27        923.83        29.87 o                         
   7  12   3        283.96        321.44        24.15 o                         
   8  12   3        205.02        274.05        26.31 o                         
   9  12   3        233.12        215.25        24.24 o                         
  10  12   3        344.17        373.65        33.58 o                         
  11  12   3         94.91        107.41        19.80 o                         
  12  12   3         30.73         48.07        15.64 o                         
   0  13   3         52.13         40.77         9.53 o                         
   1  13   3        726.33        726.20        16.12 o                         
   2  13   3       1353.62       1364.53        25.04 o                         
   3  13   3        130.42        149.29         7.89 o                         
   4  13   3       1200.00       1121.89        26.17 o                         
   5  13   3        323.94        318.23        18.71 o                         
   6  13   3         30.35         24.33         8.24 o                         
   7  13   3        654.05        587.05        24.04 o                         
   8  13   3        303.44        252.00        24.93 o                         
   9  13   3         83.12        111.99        38.21 o                         
  10  13   3        304.53        308.86        51.84 o                         
  11  13   3         71.18         86.37        19.21 o                         
  12  13   3         26.38         55.41        18.58 o                         
   1  14   3       1085.36       1126.50        26.11 o                         
   2  14   3         35.35         42.77         7.55 o                         
   3  14   3       3642.06       3433.36        61.43 o                         
   4  14   3        252.98        224.42        10.94 o                         
   5  14   3        408.44        412.29        19.14 o                         
   6  14   3        186.43        188.57        15.09 o                         
   7  14   3        455.40        456.72        22.82 o                         
   8  14   3        163.84        150.72        20.38 o                         
   9  14   3        221.87        259.72        27.13 o                         
  10  14   3         24.95         44.02        14.49 o                         
  11  14   3        261.99        263.04        49.68 o                         
  12  14   3          1.94        -11.46        11.46 o                         
   0  15   3       1519.80       1631.86        48.81 o                         
   1  15   3         16.81         19.37         6.61 o                         
   2  15   3        187.04        161.13        10.14 o                         
   3  15   3        271.52        275.37        21.02 o                         
   4  15   3         12.96         13.35         4.77 o                         
   5  15   3       1146.41       1081.22        32.85 o                         
   6  15   3        564.69        553.22        23.51 o                         
   7  15   3         88.26         80.84        15.07 o                         
   8  15   3        132.29        132.58        19.43 o                         
   9  15   3        331.47        301.42        29.49 o                         
  10  15   3        442.21        457.15        72.22 o                         
  11  15   3         65.37         62.78        17.47 o                         
  12  15   3         28.68         55.00        17.84 o                         
   1  16   3         45.98         38.45         5.55 o                         
   2  16   3        142.50        120.91         9.03 o                         
   3  16   3        753.67        750.99        20.72 o                         
   4  16   3        234.13        266.95        24.79 o                         
   5  16   3        127.92        132.44        12.65 o                         
   6  16   3        436.20        361.54        19.78 o                         
   7  16   3        430.20        377.22        30.41 o                         
   8  16   3         20.21         21.86        12.01 o                         
   9  16   3        416.46        421.96        35.53 o                         
  10  16   3         25.60         30.70        18.09 o                         
  11  16   3        194.75        266.74        32.43 o                         
   0  17   3        952.74        919.35        33.96 o                         
   1  17   3        759.39        725.83        20.59 o                         
   2  17   3        315.91        331.98        14.54 o                         
   3  17   3        782.46        762.22        21.36 o                         
   4  17   3        182.34        182.01        18.18 o                         
   5  17   3        147.28        139.74        13.01 o                         
   6  17   3        444.77        481.92        34.01 o                         
   7  17   3        217.88        220.04        24.26 o                         
   8  17   3        175.76        169.35        23.26 o                         
   9  17   3        231.25        219.18        26.52 o                         
  10  17   3        115.85        114.60        21.35 o                         
  11  17   3         22.66          1.86        12.53 o                         
   1  18   3        768.21        753.67        21.44 o                         
   2  18   3        534.57        481.28        24.40 o                         
   3  18   3        242.10        252.43        13.71 o                         
   4  18   3       1007.02        984.66        33.06 o                         
   5  18   3         54.87         49.78        12.43 o                         
   6  18   3        578.53        626.40        36.90 o                         
   7  18   3        108.42        129.99        42.31 o                         
   8  18   3         35.51         47.70        37.86 o                         
   9  18   3         19.91         11.66        25.32 o                         
  10  18   3         47.25         55.08        17.97 o                         
  11  18   3         27.15         31.98        16.28 o                         
   0  19   3        475.78        542.51        25.92 o                         
   1  19   3          9.20         10.24         4.52 o                         
   2  19   3        448.87        437.93        16.64 o                         
   3  19   3        421.43        397.86        16.86 o                         
   4  19   3       1031.62        952.11        40.74 o                         
   5  19   3        497.14        460.50        57.88 o                         
   6  19   3         39.66         48.12        13.04 o                         
   7  19   3        130.67        148.99        23.87 o                         
   8  19   3         37.72         31.54        18.45 o                         
   9  19   3         40.46         27.58        12.56 o                         
  10  19   3         87.80        124.80        23.20 o                         
  11  19   3        501.47        472.12        63.90 o                         
   1  20   3        842.18        765.56        22.71 o                         
   2  20   3        934.45        858.85        24.32 o                         
   3  20   3         57.70         40.59         9.22 o                         
   4  20   3          0.18         10.23         8.44 o                         
   5  20   3         56.29         88.88        24.12 o                         
   6  20   3        109.36         88.45        16.20 o                         
   7  20   3        248.93        220.69        25.01 o                         
   8  20   3        462.37        456.19        39.67 o                         
   9  20   3         99.57        117.76        40.86 o                         
  10  20   3         90.92        143.09        23.55 o                         
   0  21   3        648.69        704.94        31.14 o                         
   1  21   3         63.23         89.15         9.22 o                         
   2  21   3        161.64        178.17        13.09 o                         
   3  21   3        331.71        309.39        25.67 o                         
   4  21   3        186.29        198.98        21.48 o                         
   5  21   3        238.67        239.70        24.63 o                         
   6  21   3         75.78         97.68        28.93 o                         
   7  21   3        271.04        226.14        26.28 o                         
   8  21   3         82.39         93.69        18.24 o                         
   9  21   3         65.09         72.65        18.77 o                         
  10  21   3         25.43         26.14        15.48 o                         
   1  22   3        135.59        138.18        11.35 o                         
   2  22   3        673.76        670.48        36.41 o                         
   3  22   3         62.96         37.43        10.89 o                         
   4  22   3         39.41         45.05        23.75 o                         
   5  22   3        174.80        135.42        19.16 o                         
   6  22   3         54.04         60.55        14.73 o                         
   7  22   3        125.86        111.21        19.76 o                         
   8  22   3        120.06        130.84        21.90 o                         
   9  22   3         66.45         80.45        19.08 o                         
   0  23   3       1465.60       1491.00        51.28 o                         
   1  23   3        446.82        450.42        24.26 o                         
   2  23   3        436.43        477.35        31.51 o                         
   3  23   3        586.41        545.62        36.46 o                         
   4  23   3        343.48        339.81        56.18 o                         
   5  23   3         11.75          2.12        13.62 o                         
   6  23   3        197.57        174.73        22.97 o                         
   7  23   3        101.17        116.73        19.88 o                         
   8  23   3        198.55        175.57        28.82 o                         
   9  23   3        188.39        217.32        28.93 o                         
   1  24   3        228.90        253.84        18.40 o                         
   2  24   3        263.25        264.31        24.59 o                         
   3  24   3        666.35        721.24        36.54 o                         
   4  24   3         66.28         69.98        15.86 o                         
   5  24   3        107.01        147.43        40.98 o                         
   6  24   3         19.29         13.36        27.85 o                         
   7  24   3         89.91         83.74        17.88 o                         
   8  24   3         61.18         57.46        33.28 o                         
   9  24   3        106.01        142.68        24.70 o                         
   0  25   3       1265.35       1245.66        65.35 o                         
   1  25   3        434.14        471.15        26.03 o                         
   2  25   3         43.96         33.94        10.97 o                         
   3  25   3        123.55        142.38        20.08 o                         
   4  25   3        203.61        213.59        24.49 o                         
   5  25   3        114.65         92.82        18.21 o                         
   6  25   3        183.46        174.47        37.86 o                         
   7  25   3         71.96         71.89        17.60 o                         
   8  25   3        103.92        103.49        25.43 o                         
   1  26   3        781.83        814.41        36.34 o                         
   2  26   3        221.93        207.45        23.81 o                         
   3  26   3        337.02        371.65        31.37 o                         
   4  26   3         46.74         59.37        14.95 o                         
   5  26   3        102.84         96.88        19.16 o                         
   6  26   3         77.98         84.99        26.29 o                         
   7  26   3        158.89        177.59        30.63 o                         
   8  26   3         44.90         63.45        19.09 o                         
   0  27   3       1095.23       1051.80        61.49 o                         
   1  27   3         56.07         67.24        16.13 o                         
   2  27   3         53.45         80.30        20.74 o                         
   3  27   3          5.97         -2.77         9.24 o                         
   4  27   3        182.41        231.74        26.03 o                         
   5  27   3          2.00         -0.55         9.23 o                         
   6  27   3        162.46        197.90        62.94 o                         
   7  27   3          4.15         -7.90        10.19 o                         
   1  28   3        318.68        353.74        40.75 o                         
   2  28   3         90.88         88.98        23.15 o                         
   3  28   3          0.77         -6.99        12.78 o                         
   4  28   3        223.59        281.66        30.69 o                         
   5  28   3         29.40         45.27        15.09 o                         
   6  28   3        269.70        285.67        31.97 o                         
   0  29   3        173.77        251.50        33.76 o                         
   1  29   3        307.23        297.80        38.34 o                         
   2  29   3        493.93        588.36        56.43 o                         
   3  29   3          6.67          5.06        15.67 o                         
   4  29   3        206.11        227.14        36.65 o                         
   5  29   3        190.29        243.54        39.07 o                         
   6  29   3        136.14        155.94        39.54 o                         
   1  30   3        221.76        252.22        37.86 o                         
   2  30   3         50.35         47.51        20.50 o                         
   3  30   3         49.63         41.24        19.53 o                         
   4  30   3         45.90         68.00        22.67 o                         
   5  30   3         71.88        135.02        31.35 o                         
   1  31   3         29.79         16.40        16.40 o                         
   2  31   3         73.56         31.11        17.36 o                         
   3  31   3         25.04         44.37        20.98 o                         
   4  31   3          8.66         14.71        18.33 o                         
   1  32   3         21.34         44.13        21.94 o                         
   2  32   3         29.34         49.44        22.19 o                         
   0   0   4       3514.31       3471.02       126.34 o                         
   2   0   4       1276.52       1350.44        43.23 o                         
   4   0   4        330.49        332.71        54.61 o                         
   6   0   4       3620.52       3688.18        98.63 o                         
   8   0   4       1020.77       1011.29        58.60 o                         
  10   0   4         75.75        127.30        27.01 o                         
  12   0   4        359.22        287.43        42.68 o                         
   1   1   4       1091.61       1100.96        27.05 o                         
   2   1   4       1108.11       1237.76        28.54 o                         
   3   1   4       1855.93       1950.23        40.23 o                         
   4   1   4        658.69        622.18        19.21 o                         
   5   1   4        869.76        897.38        22.37 o                         
   6   1   4         73.55        116.13        19.81 o                         
   7   1   4        578.79        544.99        19.64 o                         
   8   1   4        209.98        285.52        25.06 o                         
   9   1   4        367.99        336.06        46.05 o                         
  10   1   4        466.13        480.79        35.69 o                         
  11   1   4         18.61         22.65        13.14 o                         
  12   1   4         90.63        100.18        23.36 o                         
  13   1   4        446.66        508.54        65.35 o                         
   0   2   4       2468.24       2732.20        73.15 o                         
   1   2   4       1468.33       1664.97        36.16 o                         
   2   2   4         37.42         72.68         9.89 o                         
   3   2   4        979.58       1097.17        23.59 o                         
   4   2   4        667.84        627.72        17.24 o                         
   5   2   4        428.13        399.99        20.98 o                         
   6   2   4        532.40        522.58        19.07 o                         
   7   2   4         65.89         77.57         9.15 o                         
   8   2   4        526.98        524.37        27.77 o                         
   9   2   4        277.21        309.20        22.40 o                         
  10   2   4        484.01        516.93        40.27 o                         
  11   2   4        273.21        287.74        64.03 o                         
  12   2   4         68.66         84.40        26.77 o                         
  13   2   4        227.66        244.98        43.89 o                         
   1   3   4        435.68        471.52        26.11 o                         
   2   3   4       2875.65       2862.82        47.60 o                         
   3   3   4       1037.56       1046.32        26.36 o                         
   4   3   4        207.71        247.44        12.95 o                         
   5   3   4       1704.46       1859.95        35.62 o                         
   6   3   4        650.87        657.60        18.90 o                         
   7   3   4        410.46        390.85        19.45 o                         
   8   3   4       1259.51       1291.12        39.56 o                         
   9   3   4        342.50        364.06        34.79 o                         
  10   3   4         24.33         43.45        14.54 o                         
  11   3   4         15.89         19.05        15.43 o                         
  12   3   4        242.69        245.71        43.41 o                         
   0   4   4       1755.38       1693.44        62.34 o                         
   1   4   4        152.31        153.70         9.42 o                         
   2   4   4         96.30         84.83         6.56 o                         
   3   4   4        947.75       1042.67        22.93 o                         
   4   4   4       1243.46       1249.98        26.35 o                         
   5   4   4       1312.04       1297.48        30.07 o                         
   6   4   4        113.73        113.06         8.88 o                         
   7   4   4        360.55        402.54        19.70 o                         
   8   4   4        347.73        323.31        18.51 o                         
   9   4   4        182.99        225.58        19.62 o                         
  10   4   4         11.52          5.59         7.45 o                         
  11   4   4         83.40        148.36        23.28 o                         
  12   4   4          9.37         25.80        19.77 o                         
   1   5   4       1091.96       1141.18        23.60 o                         
   2   5   4        229.69        229.76        10.83 o                         
   3   5   4        594.69        597.57        16.15 o                         
   4   5   4        590.95        618.60        16.87 o                         
   5   5   4        220.27        228.02        12.02 o                         
   6   5   4        445.09        462.30        15.84 o                         
   7   5   4        348.83        312.65        17.44 o                         
   8   5   4        910.79        843.64        27.93 o                         
   9   5   4         13.27         22.44        11.14 o                         
  10   5   4         62.73         66.33        38.46 o                         
  11   5   4         80.17         73.13        16.67 o                         
  12   5   4         71.98         77.95        21.94 o                         
   0   6   4        295.36        281.59        12.35 o                         
   1   6   4       1015.47       1034.49        22.39 o                         
   2   6   4       2639.07       2730.15        45.72 o                         
   3   6   4        406.47        399.78        12.82 o                         
   4   6   4       1075.40       1057.95        23.64 o                         
   5   6   4        126.39        108.93         8.62 o                         
   6   6   4        449.73        443.33        18.03 o                         
   7   6   4        901.26        876.91        26.03 o                         
   8   6   4        349.15        304.61        19.16 o                         
   9   6   4        296.13        302.11        48.11 o                         
  10   6   4        266.91        229.25        26.65 o                         
  11   6   4        398.09        443.84        44.61 o                         
  12   6   4         77.84         63.09        18.72 o                         
   1   7   4        773.55        802.12        15.92 o                         
   2   7   4       1938.48       1880.66        34.03 o                         
   3   7   4       1314.73       1319.53        26.89 o                         
   4   7   4       1446.79       1538.92        30.73 o                         
   5   7   4       2279.65       2294.87        42.18 o                         
   6   7   4       3785.59       3641.90        68.08 o                         
   7   7   4         88.25         69.64         8.82 o                         
   8   7   4        381.92        369.53        20.46 o                         
   9   7   4        625.23        620.52        37.76 o                         
  10   7   4        136.69        175.10        23.22 o                         
  11   7   4          5.25         19.29        18.57 o                         
  12   7   4        117.51         99.73        21.39 o                         
   0   8   4       3862.25       3890.04        77.41 o                         
   1   8   4       1067.20       1063.72        19.47 o                         
   2   8   4        171.82        173.61         7.93 o                         
   3   8   4       1089.96       1077.58        26.38 o                         
   4   8   4         13.38         35.61         4.98 o                         
   5   8   4        420.84        398.99        17.40 o                         
   6   8   4       1157.52       1085.07        28.56 o                         
   7   8   4        267.32        267.38        15.95 o                         
   8   8   4        212.68        226.71        31.33 o                         
   9   8   4        229.20        272.60        28.70 o                         
  10   8   4        365.42        369.77        33.24 o                         
  11   8   4        573.29        534.15        56.07 o                         
  12   8   4         32.28         28.84        15.40 o                         
   1   9   4       1540.50       1468.59        25.34 o                         
   2   9   4        279.79        275.16         8.55 o                         
   3   9   4        602.78        588.39        17.46 o                         
   4   9   4        541.92        511.48        15.38 o                         
   5   9   4        144.24        168.41        11.75 o                         
   6   9   4         14.06         13.86         7.00 o                         
   7   9   4       1443.30       1425.58        60.97 o                         
   8   9   4        293.03        291.17        30.89 o                         
   9   9   4        163.20        151.29        36.16 o                         
  10   9   4         43.99         38.16        14.10 o                         
  11   9   4        177.49        183.43        25.65 o                         
  12   9   4         71.32         53.54        18.63 o                         
   0  10   4       2766.45       2701.87        56.20 o                         
   1  10   4        672.64        636.00        14.60 o                         
   2  10   4         52.01         43.61         4.03 o                         
   3  10   4         12.54         14.32         3.71 o                         
   4  10   4        516.99        499.04        16.93 o                         
   5  10   4         95.42         98.44         9.10 o                         
   6  10   4       1187.71       1201.08        48.43 o                         
   7  10   4        139.51        123.68        13.49 o                         
   8  10   4        215.71        221.45        18.25 o                         
   9  10   4        191.64        187.83        33.04 o                         
  10  10   4         83.63         65.31        34.73 o                         
  11  10   4        103.32         83.07        18.84 o                         
  12  10   4        274.34        345.28        36.19 o                         
   1  11   4       3525.87       3545.08        50.34 o                         
   2  11   4        731.20        697.61        14.80 o                         
   3  11   4        838.43        801.04        19.36 o                         
   4  11   4       1157.08       1166.50        28.19 o                         
   5  11   4        255.87        266.43        26.54 o                         
   6  11   4       2496.74       2364.78        58.56 o                         
   7  11   4        868.02        820.90        30.23 o                         
   8  11   4        271.81        249.71        19.72 o                         
   9  11   4        189.99        198.33        24.28 o                         
  10  11   4        456.80        387.95        34.97 o                         
  11  11   4        174.47        192.75        27.45 o                         
  12  11   4         70.26         97.46        21.35 o                         
   0  12   4        697.80        726.85        21.76 o                         
   1  12   4        307.97        297.58         9.36 o                         
   2  12   4       3115.46       2973.30        43.63 o                         
   3  12   4        156.33        147.87        10.05 o                         
   4  12   4        605.04        595.20        23.60 o                         
   5  12   4        723.58        706.35        26.47 o                         
   6  12   4        449.33        513.03        24.91 o                         
   7  12   4         22.64         13.38         6.69 o                         
   8  12   4        327.41        363.14        23.73 o                         
   9  12   4         92.86         85.36        17.47 o                         
  10  12   4        290.60        308.17        31.74 o                         
  11  12   4        217.87        260.98        30.18 o                         
  12  12   4        205.23        216.97        29.79 o                         
   1  13   4       1849.92       1847.96        29.93 o                         
   2  13   4        462.51        455.52        12.92 o                         
   3  13   4        283.15        309.87        18.93 o                         
   4  13   4         45.42         37.54        12.24 o                         
   5  13   4        122.82        131.39        13.03 o                         
   6  13   4        255.20        286.86        19.96 o                         
   7  13   4         44.88         39.24         8.78 o                         
   8  13   4        356.04        322.43        22.12 o                         
   9  13   4        299.09        307.26        30.26 o                         
  10  13   4         65.76         75.04        18.15 o                         
  11  13   4        212.65        216.98        29.04 o                         
   0  14   4        619.41        634.33        20.42 o                         
   1  14   4        636.56        599.31        13.89 o                         
   2  14   4        612.42        595.22        26.82 o                         
   3  14   4         74.40         71.30         9.49 o                         
   4  14   4          6.48          5.60         6.58 o                         
   5  14   4        503.68        515.77        24.90 o                         
   6  14   4        305.97        291.12        20.22 o                         
   7  14   4        527.74        524.70        26.48 o                         
   8  14   4         58.93         58.19        13.57 o                         
   9  14   4        176.37        138.67        21.28 o                         
  10  14   4         29.55         30.91        14.23 o                         
  11  14   4         57.96         86.64        19.77 o                         
   1  15   4        176.87        178.69         9.35 o                         
   2  15   4        157.20        151.44        10.21 o                         
   3  15   4       1089.99       1016.65        32.67 o                         
   4  15   4        297.14        272.89        22.21 o                         
   5  15   4        100.68         96.96        11.67 o                         
   6  15   4         62.07         70.65        10.81 o                         
   7  15   4        282.28        274.61        20.60 o                         
   8  15   4        124.40        121.90        42.67 o                         
   9  15   4         42.04         39.43        14.59 o                         
  10  15   4        299.71        302.06        33.17 o                         
  11  15   4        119.72        114.33        21.90 o                         
   0  16   4       2635.49       2765.16        75.74 o                         
   1  16   4       1363.27       1389.05        32.03 o                         
   2  16   4       1901.02       1913.60        49.06 o                         
   3  16   4        914.93        792.99        28.17 o                         
   4  16   4        177.40        162.30        14.57 o                         
   5  16   4        127.30        134.78        13.91 o                         
   6  16   4         41.75         33.14        11.17 o                         
   7  16   4        584.56        641.04        43.17 o                         
   8  16   4          9.56         -0.82         8.98 o                         
   9  16   4        133.21        139.43        27.84 o                         
  10  16   4         79.20         57.49        18.45 o                         
  11  16   4        133.50        136.18        24.04 o                         
   1  17   4        468.98        432.26        16.76 o                         
   2  17   4        119.84        135.06        14.72 o                         
   3  17   4        287.74        305.72        20.03 o                         
   4  17   4         47.03         49.76         9.59 o                         
   5  17   4         83.40         71.95        11.02 o                         
   6  17   4        228.97        210.95        18.49 o                         
   7  17   4         87.72         96.90        17.94 o                         
   8  17   4        121.35        162.41        23.11 o                         
   9  17   4        132.33        100.19        20.36 o                         
  10  17   4        272.24        301.47        33.41 o                         
   0  18   4        811.50        836.31        33.69 o                         
   1  18   4          9.95          6.49         5.82 o                         
   2  18   4        144.54        186.29        15.56 o                         
   3  18   4        328.90        304.59        20.36 o                         
   4  18   4        173.91        149.20        15.01 o                         
   5  18   4        791.49        678.48        27.78 o                         
   6  18   4        683.25        611.64        37.22 o                         
   7  18   4        139.95        121.38        19.81 o                         
   8  18   4        101.43        115.86        27.12 o                         
   9  18   4          6.19         21.22        13.73 o                         
  10  18   4         14.45          9.37        12.45 o                         
   1  19   4        369.70        392.01        32.96 o                         
   2  19   4        237.44        312.49        20.43 o                         
   3  19   4         22.08         25.90         7.89 o                         
   4  19   4          8.31         11.90         7.82 o                         
   5  19   4        273.34        277.30        38.70 o                         
   6  19   4         80.53         77.31        15.91 o                         
   7  19   4        314.77        401.39        34.93 o                         
   8  19   4        199.67        250.07        28.28 o                         
   9  19   4         63.00         43.58        15.92 o                         
  10  19   4         37.97         20.63        14.71 o                         
   0  20   4        417.43        410.15        32.68 o                         
   1  20   4        103.15        102.95         9.97 o                         
   2  20   4        174.29        177.16        16.04 o                         
   3  20   4        144.61        120.94        17.81 o                         
   4  20   4        976.81        993.02        43.53 o                         
   5  20   4         77.88        104.05        17.88 o                         
   6  20   4        478.00        468.14        47.27 o                         
   7  20   4          9.93         -0.15        10.61 o                         
   8  20   4         24.55         28.77        14.13 o                         
   9  20   4         67.64         64.96        17.71 o                         
  10  20   4         74.15        112.88        22.91 o                         
   1  21   4        156.27        143.72        17.28 o                         
   2  21   4         70.17         61.93        10.44 o                         
   3  21   4        294.90        297.37        26.17 o                         
   4  21   4        178.41        230.52        24.26 o                         
   5  21   4         83.23         94.89        23.03 o                         
   6  21   4         53.75         86.41        17.20 o                         
   7  21   4         69.87         69.11        18.45 o                         
   8  21   4         85.94        109.98        21.18 o                         
   9  21   4        187.63        262.30        67.16 o                         
   0  22   4        586.92        602.88        30.16 o                         
   1  22   4         14.37         21.61         7.84 o                         
   2  22   4        250.77        221.51        18.05 o                         
   3  22   4         36.44         32.42        11.83 o                         
   4  22   4        444.51        469.06        61.49 o                         
   5  22   4         75.93         67.35        15.38 o                         
   6  22   4         62.39         62.60        27.01 o                         
   7  22   4         43.06          3.82         9.85 o                         
   8  22   4        257.61        240.30        48.11 o                         
   9  22   4        141.02        219.69        33.04 o                         
   1  23   4         98.79         98.62        16.93 o                         
   2  23   4        352.00        352.54        29.11 o                         
   3  23   4        230.52        261.70        33.76 o                         
   4  23   4          9.22         14.12         9.54 o                         
   5  23   4         41.29         40.69        13.73 o                         
   6  23   4         19.08         32.57        13.49 o                         
   7  23   4         46.68         28.33        14.79 o                         
   8  23   4        149.05        114.94        22.63 o                         
   0  24   4        324.61        350.37        42.20 o                         
   1  24   4          5.78          2.25         7.84 o                         
   2  24   4         51.45         41.74        12.08 o                         
   3  24   4         59.66         52.57        14.15 o                         
   4  24   4        109.35        136.06        20.50 o                         
   5  24   4        122.89        132.88        20.94 o                         
   6  24   4         95.26        117.96        20.79 o                         
   7  24   4        135.64        113.15        29.17 o                         
   8  24   4          9.08        -10.59        22.55 o                         
   1  25   4        321.29        328.73        28.01 o                         
   2  25   4        356.54        441.44        33.67 o                         
   3  25   4        458.37        455.26        35.46 o                         
   4  25   4        247.85        258.91        27.74 o                         
   5  25   4        101.45        103.90        18.88 o                         
   6  25   4        281.01        280.19        30.96 o                         
   7  25   4         21.17         42.77        17.85 o                         
   1  26   4         26.39         38.10        15.19 o                         
   2  26   4         86.68         77.93        16.64 o                         
   3  26   4        105.94        129.58        20.43 o                         
   4  26   4         45.38         27.94        18.69 o                         
   5  26   4        542.96        580.56        42.74 o                         
   6  26   4         74.44         91.54        18.52 o                         
   7  26   4          0.72         10.92        12.94 o                         
   1  27   4        505.41        515.53        70.66 o                         
   2  27   4        195.94        190.97        31.83 o                         
   3  27   4         58.77         45.34        17.72 o                         
   4  27   4         10.33          6.52        10.91 o                         
   5  27   4         78.49        102.40        20.39 o                         
   6  27   4         47.38         26.74        15.35 o                         
   2  28   4         72.30         67.28        20.74 o                         
   3  28   4          4.46          8.20        14.95 o                         
   4  28   4        646.26        707.51        55.95 o                         
   5  28   4        107.47        129.90        22.76 o                         
   2  29   4         36.69         20.50        16.88 o                         
   3  29   4        344.71        378.08        46.78 o                         
   4  29   4         12.13         31.11        18.33 o                         
   5  29   4         12.25         17.16        13.69 o                         
   3  30   4        279.08        370.84        47.51 o                         
   2   0   5       3441.89       3288.37        89.67 o                         
   4   0   5        272.26        291.06        23.73 o                         
   6   0   5       1174.00       1149.93        44.73 o                         
   8   0   5       1870.66       1783.37        62.27 o                         
  10   0   5        108.29        141.77        29.18 o                         
   0   1   5       1248.61       1213.50        42.96 o                         
   1   1   5        892.75        893.45        25.20 o                         
   2   1   5        221.16        236.31        14.33 o                         
   3   1   5        420.38        456.43        19.11 o                         
   4   1   5        195.52        208.97        13.96 o                         
   5   1   5        427.57        467.57        19.61 o                         
   6   1   5        912.42        929.42        27.73 o                         
   7   1   5         89.40         96.79        11.19 o                         
   8   1   5       1100.17       1127.40        73.80 o                         
   9   1   5        131.18        158.86        21.39 o                         
  10   1   5        341.70        406.21        34.88 o                         
  11   1   5        121.40        135.39        32.54 o                         
  12   1   5         31.72         52.57        23.87 o                         
   1   2   5        272.86        298.17        15.66 o                         
   2   2   5        146.93        152.91        11.59 o                         
   3   2   5        749.71        779.88        23.31 o                         
   4   2   5       1792.55       1842.48        41.28 o                         
   5   2   5        399.60        430.51        27.05 o                         
   6   2   5        156.08        185.57        13.75 o                         
   7   2   5        819.81        857.66        26.98 o                         
   8   2   5        132.19        176.82        25.54 o                         
   9   2   5        390.35        416.71        33.88 o                         
  10   2   5        163.29        186.11        23.86 o                         
  11   2   5        167.24        160.58        34.24 o                         
  12   2   5        220.81        210.98        40.75 o                         
   0   3   5        502.60        541.77        26.01 o                         
   1   3   5        126.10        104.20         9.65 o                         
   2   3   5        752.05        714.85        22.03 o                         
   3   3   5        366.54        392.29        19.14 o                         
   4   3   5        686.51        660.88        21.74 o                         
   5   3   5        444.92        427.04        27.32 o                         
   6   3   5        239.46        230.35        17.23 o                         
   7   3   5        275.60        251.15        19.93 o                         
   8   3   5        101.91        158.58        44.99 o                         
   9   3   5        157.16        194.08        23.56 o                         
  10   3   5        328.73        350.32        34.01 o                         
  11   3   5        108.06        110.69        30.38 o                         
  12   3   5        118.02        123.93        32.07 o                         
   1   4   5        133.28        117.39        11.53 o                         
   2   4   5       1303.65       1318.54        36.44 o                         
   3   4   5        658.75        628.50        18.11 o                         
   4   4   5         49.47         55.92         6.81 o                         
   5   4   5        302.41        294.65        14.93 o                         
   6   4   5        930.99        928.25        25.88 o                         
   7   4   5        813.08        801.22        23.50 o                         
   8   4   5         98.22         83.30        10.73 o                         
   9   4   5        319.56        321.92        48.13 o                         
  10   4   5         75.36        100.32        28.46 o                         
  11   4   5        107.60        116.72        33.28 o                         
  12   4   5        286.67        280.92        48.47 o                         
   0   5   5       3114.29       3025.02        82.63 o                         
   1   5   5        375.59        359.90        16.66 o                         
   2   5   5        866.88        888.48        25.26 o                         
   3   5   5       1182.90       1132.84        25.85 o                         
   4   5   5        761.82        748.27        20.49 o                         
   5   5   5        830.58        815.72        22.43 o                         
   6   5   5        606.91        588.25        19.11 o                         
   7   5   5        314.75        293.31        18.28 o                         
   8   5   5         75.07         63.10        10.65 o                         
   9   5   5        315.66        322.54        30.69 o                         
  10   5   5         24.24         22.47        12.86 o                         
  11   5   5         51.48         67.52        26.53 o                         
  12   5   5        327.52        326.98        51.37 o                         
   1   6   5        558.89        586.71        18.37 o                         
   2   6   5        331.51        374.97        14.90 o                         
   3   6   5        461.06        410.07        14.99 o                         
   4   6   5        658.09        671.18        19.49 o                         
   5   6   5       1377.43       1356.14        30.42 o                         
   6   6   5         52.70         60.22         7.80 o                         
   7   6   5        251.76        221.82        15.87 o                         
   8   6   5          7.48         11.84         6.83 o                         
   9   6   5        130.54        129.88        16.19 o                         
  10   6   5        256.44        252.55        28.38 o                         
  11   6   5         52.66         51.69        16.33 o                         
  12   6   5        162.87        157.69        37.38 o                         
   0   7   5        411.53        397.69        29.25 o                         
   1   7   5       1113.45       1093.54        24.39 o                         
   2   7   5       1438.33       1377.81        28.82 o                         
   3   7   5         31.24         19.58         4.43 o                         
   4   7   5       3164.33       3124.37        58.48 o                         
   5   7   5         21.18         23.25         5.63 o                         
   6   7   5         48.24         32.78         6.16 o                         
   7   7   5         71.23         54.56         8.81 o                         
   8   7   5         74.31         74.58        21.78 o                         
   9   7   5         60.76         36.92        14.71 o                         
  10   7   5         78.57         63.63        17.20 o                         
  11   7   5        234.20        278.12        34.00 o                         
  12   7   5        127.70        156.75        26.34 o                         
   1   8   5         58.94         66.45         6.42 o                         
   2   8   5        554.38        578.45        16.67 o                         
   3   8   5       2017.59       2017.37        38.69 o                         
   4   8   5        502.31        493.58        17.18 o                         
   5   8   5        114.40        105.04         9.18 o                         
   6   8   5        100.21         99.17        13.05 o                         
   7   8   5        470.45        456.12        26.66 o                         
   8   8   5        314.86        292.88        22.34 o                         
   9   8   5        464.97        423.62        31.71 o                         
  10   8   5         25.34         13.05        28.46 o                         
  11   8   5         74.80         98.08        21.15 o                         
   0   9   5       1404.88       1478.42        36.85 o                         
   1   9   5       1965.33       1872.04        31.46 o                         
   2   9   5        300.02        333.74        14.69 o                         
   3   9   5        203.67        188.95        11.20 o                         
   4   9   5        271.77        277.40        14.05 o                         
   5   9   5       1125.27       1030.80        27.68 o                         
   6   9   5         74.12         69.15        10.55 o                         
   7   9   5        545.22        526.23        32.30 o                         
   8   9   5         45.25         57.11        17.23 o                         
   9   9   5        432.67        407.46        27.46 o                         
  10   9   5         50.17         33.59        14.79 o                         
  11   9   5         20.09         18.24        14.83 o                         
   1  10   5         41.54         43.70         4.70 o                         
   2  10   5        830.89        781.29        27.25 o                         
   3  10   5        121.78        128.71         9.36 o                         
   4  10   5        142.38        137.32        10.06 o                         
   5  10   5        256.87        270.77        22.76 o                         
   6  10   5         19.37         15.25         7.22 o                         
   7  10   5        105.54         99.24        13.19 o                         
   8  10   5        987.74        963.63        36.23 o                         
   9  10   5         16.41         23.04         9.27 o                         
  10  10   5         23.78         22.99        14.59 o                         
  11  10   5        180.44        147.81        25.14 o                         
   0  11   5        491.16        455.05        26.25 o                         
   1  11   5        600.85        581.65        15.37 o                         
   2  11   5       1749.22       1705.22        33.79 o                         
   3  11   5        185.12        178.63        11.10 o                         
   4  11   5       1294.02       1230.00        28.63 o                         
   5  11   5       1381.58       1371.22        41.81 o                         
   6  11   5        256.79        233.87        18.98 o                         
   7  11   5         54.50         36.38         9.08 o                         
   8  11   5          2.51         11.26         7.34 o                         
   9  11   5        139.79        130.84        16.04 o                         
  10  11   5         96.25         95.71        23.99 o                         
  11  11   5          0.72         15.88        14.18 o                         
   1  12   5        497.07        482.26        15.67 o                         
   2  12   5          3.67          7.88         3.85 o                         
   3  12   5        877.40        870.79        21.81 o                         
   4  12   5         89.04         85.66        14.64 o                         
   5  12   5         39.79         36.81         8.87 o                         
   6  12   5        150.94        135.38        15.02 o                         
   7  12   5         49.94         38.47        14.18 o                         
   8  12   5        268.07        257.45        21.58 o                         
   9  12   5        251.54        278.29        23.27 o                         
  10  12   5        741.23        724.69        51.05 o                         
  11  12   5         21.88         36.18        16.20 o                         
   0  13   5       1571.90       1570.06        56.11 o                         
   1  13   5        214.85        214.41        11.62 o                         
   2  13   5         84.36         82.58         7.51 o                         
   3  13   5         30.74         38.85         7.01 o                         
   4  13   5         89.12         69.47        10.67 o                         
   5  13   5          8.62          2.28         5.90 o                         
   6  13   5        276.64        308.58        21.97 o                         
   7  13   5         46.74         49.36        10.93 o                         
   8  13   5        162.39        156.51        20.11 o                         
   9  13   5        134.63        121.19        15.71 o                         
  10  13   5          8.19          1.79        10.71 o                         
  11  13   5        223.98        289.32        34.78 o                         
   1  14   5       3664.86       3570.25        59.18 o                         
   2  14   5        524.44        511.05        19.71 o                         
   3  14   5        555.10        570.28        25.22 o                         
   4  14   5         44.71         59.87         9.97 o                         
   5  14   5        526.21        497.90        27.85 o                         
   6  14   5         63.53         65.56        10.97 o                         
   7  14   5       1012.17        945.38        35.60 o                         
   8  14   5         70.16         80.22        12.79 o                         
   9  14   5        372.35        404.57        54.73 o                         
  10  14   5         44.79         48.52        38.70 o                         
   0  15   5        573.17        645.87        22.09 o                         
   1  15   5         71.35         61.40         7.73 o                         
   2  15   5        120.49        135.30        13.68 o                         
   3  15   5         94.74        106.12        12.72 o                         
   4  15   5        380.99        405.97        24.37 o                         
   5  15   5         43.07         40.34         9.78 o                         
   6  15   5        289.99        336.95        27.09 o                         
   7  15   5          0.96          0.77         7.45 o                         
   8  15   5         49.50         48.97        11.00 o                         
   9  15   5         71.51         91.93        19.48 o                         
  10  15   5        172.05        133.86        23.62 o                         
   1  16   5         52.08         58.36        11.08 o                         
   2  16   5         28.40         23.70         7.48 o                         
   3  16   5        849.08        834.22        30.79 o                         
   4  16   5         69.22         68.24        10.76 o                         
   5  16   5         15.25          5.99         6.21 o                         
   6  16   5        122.15        129.46        15.02 o                         
   7  16   5        374.03        379.04        40.01 o                         
   8  16   5         23.71         17.53        12.60 o                         
   9  16   5        271.08        272.13        30.90 o                         
  10  16   5         93.71         93.21        21.15 o                         
   0  17   5       1044.08        952.93        60.29 o                         
   1  17   5         24.81         24.57         7.61 o                         
   2  17   5        576.92        613.59        28.09 o                         
   3  17   5        132.14        120.10        25.11 o                         
   4  17   5        390.80        425.81        25.67 o                         
   5  17   5        743.26        808.37        31.92 o                         
   6  17   5         92.41        106.19        14.79 o                         
   7  17   5         13.46         15.85        10.81 o                         
   8  17   5        215.73        249.11        29.54 o                         
   9  17   5          2.25          9.13        11.58 o                         
  10  17   5         82.85        109.21        25.67 o                         
   1  18   5        250.45        235.84        18.01 o                         
   2  18   5        301.75        277.74        20.08 o                         
   3  18   5        587.57        629.73        28.05 o                         
   4  18   5        381.63        377.65        24.42 o                         
   5  18   5        107.23        119.51        14.47 o                         
   6  18   5        121.22        144.21        21.05 o                         
   7  18   5          5.53          0.98        21.22 o                         
   8  18   5        138.34        170.44        25.75 o                         
   9  18   5        107.92        109.72        21.49 o                         
   0  19   5       1687.49       1760.95        89.95 o                         
   1  19   5        120.59        152.72        15.00 o                         
   2  19   5        673.64        684.08        35.52 o                         
   3  19   5        203.97        203.56        18.20 o                         
   4  19   5         84.26         74.14        18.33 o                         
   5  19   5        578.74        586.28        28.29 o                         
   6  19   5        112.28        107.81        19.36 o                         
   7  19   5        463.35        450.51        38.46 o                         
   8  19   5        142.89        188.41        26.88 o                         
   9  19   5        164.54        132.89        24.26 o                         
   1  20   5         93.66        138.48        14.57 o                         
   2  20   5        819.46        771.47        38.39 o                         
   3  20   5        299.38        288.83        31.27 o                         
   4  20   5         78.05         98.19        13.59 o                         
   5  20   5        389.38        400.87        34.29 o                         
   6  20   5         34.12         66.13        16.08 o                         
   7  20   5        226.24        279.33        30.73 o                         
   8  20   5        215.35        188.80        26.92 o                         
   9  20   5        284.93        240.26        41.96 o                         
   0  21   5        382.51        401.23        47.27 o                         
   1  21   5         26.63         44.97        12.45 o                         
   2  21   5         39.59         53.40        12.20 o                         
   3  21   5         27.41         33.05         8.71 o                         
   4  21   5        231.27        249.09        26.69 o                         
   5  21   5         94.43        138.46        21.25 o                         
   6  21   5         10.00          9.56        10.94 o                         
   7  21   5         72.30         56.96        25.80 o                         
   8  21   5        174.04        187.29        41.24 o                         
   1  22   5          8.39         14.27         9.54 o                         
   2  22   5         62.02         51.32        10.48 o                         
   3  22   5        150.21        122.82        18.33 o                         
   4  22   5        338.46        323.60        80.05 o                         
   5  22   5         61.50         49.13        19.65 o                         
   6  22   5         44.96         38.60        14.24 o                         
   7  22   5         37.42         40.58        15.94 o                         
   8  22   5         25.01         23.18        14.39 o                         
   0  23   5        188.72        214.36        34.97 o                         
   1  23   5          0.13         -4.83         7.82 o                         
   2  23   5        148.92        174.06        20.66 o                         
   3  23   5        118.04        149.72        20.85 o                         
   4  23   5         77.97         73.85        16.84 o                         
   5  23   5         73.29         90.10        17.69 o                         
   6  23   5        507.61        560.49        75.71 o                         
   7  23   5         12.86         16.47        13.54 o                         
   1  24   5        217.48        197.26        26.10 o                         
   2  24   5         25.47         32.31        19.05 o                         
   3  24   5        126.94        109.27        18.57 o                         
   4  24   5         96.56         89.22        18.01 o                         
   5  24   5        167.05        181.41        25.16 o                         
   6  24   5        118.43        129.53        22.87 o                         
   7  24   5        154.58        128.87        22.99 o                         
   0  25   5        172.31        289.60        42.92 o                         
   1  25   5         72.63         91.40        27.25 o                         
   2  25   5         95.33         99.11        27.01 o                         
   3  25   5         28.38         39.69        14.35 o                         
   4  25   5        625.31        602.35        56.67 o                         
   5  25   5         11.06          3.41        11.91 o                         
   6  25   5        121.16        137.21        35.92 o                         
   1  26   5        118.22         44.85        23.39 o                         
   2  26   5         23.94         31.11        19.77 o                         
   3  26   5        411.01        399.07        34.13 o                         
   4  26   5         16.17         17.90        18.81 o                         
   5  26   5         85.79        127.52        21.94 o                         
   6  26   5         35.69         48.30        28.46 o                         
   2  27   5          7.95        -10.61        14.71 o                         
   3  27   5         57.42         64.63        26.04 o                         
   4  27   5        237.62        275.75        35.57 o                         
   5  27   5         57.43         40.99        17.06 o                         
   3  28   5         80.19         55.71        25.32 o                         
   4  28   5        166.26        212.55        50.04 o                         
   0   0   6        419.38        506.61        39.55 o                         
   2   0   6        738.89        839.16        36.53 o                         
   4   0   6       3407.84       3442.08       206.76 o                         
   6   0   6        405.75        409.88        31.42 o                         
   8   0   6         41.29         54.98        14.96 o                         
  10   0   6        987.12       1038.54        72.35 o                         
   1   1   6        107.12        102.83        10.56 o                         
   2   1   6       2019.58       2051.96        46.45 o                         
   3   1   6       1261.79       1200.43        34.77 o                         
   4   1   6        980.32       1113.87        33.52 o                         
   5   1   6         38.79         44.68         8.83 o                         
   6   1   6         91.35        140.02        13.92 o                         
   7   1   6         10.08         16.79         7.13 o                         
   8   1   6         89.35         90.59        12.15 o                         
   9   1   6        244.12        334.57        32.56 o                         
  10   1   6        121.44        119.31        22.08 o                         
  11   1   6         26.15         32.80        22.91 o                         
   0   2   6        604.75        604.31        39.05 o                         
   1   2   6         68.19         74.34         9.12 o                         
   2   2   6         36.86         49.09         8.97 o                         
   3   2   6        100.64        120.07        20.39 o                         
   4   2   6        228.76        260.70        17.20 o                         
   5   2   6         33.47         26.48         7.25 o                         
   6   2   6        645.44        641.53        27.22 o                         
   7   2   6        126.44        109.39        12.45 o                         
   8   2   6        290.52        288.65        19.91 o                         
   9   2   6        650.55        676.13        47.98 o                         
  10   2   6        151.74        109.72        31.35 o                         
  11   2   6         67.86         59.32        26.53 o                         
   1   3   6       3855.53       3958.00        75.21 o                         
   2   3   6        962.83        912.47        27.50 o                         
   3   3   6       1197.06       1201.84        33.00 o                         
   4   3   6        751.13        719.29        24.70 o                         
   5   3   6        641.82        597.51        26.90 o                         
   6   3   6        353.73        378.51        21.47 o                         
   7   3   6        659.63        618.72        27.04 o                         
   8   3   6         55.19         80.83        11.40 o                         
   9   3   6         42.08         43.83        12.06 o                         
  10   3   6         40.13         29.90        21.70 o                         
  11   3   6        107.19         86.57        31.11 o                         
   0   4   6         87.75        105.99        26.15 o                         
   1   4   6        730.87        670.06        36.47 o                         
   2   4   6        109.61        105.78        10.75 o                         
   3   4   6        933.82        911.95        27.72 o                         
   4   4   6       1403.66       1448.38        37.32 o                         
   5   4   6        200.39        202.89        15.38 o                         
   6   4   6         20.17         32.08         8.95 o                         
   7   4   6        314.26        328.11        20.51 o                         
   8   4   6         14.08          3.83         7.93 o                         
   9   4   6        131.27        111.56        27.36 o                         
  10   4   6        128.06        113.58        31.11 o                         
  11   4   6        196.11        222.08        43.65 o                         
   1   5   6       1492.64       1347.52        35.08 o                         
   2   5   6        745.76        690.47        34.29 o                         
   3   5   6       1235.38       1189.09        34.28 o                         
   4   5   6        117.63        112.35        11.49 o                         
   5   5   6        233.61        200.37        28.92 o                         
   6   5   6        201.60        211.83        16.29 o                         
   7   5   6          5.58         14.70         7.08 o                         
   8   5   6        234.41        209.07        45.22 o                         
   9   5   6         42.36         31.85        13.38 o                         
  10   5   6        112.81        102.25        30.87 o                         
  11   5   6         14.40          9.40        21.46 o                         
   0   6   6        855.61        778.19        34.85 o                         
   1   6   6        145.22        147.76        18.76 o                         
   2   6   6         87.57         94.97        10.26 o                         
   3   6   6         91.14         91.70        13.54 o                         
   4   6   6         96.13         88.86         9.23 o                         
   5   6   6       1031.47       1003.20        27.12 o                         
   6   6   6        497.29        519.77        22.39 o                         
   7   6   6        154.25        155.90        12.78 o                         
   8   6   6        340.44        364.23        26.60 o                         
   9   6   6          2.81         12.93        11.33 o                         
  10   6   6         16.70         13.02        20.98 o                         
  11   6   6        191.46        155.28        38.34 o                         
   1   7   6        482.20        501.51        20.72 o                         
   2   7   6        312.80        333.73        18.73 o                         
   3   7   6        170.74        176.36        12.05 o                         
   4   7   6          4.22          3.21         4.50 o                         
   5   7   6        199.86        199.08        19.73 o                         
   6   7   6        134.05        119.40        11.19 o                         
   7   7   6        583.99        543.27        26.44 o                         
   8   7   6        183.46        173.38        18.23 o                         
   9   7   6         86.35        105.90        15.60 o                         
  10   7   6         31.79         38.83        22.91 o                         
  11   7   6          1.88         19.77        22.67 o                         
   0   8   6         76.92         66.94        12.26 o                         
   1   8   6          7.77          4.96         4.64 o                         
   2   8   6       1265.01       1199.71        28.24 o                         
   3   8   6        279.70        292.66        22.70 o                         
   4   8   6        189.31        194.77        13.03 o                         
   5   8   6         87.65         92.58         9.36 o                         
   6   8   6         30.89         29.93         7.46 o                         
   7   8   6        306.03        292.65        22.85 o                         
   8   8   6         28.49         31.55         9.71 o                         
   9   8   6        294.39        334.86        26.38 o                         
  10   8   6        132.10        122.23        38.33 o                         
  11   8   6        259.47        245.71        46.06 o                         
   1   9   6        445.35        439.85        16.56 o                         
   2   9   6        269.78        279.20        14.51 o                         
   3   9   6       3401.71       3290.01        57.99 o                         
   4   9   6         10.38         10.48         4.93 o                         
   5   9   6        325.34        319.20        19.33 o                         
   6   9   6         97.65        104.96        11.85 o                         
   7   9   6        119.97        131.54        16.31 o                         
   8   9   6        170.47        130.26        16.38 o                         
   9   9   6        169.88        195.95        20.49 o                         
  10   9   6         41.91         27.11        14.27 o                         
   0  10   6        619.91        629.73        30.82 o                         
   1  10   6        292.66        290.92        15.35 o                         
   2  10   6         11.14         10.25         4.55 o                         
   3  10   6          9.09          5.52         4.13 o                         
   4  10   6         89.31         82.35         9.03 o                         
   5  10   6        190.01        188.91        15.16 o                         
   6  10   6        338.88        316.46        23.63 o                         
   7  10   6        183.15        135.28        28.30 o                         
   8  10   6        197.97        191.32        19.76 o                         
   9  10   6        112.46        130.08        24.92 o                         
  10  10   6        498.55        416.12        55.57 o                         
   1  11   6        389.05        410.64        15.53 o                         
   2  11   6        246.21        236.99        13.43 o                         
   3  11   6        879.07        874.57        23.48 o                         
   4  11   6         76.29         65.07        10.27 o                         
   5  11   6         48.72         32.57         7.56 o                         
   6  11   6        261.59        277.80        22.01 o                         
   7  11   6        303.70        326.72        38.36 o                         
   8  11   6         86.49         94.44        14.86 o                         
   9  11   6         97.69        121.34        17.77 o                         
  10  11   6        137.67        139.95        23.86 o                         
   0  12   6       1562.38       1819.24        61.72 o                         
   1  12   6          9.88          4.94         3.97 o                         
   2  12   6        244.70        260.82        14.08 o                         
   3  12   6         10.50         15.32         5.87 o                         
   4  12   6         68.67         70.85        11.07 o                         
   5  12   6         28.50          8.99         7.20 o                         
   6  12   6        484.11        455.48        30.13 o                         
   7  12   6        207.73        219.36        29.63 o                         
   8  12   6        127.94        125.65        16.97 o                         
   9  12   6        126.26        114.86        16.04 o                         
  10  12   6        157.34        146.89        19.36 o                         
   1  13   6        498.98        513.11        18.98 o                         
   2  13   6        731.86        725.34        24.71 o                         
   3  13   6        207.72        214.22        16.70 o                         
   4  13   6        130.44        147.08        13.33 o                         
   5  13   6        112.90        111.01        15.61 o                         
   6  13   6         33.93         25.93        14.07 o                         
   7  13   6        403.25        416.18        27.98 o                         
   8  13   6          6.53         -2.06         7.92 o                         
   9  13   6         34.65         21.90        10.33 o                         
  10  13   6         15.59         24.57        19.65 o                         
   0  14   6        984.70        933.45        38.27 o                         
   1  14   6        510.46        522.40        26.14 o                         
   2  14   6        677.85        656.99        23.36 o                         
   3  14   6        148.96        139.00        12.68 o                         
   4  14   6         26.66         35.09         9.30 o                         
   5  14   6        623.84        597.79        29.00 o                         
   6  14   6         67.19         96.20        16.77 o                         
   7  14   6         16.79         40.72        20.80 o                         
   8  14   6         23.39         16.36         9.27 o                         
   9  14   6        238.32        226.38        27.50 o                         
  10  14   6          3.35         12.00        13.66 o                         
   1  15   6        693.04        655.04        28.43 o                         
   2  15   6        463.74        515.36        21.31 o                         
   3  15   6        577.04        579.11        24.43 o                         
   4  15   6        153.55        159.74        16.58 o                         
   5  15   6        144.17        137.73        19.76 o                         
   6  15   6        331.23        347.71        25.20 o                         
   7  15   6         42.94         58.85        12.67 o                         
   8  15   6        194.95        184.04        20.11 o                         
   9  15   6        129.46         93.47        21.29 o                         
   0  16   6        454.36        498.89        53.78 o                         
   1  16   6        390.98        357.79        22.96 o                         
   2  16   6        666.94        640.51        23.05 o                         
   3  16   6         42.36         54.16        10.74 o                         
   4  16   6        509.59        465.52        29.93 o                         
   5  16   6        213.15        232.38        20.92 o                         
   6  16   6        419.03        456.75        29.50 o                         
   7  16   6         92.15         89.67        13.90 o                         
   8  16   6         30.08         12.34        13.94 o                         
   9  16   6         88.91         54.90        16.89 o                         
   1  17   6        238.47        218.98        29.18 o                         
   2  17   6        251.43        293.03        23.64 o                         
   3  17   6        292.74        325.10        28.51 o                         
   4  17   6         59.40         49.27        12.03 o                         
   5  17   6         66.11         45.01        10.63 o                         
   6  17   6        102.06         91.99        14.15 o                         
   7  17   6         76.46         86.42        14.97 o                         
   8  17   6        502.76        447.54        40.47 o                         
   9  17   6         25.74          5.64        14.48 o                         
   0  18   6        463.18        522.77        56.19 o                         
   1  18   6         41.89         35.08        13.32 o                         
   2  18   6         97.69         98.79        25.43 o                         
   3  18   6        145.41        177.04        20.02 o                         
   4  18   6        387.08        373.55        25.56 o                         
   5  18   6         81.19         69.41        13.15 o                         
   6  18   6         46.89         77.83        13.84 o                         
   7  18   6         18.86         29.09        13.47 o                         
   8  18   6         97.85        125.43        23.40 o                         
   1  19   6          7.98         13.20        10.73 o                         
   2  19   6          4.55         10.83         9.50 o                         
   3  19   6        649.89        693.44        43.36 o                         
   4  19   6        123.89        110.22        18.69 o                         
   5  19   6        531.47        584.94        45.53 o                         
   6  19   6        223.47        196.25        51.37 o                         
   7  19   6         44.24         52.24        20.74 o                         
   8  19   6          3.84         14.33        13.62 o                         
   0  20   6         41.48         20.98        16.16 o                         
   1  20   6        120.76        131.11        20.70 o                         
   2  20   6        282.92        275.59        29.58 o                         
   3  20   6          7.12          8.17        10.11 o                         
   4  20   6        172.81        164.61        17.90 o                         
   5  20   6         47.46         42.92        20.74 o                         
   6  20   6        179.33        177.98        24.91 o                         
   7  20   6         82.88        102.83        22.01 o                         
   8  20   6         28.92          9.95        13.36 o                         
   1  21   6        574.94        595.35        43.34 o                         
   2  21   6         55.71         68.62        18.69 o                         
   3  21   6         54.16         84.73        17.19 o                         
   4  21   6         65.43         46.45        14.93 o                         
   5  21   6        308.44        287.73        31.06 o                         
   6  21   6          7.10         11.54        12.38 o                         
   7  21   6        160.31        234.57        30.82 o                         
   0  22   6         89.66         82.47        26.04 o                         
   1  22   6         54.08         69.01        16.56 o                         
   2  22   6        172.44        181.28        24.02 o                         
   3  22   6          8.49         20.18        25.68 o                         
   4  22   6        261.90        251.89        27.91 o                         
   5  22   6        542.90        541.16        42.23 o                         
   6  22   6        252.20        214.46        35.09 o                         
   7  22   6         21.31          3.70        13.38 o                         
   1  23   6        149.55        163.46        22.99 o                         
   2  23   6        170.75        169.76        39.07 o                         
   3  23   6         49.49         29.90        20.50 o                         
   4  23   6         79.95         89.00        23.17 o                         
   5  23   6          1.92         14.43        12.00 o                         
   6  23   6         14.01          8.25        15.19 o                         
   0  24   6        102.92        143.70        31.59 o                         
   1  24   6         80.95         84.74        18.50 o                         
   2  24   6         28.44         12.30        19.53 o                         
   3  24   6         23.82         68.73        27.25 o                         
   4  24   6        140.54        114.55        34.24 o                         
   5  24   6         37.60         46.55        14.57 o                         
   1  25   6        160.40        197.96        36.90 o                         
   2  25   6        181.26        238.23        42.20 o                         
   3  25   6         98.99        115.03        30.87 o                         
   4  25   6        184.29        157.21        36.65 o                         
   5  25   6         68.80         72.15        21.58 o                         
   1  26   6         23.75         50.16        23.15 o                         
   2  26   6        153.08        118.89        32.31 o                         
   3  26   6          8.27          3.13        20.02 o                         
   4  26   6         50.28        139.60        37.14 o                         
   2  27   6         58.31         21.70        22.67 o                         
   3  27   6         86.24         82.47        31.35 o                         
   2   0   7        400.01        395.72        31.46 o                         
   4   0   7        363.44        429.61        33.34 o                         
   6   0   7        474.51        452.44        54.26 o                         
   8   0   7        310.72        332.04        32.18 o                         
  10   0   7         92.44        103.94        33.04 o                         
   0   1   7       2942.58       3128.87        92.11 o                         
   1   1   7        323.13        355.47        27.49 o                         
   2   1   7        649.78        689.14        25.36 o                         
   3   1   7         90.94         78.77        10.40 o                         
   4   1   7        288.55        277.98        19.23 o                         
   5   1   7        330.80        322.36        21.02 o                         
   6   1   7        347.29        340.51        21.90 o                         
   7   1   7        132.64        143.14        16.56 o                         
   8   1   7          2.45          4.88         7.39 o                         
   9   1   7         45.16         52.90        11.61 o                         
  10   1   7        125.92        140.81        35.45 o                         
   1   2   7        401.62        406.03        22.24 o                         
   2   2   7        368.06        379.13        34.54 o                         
   3   2   7        123.31        134.71        13.39 o                         
   4   2   7         38.16         37.44        13.24 o                         
   5   2   7        104.53        108.67        12.77 o                         
   6   2   7         11.23         12.59         7.03 o                         
   7   2   7        302.60        311.58        21.62 o                         
   8   2   7        313.46        360.81        23.83 o                         
   9   2   7         77.58         88.54        16.02 o                         
   0   3   7        412.17        509.89        35.35 o                         
   1   3   7        319.71        275.06        18.30 o                         
   2   3   7        394.73        393.01        22.25 o                         
   3   3   7        466.13        481.41        28.12 o                         
   4   3   7        835.61        827.75        28.60 o                         
   5   3   7        535.89        520.08        28.58 o                         
   6   3   7        316.65        338.09        28.42 o                         
   7   3   7         82.35        118.78        14.02 o                         
   8   3   7         41.33         44.90        10.30 o                         
   9   3   7        150.06        187.96        26.36 o                         
  10   3   7         27.08         27.97        22.43 o                         
   1   4   7         35.24         44.31         8.66 o                         
   2   4   7        165.20        158.09        14.11 o                         
   3   4   7       1060.98       1131.92        44.27 o                         
   4   4   7         92.96         91.00        11.39 o                         
   5   4   7         78.62         80.28        11.04 o                         
   6   4   7        147.65        119.99        13.95 o                         
   7   4   7        152.15        131.89        14.69 o                         
   8   4   7         36.96         39.42        12.30 o                         
   9   4   7        259.99        265.51        31.00 o                         
  10   4   7         31.78         38.83        27.25 o                         
   0   5   7        189.44        223.73        23.78 o                         
   1   5   7         48.56         27.22         7.26 o                         
   2   5   7        722.92        690.52        25.43 o                         
   3   5   7         15.98         12.29         9.33 o                         
   4   5   7       2144.66       2030.02        49.78 o                         
   5   5   7        256.50        273.69        19.48 o                         
   6   5   7        327.61        362.32        22.93 o                         
   7   5   7         58.04         47.19        10.93 o                         
   8   5   7        243.72        257.02        23.54 o                         
   9   5   7         62.79         91.56        41.83 o                         
  10   5   7        328.40        374.94        55.71 o                         
   1   6   7         88.82         77.66        10.51 o                         
   2   6   7        836.32        783.48        27.10 o                         
   3   6   7        138.96        125.14        13.06 o                         
   4   6   7         19.68         19.82         7.44 o                         
   5   6   7          6.47         13.15         8.77 o                         
   6   6   7         12.45         11.82         7.25 o                         
   7   6   7         86.27         89.14        14.81 o                         
   8   6   7        325.51        326.58        44.36 o                         
   9   6   7        316.68        272.67        31.11 o                         
  10   6   7        195.14        168.74        26.53 o                         
   0   7   7       2780.56       2920.87        87.73 o                         
   1   7   7        139.83        139.85        13.61 o                         
   2   7   7       1075.69        969.29        30.72 o                         
   3   7   7        773.60        797.37        34.44 o                         
   4   7   7        144.33        147.00        14.14 o                         
   5   7   7        220.04        228.75        17.52 o                         
   6   7   7        211.94        243.30        30.81 o                         
   7   7   7        113.17        108.86        15.99 o                         
   8   7   7        104.37        112.84        20.78 o                         
   9   7   7        221.39        160.15        54.85 o                         
  10   7   7         46.19         56.68        17.34 o                         
   1   8   7         43.94         33.09        11.54 o                         
   2   8   7         93.28        112.52        12.07 o                         
   3   8   7         26.66         39.41         8.90 o                         
   4   8   7        229.38        218.66        23.77 o                         
   5   8   7        131.81        101.77        14.66 o                         
   6   8   7         25.65         32.81        10.64 o                         
   7   8   7         81.79        105.71        16.41 o                         
   8   8   7        182.20        188.52        26.02 o                         
   9   8   7         80.78         59.27        17.35 o                         
  10   8   7        328.41        282.36        51.61 o                         
   0   9   7        115.01        111.73        16.79 o                         
   1   9   7        124.23        126.26        12.89 o                         
   2   9   7       1151.26       1109.66        32.83 o                         
   3   9   7         89.96         79.17        13.89 o                         
   4   9   7          3.33         -4.72         4.72 o                         
   5   9   7        812.53        857.14        30.55 o                         
   6   9   7         25.35         29.42         8.92 o                         
   7   9   7         80.59        107.44        15.78 o                         
   8   9   7         76.88         66.24        13.67 o                         
   9   9   7         79.63         89.04        19.56 o                         
   1  10   7        572.79        582.86        24.11 o                         
   2  10   7        364.82        345.10        20.41 o                         
   3  10   7        167.51        156.93        12.34 o                         
   4  10   7        407.73        396.46        22.57 o                         
   5  10   7         46.99         55.45         9.90 o                         
   6  10   7         68.30         71.45        11.00 o                         
   7  10   7        104.25         87.63        27.41 o                         
   8  10   7         81.95         88.00        15.47 o                         
   9  10   7          7.42         18.85        11.28 o                         
   0  11   7        321.22        304.59        48.47 o                         
   1  11   7       1110.37       1034.56        31.67 o                         
   2  11   7        651.38        673.41        26.43 o                         
   3  11   7         24.26         15.47         6.94 o                         
   4  11   7        243.06        241.87        38.18 o                         
   5  11   7        201.68        221.87        17.75 o                         
   6  11   7        307.27        295.37        20.62 o                         
   7  11   7         43.30         61.13        13.07 o                         
   8  11   7         78.00         59.31        14.36 o                         
   9  11   7         58.20         51.90        13.96 o                         
   1  12   7         93.14         90.84        11.52 o                         
   2  12   7        821.17        754.76        32.16 o                         
   3  12   7        236.49        261.99        17.89 o                         
   4  12   7         32.51         30.89         8.25 o                         
   5  12   7        435.81        477.69        25.72 o                         
   6  12   7         19.88          1.94         7.69 o                         
   7  12   7        254.86        245.90        41.54 o                         
   8  12   7        386.04        319.62        26.57 o                         
   9  12   7        328.78        332.88        28.33 o                         
   0  13   7        212.97        209.55        22.64 o                         
   1  13   7        535.81        520.62        25.51 o                         
   2  13   7        399.38        425.31        43.07 o                         
   3  13   7        142.53        123.12        13.01 o                         
   4  13   7        459.22        528.70        26.28 o                         
   5  13   7         66.03         86.47        11.88 o                         
   6  13   7         49.59         53.33        12.05 o                         
   7  13   7        142.43        152.95        18.99 o                         
   8  13   7         82.97        114.13        16.91 o                         
   9  13   7        212.52        213.38        29.67 o                         
   1  14   7        256.07        218.68        19.92 o                         
   2  14   7         75.19         62.76        11.81 o                         
   3  14   7        561.27        600.70        41.16 o                         
   4  14   7         38.26         21.36         7.88 o                         
   5  14   7         45.06         59.72        12.52 o                         
   6  14   7         13.08         28.59        10.34 o                         
   7  14   7          8.08         17.36         9.39 o                         
   8  14   7         44.47         41.43        15.64 o                         
   0  15   7       1002.87       1007.43        70.42 o                         
   1  15   7        161.73        143.92        16.11 o                         
   2  15   7        264.74        244.98        29.44 o                         
   3  15   7         79.74         55.05        11.62 o                         
   4  15   7        568.22        593.45        31.42 o                         
   5  15   7         18.03         13.04         9.61 o                         
   6  15   7         32.29         25.06        10.72 o                         
   7  15   7         20.15         18.65        11.63 o                         
   8  15   7         20.11         19.95        10.90 o                         
   1  16   7         74.28        111.84        19.88 o                         
   2  16   7        121.69        143.24        16.44 o                         
   3  16   7        464.94        501.17        30.63 o                         
   4  16   7         23.16         39.24        11.16 o                         
   5  16   7         82.64         79.61        14.12 o                         
   6  16   7         34.35         36.15        10.84 o                         
   7  16   7         94.98         96.40        16.35 o                         
   8  16   7        257.70        300.36        38.10 o                         
   0  17   7        700.74        711.80        68.97 o                         
   1  17   7        108.35        129.46        36.28 o                         
   2  17   7        149.29        159.82        23.50 o                         
   3  17   7          8.82         -2.17        10.43 o                         
   4  17   7        415.21        434.72        38.18 o                         
   5  17   7         58.94         47.63        17.59 o                         
   6  17   7        544.47        566.61        34.42 o                         
   7  17   7         44.98         33.42        12.21 o                         
   1  18   7        403.94        423.07        37.72 o                         
   2  18   7        238.06        267.35        30.67 o                         
   3  18   7        156.39        117.48        22.54 o                         
   4  18   7        319.24        328.80        33.52 o                         
   5  18   7         63.03         55.62        15.76 o                         
   6  18   7         51.79         78.82        14.39 o                         
   7  18   7        189.98        128.93        23.69 o                         
   0  19   7          6.71         -4.34        13.99 o                         
   1  19   7        113.45        106.51        20.58 o                         
   2  19   7        150.15        184.48        34.48 o                         
   3  19   7         11.07          2.44        10.77 o                         
   4  19   7          7.15         12.78        16.16 o                         
   5  19   7        195.40        245.99        24.22 o                         
   6  19   7         55.96         35.70        14.39 o                         
   1  20   7         98.38        116.57        22.42 o                         
   2  20   7         49.75         71.15        21.70 o                         
   3  20   7          4.72          7.55        11.95 o                         
   4  20   7         32.80         19.28        20.98 o                         
   5  20   7        292.45        323.43        41.48 o                         
   6  20   7         33.17         28.71        14.62 o                         
   0  21   7        175.10        187.11        35.93 o                         
   1  21   7        290.14        247.04        29.50 o                         
   2  21   7          7.54          2.06        11.94 o                         
   3  21   7         36.54         24.69        18.09 o                         
   4  21   7         25.22         50.67        20.74 o                         
   5  21   7         75.57         60.53        31.11 o                         
   1  22   7        150.05        176.14        26.13 o                         
   2  22   7         42.42         36.21        15.07 o                         
   3  22   7        263.60        315.88        33.66 o                         
   4  22   7         34.32         51.12        24.84 o                         
   5  22   7         51.01         65.59        32.31 o                         
   0  23   7        298.14        306.96        47.75 o                         
   1  23   7         42.64         63.40        29.78 o                         
   2  23   7        254.55        209.68        28.22 o                         
   3  23   7         70.34         29.42        25.80 o                         
   4  23   7        191.60        133.81        35.45 o                         
   1  24   7        158.71        172.14        26.20 o                         
   2  24   7          5.32         23.15        20.98 o                         
   3  24   7        396.96        411.11        60.29 o                         
   0  25   7        575.46        512.88        61.01 o                         
   1  25   7         42.54         59.81        26.29 o
[truncated: 24,222 more chars]
