# Supplementary material for: Synthesis and crystal structures of boryl ortho-silylaryl tri­fluoro­methane­sulfonates
Source: Acta Crystallogr E Crystallogr Commun. 2024 Jan 12;80(Pt 2):143–7. doi: 10.1107/S2056989024000264 (PMC10848976; doi:10.1107/S2056989024000264)
Supplement: Supplementary file 3 [file e-80-00143-1bsup7.hkl]

data_1b                                                                         
_shelx_title ' ao_fda_55_01_1_0m_a.res in C2/c'                                 
_shelx_refln_list_code          4                                               
_shelx_F_calc_maximum      287.21                                               
_exptl_crystal_F_000      1776.00                                               
_reflns_d_resolution_high  0.7501                                               
                                                                                
loop_                                                                           
 _space_group_symop_operation_xyz                                               
 'x, y, z'                                                                      
 '-x, y, -z+1/2'                                                                
 'x+1/2, y+1/2, z'                                                              
 '-x+1/2, y+1/2, -z+1/2'                                                        
 '-x, -y, -z'                                                                   
 'x, -y, z-1/2'                                                                 
 '-x+1/2, -y+1/2, -z'                                                           
 'x+1/2, -y+1/2, z-1/2'                                                         
                                                                                
_cell_length_a    28.3336                                                       
_cell_length_b    11.8449                                                       
_cell_length_c    12.9139                                                       
_cell_angle_alpha  90.000                                                       
_cell_angle_beta   92.723                                                       
_cell_angle_gamma  90.000                                                       
                                                                                
_shelx_F_squared_multiplier     1.000                                           
                                                                                
loop_                                                                           
 _refln_index_h                                                                 
 _refln_index_k                                                                 
 _refln_index_l                                                                 
 _refln_F_squared_calc                                                          
 _refln_F_squared_meas                                                          
 _refln_F_squared_sigma                                                         
 _refln_observed_status                                                         
   8   0   0      11338.97      12194.52       165.58 o                         
  10   0   0       9477.56      12292.09       168.12 o                         
  12   0   0      16944.56      17420.03       236.82 o                         
  14   0   0        998.77       1155.00        41.27 o                         
  16   0   0       2702.59       2829.61        50.09 o                         
  18   0   0      10358.66      10143.78       151.24 o                         
  20   0   0        103.03        241.61        21.81 o                         
  22   0   0      10050.55       9070.97       150.45 o                         
  24   0   0       1642.53       1869.28        63.41 o                         
  26   0   0       1687.35       1583.94        46.10 o                         
  28   0   0       4335.09       4345.91        88.74 o                         
  30   0   0        626.77        715.22        36.63 o                         
  32   0   0          8.62         76.03        19.81 o                         
  34   0   0        633.98        792.95        45.17 o                         
  36   0   0         86.90        109.67        26.31 o                         
   1   1   0      22581.78      21569.11       263.59 o                         
   3   1   0       2391.99       2589.95        24.15 o                         
   5   1   0       7997.49       7598.94        82.89 o                         
   7   1   0       3014.61       3459.50        41.71 o                         
   9   1   0      69626.05      70754.44      1324.68 o                         
  11   1   0       1855.93       2050.31        26.09 o                         
  13   1   0      12988.63      12913.15       132.52 o                         
  15   1   0      11297.33      12900.06       133.42 o                         
  17   1   0         33.61         45.92         6.44 o                         
  19   1   0       7390.05       7011.21        78.76 o                         
  21   1   0       1980.86       2068.96        31.47 o                         
  23   1   0         15.01         44.89        10.21 o                         
  25   1   0       1541.42       1435.65        30.05 o                         
  27   1   0        313.78        322.40        17.46 o                         
  29   1   0        147.66        229.56        16.41 o                         
  31   1   0        454.91        512.62        22.91 o                         
  33   1   0          5.88         -4.35        17.01 o                         
  35   1   0         32.69         19.73        15.03 o                         
  37   1   0        492.03        466.47        27.90 o                         
   2   2   0        418.43        388.22        10.54 o                         
   4   2   0       9553.82       8982.20        79.85 o                         
   6   2   0      16671.14      17613.83       160.44 o                         
   8   2   0      21752.35      21037.28       199.66 o                         
  10   2   0      34164.54      33907.64       334.57 o                         
  12   2   0       3307.26       3170.37        53.02 o                         
  14   2   0        170.76        195.16         9.16 o                         
  16   2   0       1398.54       1601.23        24.44 o                         
  18   2   0       1792.60       1668.06        26.05 o                         
  20   2   0        215.10        378.34        14.07 o                         
  22   2   0        525.61        563.83        17.44 o                         
  24   2   0       1651.47       1735.10        32.67 o                         
  26   2   0        395.53        437.34        19.42 o                         
  28   2   0       1394.83       1470.83        32.85 o                         
  30   2   0        479.38        444.65        22.68 o                         
  32   2   0        196.58        204.54        18.55 o                         
  34   2   0          0.65          1.49        14.02 o                         
  36   2   0        228.42        199.40        21.22 o                         
   1   3   0        169.88        180.96         5.99 o                         
   3   3   0      11543.40      10964.74        97.70 o                         
   5   3   0        416.31        295.86         6.11 o                         
   7   3   0       6940.00       6523.12        63.04 o                         
   9   3   0      82489.16      84553.30       865.10 o                         
  11   3   0       4344.29       4414.06        55.99 o                         
  13   3   0      16197.90      18428.59       186.93 o                         
  15   3   0      11800.89      12795.04       133.41 o                         
  17   3   0       3207.90       2958.25        38.83 o                         
  19   3   0       1121.41       1114.03        21.53 o                         
  21   3   0        636.64        697.90        19.18 o                         
  23   3   0          5.42         -7.14         8.29 o                         
  25   3   0        173.84        147.55        13.23 o                         
  27   3   0         44.51        258.98        19.99 o                         
  29   3   0          5.22          8.34        11.95 o                         
  31   3   0        107.05        131.68        16.69 o                         
  33   3   0         64.35         80.59        15.50 o                         
  35   3   0         72.94         54.02        26.67 o                         
  37   3   0        220.54        200.88        23.99 o                         
   0   4   0       2259.73       2810.87        36.07 o                         
   2   4   0       4056.55       4288.96        38.98 o                         
   4   4   0      16180.85      15958.34       137.17 o                         
   6   4   0       3250.55       3364.12        33.94 o                         
   8   4   0         53.44         71.36         7.04 o                         
  10   4   0       5085.82       4454.78        46.47 o                         
  12   4   0       2752.30       2783.54        32.42 o                         
  14   4   0       1171.81       1353.98        21.12 o                         
  16   4   0       1516.85       1299.28        21.41 o                         
  18   4   0        791.88        760.45        21.79 o                         
  20   4   0        298.37        239.71        12.63 o                         
  22   4   0       1438.96       1606.77        28.17 o                         
  24   4   0       3749.72       3834.36        52.72 o                         
  26   4   0          2.95        -10.14        10.14 o                         
  28   4   0        528.51        459.23        23.02 o                         
  30   4   0          1.25         -6.90        11.63 o                         
  32   4   0         83.04         71.35        17.74 o                         
  34   4   0         85.56         69.49        18.82 o                         
  36   4   0          2.55          9.57        17.68 o                         
   1   5   0       6774.49       7568.06        66.71 o                         
   3   5   0       4592.87       5126.01        47.01 o                         
   5   5   0       5408.54       5693.88        57.46 o                         
   7   5   0        780.84        706.87        12.30 o                         
   9   5   0         39.42         82.28         6.87 o                         
  11   5   0       7693.31       7980.33        79.15 o                         
  13   5   0       3463.92       3190.31        36.68 o                         
  15   5   0         27.69         20.07         5.13 o                         
  17   5   0       2683.56       2346.08        34.43 o                         
  19   5   0          0.45         -7.68         7.68 o                         
  21   5   0         28.10          4.93         8.82 o                         
  23   5   0         72.04         76.92        11.33 o                         
  25   5   0        415.35        370.48        17.65 o                         
  27   5   0        382.10        424.95        23.12 o                         
  29   5   0          5.89          0.24        13.40 o                         
  31   5   0        164.63        180.40        27.45 o                         
  33   5   0        250.19        294.16        25.04 o                         
  35   5   0         36.03         60.07        20.04 o                         
   0   6   0        254.47        845.26        62.07 o                         
   2   6   0       5952.01       6014.42        57.25 o                         
   4   6   0       3814.69       3921.67        39.71 o                         
   6   6   0       1879.53       2304.35        28.34 o                         
   8   6   0         68.41         62.86         7.24 o                         
  10   6   0       6529.31       6602.32        74.03 o                         
  12   6   0        365.07        343.98        11.98 o                         
  14   6   0       4250.86       4030.81        48.18 o                         
  16   6   0       1673.28       1540.29        29.15 o                         
  18   6   0        235.10        392.05        19.86 o                         
  20   6   0       1683.17       1594.46        31.76 o                         
  22   6   0          3.81         25.40        10.77 o                         
  24   6   0         12.77         84.16        13.20 o                         
  26   6   0        608.41        596.90        24.90 o                         
  28   6   0         90.42         87.15        16.08 o                         
  30   6   0        463.80        536.59        29.01 o                         
  32   6   0        133.57        151.47        29.51 o                         
  34   6   0         52.89         34.05        18.30 o                         
   1   7   0        165.83        144.04         7.78 o                         
   3   7   0        924.71        828.21        14.74 o                         
   5   7   0       9273.38       9173.18        87.61 o                         
   7   7   0       4892.69       4806.66        52.03 o                         
   9   7   0       1994.16       1886.88        28.84 o                         
  11   7   0       3945.86       3440.96        44.72 o                         
  13   7   0       3127.04       3306.57        44.19 o                         
  15   7   0         53.88         33.51         8.44 o                         
  17   7   0        763.91        630.76        22.39 o                         
  19   7   0        306.84        345.16        18.34 o                         
  21   7   0         10.18         55.61        12.18 o                         
  23   7   0        549.85        505.89        28.85 o                         
  25   7   0       1003.25        983.19        31.35 o                         
  27   7   0         37.76         33.17        13.84 o                         
  29   7   0         30.59         21.85        16.01 o                         
  31   7   0         66.83         88.27        25.91 o                         
  33   7   0        449.14        464.86        33.82 o                         
   0   8   0        794.47        637.51        30.63 o                         
   2   8   0       1003.19        956.79        19.05 o                         
   4   8   0       3205.89       3027.02        40.45 o                         
   6   8   0       3923.10       3925.46        49.54 o                         
   8   8   0         56.14         63.32         9.36 o                         
  10   8   0       9080.83       9465.17       116.10 o                         
  12   8   0       1991.58       1677.15        32.20 o                         
  14   8   0        145.39         91.01        11.45 o                         
  16   8   0        881.61        933.63        29.60 o                         
  18   8   0       1918.15       1913.89        38.59 o                         
  20   8   0        632.18        623.78        24.48 o                         
  22   8   0         41.81         56.43        13.20 o                         
  24   8   0         57.58        204.36        17.14 o                         
  26   8   0        461.39        422.45        31.72 o                         
  28   8   0        232.34        269.35        24.07 o                         
  30   8   0        191.53        256.95        24.90 o                         
  32   8   0         38.63         57.21        22.18 o                         
   1   9   0          3.17          5.21         7.33 o                         
   3   9   0        481.68        468.92        16.24 o                         
   5   9   0       1126.47       1184.16        25.70 o                         
   7   9   0        328.64        303.87        15.43 o                         
   9   9   0       1000.91       1141.44        43.90 o                         
  11   9   0         24.16         24.55        10.75 o                         
  13   9   0        792.34        890.76        25.79 o                         
  15   9   0         14.33         27.11        12.29 o                         
  17   9   0        842.13        762.84        28.28 o                         
  19   9   0        222.63        260.31        19.17 o                         
  21   9   0        114.01        172.51        17.54 o                         
  23   9   0         13.64          6.12        13.76 o                         
  25   9   0        687.13        688.72        30.49 o                         
  27   9   0        104.77        324.36        28.88 o                         
  29   9   0          1.70          5.71        18.53 o                         
  31   9   0          1.69        -14.69        20.20 o                         
   0  10   0       1551.02       1664.05        43.14 o                         
   2  10   0         10.15         -9.46         9.74 o                         
   4  10   0        582.17        614.68        21.66 o                         
   6  10   0         68.18         74.57        11.83 o                         
   8  10   0        524.31        481.77        19.75 o                         
  10  10   0         48.78         55.34        12.49 o                         
  12  10   0       1600.17       1593.39        34.79 o                         
  14  10   0         36.84         41.88        14.48 o                         
  16  10   0       1147.31       1109.12        34.18 o                         
  18  10   0         21.33         12.74        13.32 o                         
  20  10   0          0.05          7.70        13.17 o                         
  22  10   0        604.09        637.06        36.83 o                         
  24  10   0         18.59         40.16        17.00 o                         
  26  10   0        155.71        136.22        20.75 o                         
  28  10   0        128.57        113.27        23.42 o                         
   1  11   0       1009.97       1118.40        34.45 o                         
   3  11   0        312.04        267.86        16.73 o                         
   5  11   0       1424.36       1358.33        31.02 o                         
   7  11   0        977.31        981.79        28.36 o                         
   9  11   0         95.29         92.61        16.38 o                         
  11  11   0        137.96        182.55        16.02 o                         
  13  11   0        153.96        116.32        16.52 o                         
  15  11   0         35.85         28.27        14.13 o                         
  17  11   0          0.15          3.11        14.57 o                         
  19  11   0         75.26         84.91        16.51 o                         
  21  11   0          0.10         22.64        14.62 o                         
  23  11   0        273.92        313.42        24.98 o                         
  25  11   0          7.61         47.34        19.91 o                         
  27  11   0         64.44         68.28        22.29 o                         
   0  12   0       1671.29       1447.33        64.74 o                         
   2  12   0       1050.14       1134.47        34.85 o                         
   4  12   0         21.46         24.90        13.35 o                         
   6  12   0         14.11         27.96        12.66 o                         
   8  12   0          8.45         -6.82        11.67 o                         
  10  12   0        113.47        129.91        15.89 o                         
  12  12   0         76.61        154.05        17.66 o                         
  14  12   0       1161.59       1079.78        50.99 o                         
  16  12   0        442.53        447.72        25.85 o                         
  18  12   0         32.36         44.59        16.19 o                         
  20  12   0        188.98        165.84        21.50 o                         
  22  12   0          5.97        -13.91        16.47 o                         
  24  12   0        220.35        252.00        33.93 o                         
   1  13   0        110.10        101.53        18.33 o                         
   3  13   0        132.00        117.19        17.72 o                         
   5  13   0        921.65        952.74        33.40 o                         
   7  13   0        933.48        954.38        33.14 o                         
   9  13   0        226.44        256.59        19.69 o                         
  11  13   0        166.47        188.32        20.18 o                         
  13  13   0        416.54        448.85        26.06 o                         
  15  13   0        246.21        234.42        23.24 o                         
  17  13   0         55.47         70.96        17.18 o                         
  19  13   0          8.49          9.40        17.48 o                         
  21  13   0        716.17        784.95        49.64 o                         
   0  14   0        211.66        282.19        33.60 o                         
   2  14   0       1031.60        940.29        37.33 o                         
   4  14   0       1103.80       1267.85        46.94 o                         
   6  14   0          0.71          4.29        14.12 o                         
   8  14   0        150.08        174.27        20.73 o                         
  10  14   0          0.03          0.18        22.36 o                         
  12  14   0         12.72         23.69        17.90 o                         
  14  14   0        665.86        762.32        34.38 o                         
  16  14   0        933.09        878.61        37.78 o                         
   1  15   0          0.01        -10.15        17.22 o                         
   3  15   0          9.57        -17.58        17.58 o                         
   5  15   0        806.84        892.26        48.72 o                         
   7  15   0        373.78        434.84        28.71 o                         
   9  15   0         19.40         51.54        20.66 o                         
  11  15   0        556.38        533.02        33.28 o                         
 -37   1   1         21.81          0.60        17.19 o                         
 -35   1   1        334.38        327.25        23.94 o                         
 -33   1   1         77.25         56.48        14.95 o                         
 -31   1   1         35.65         36.99        12.95 o                         
 -29   1   1        176.09        178.61        15.52 o                         
 -27   1   1        316.67        347.57        20.89 o                         
 -25   1   1        450.29        499.93        24.68 o                         
 -23   1   1          0.92         -2.31         8.96 o                         
 -21   1   1         49.58         62.88        11.51 o                         
 -19   1   1        994.32        900.35        38.23 o                         
 -17   1   1        613.85        613.77        14.99 o                         
 -15   1   1        856.57        950.30        16.05 o                         
 -13   1   1       3134.07       3566.00        92.33 o                         
 -11   1   1        276.82        293.90         8.34 o                         
  -9   1   1        937.72        810.04        12.45 o                         
  -7   1   1         14.39         -2.13         3.12 o                         
  -5   1   1       1822.33       1603.95        34.41 o                         
  -3   1   1       2365.52       2576.55        25.75 o                         
  -1   1   1       7262.89       8122.89        85.74 o                         
   1   1   1         23.97         28.94         3.52 o                         
   3   1   1      23522.48      22033.41       206.64 o                         
   5   1   1      11528.05      11894.99       109.05 o                         
   7   1   1       1639.66       1194.51        39.23 o                         
   9   1   1       3355.50       3512.44        69.89 o                         
  11   1   1       1753.23       1977.84        49.79 o                         
  13   1   1       7616.78       7916.39        84.28 o                         
  15   1   1          0.67          7.51         5.48 o                         
  17   1   1         11.00          5.76         5.57 o                         
  19   1   1        997.84        865.18        20.99 o                         
  21   1   1       6087.23       6140.64        71.61 o                         
  23   1   1       1358.24       1326.28        34.32 o                         
  25   1   1        911.38        837.74        24.94 o                         
  27   1   1       3559.42       3576.93        54.15 o                         
  29   1   1        243.28        244.95        16.81 o                         
  31   1   1         19.35         25.55        12.26 o                         
  33   1   1        113.15        148.80        17.52 o                         
  35   1   1         80.06         83.17        17.16 o                         
  37   1   1         11.40         16.13        18.17 o                         
 -36   2   1        393.53        425.80        27.05 o                         
 -34   2   1         50.01         27.09        15.70 o                         
 -32   2   1       1234.02       1378.63        39.05 o                         
 -30   2   1        187.66        151.12        15.33 o                         
 -28   2   1        461.34        461.62        21.56 o                         
 -26   2   1        269.34        269.76        17.38 o                         
 -24   2   1       1054.12        928.69        24.43 o                         
 -22   2   1       1290.34       1206.70        28.90 o                         
 -20   2   1       2108.45       2373.48        34.35 o                         
 -18   2   1         68.23         88.21         8.29 o                         
 -16   2   1        133.86         95.73         7.62 o                         
 -14   2   1        221.91        175.24        16.87 o                         
 -12   2   1         19.16         24.78         5.28 o                         
 -10   2   1       2445.90       2135.47        70.56 o                         
  -8   2   1      56511.47      57440.26       589.20 o                         
  -6   2   1        984.55       1075.65        14.30 o                         
  -4   2   1      18845.21      20102.33       190.00 o                         
  -2   2   1       3641.84       3420.26        32.22 o                         
   0   2   1       3859.37       4582.65        38.11 o                         
   4   2   1       3862.58       3444.64        35.76 o                         
   6   2   1       9678.16       8915.02        83.35 o                         
   8   2   1      23326.82      24995.09       227.30 o                         
  10   2   1       6313.18       5974.50        72.85 o                         
  12   2   1       1572.36       2003.34        27.03 o                         
  14   2   1       6679.37       7055.82        76.91 o                         
  16   2   1       1216.46       1208.96        20.61 o                         
  18   2   1       1617.83       1402.20        23.43 o                         
  20   2   1       1491.68       1550.42        41.44 o                         
  22   2   1       2213.72       2086.97        32.80 o                         
  24   2   1        679.26        623.69        26.02 o                         
  26   2   1         23.98         10.38         9.96 o                         
  28   2   1        262.52        313.23        17.84 o                         
  30   2   1          8.27         -7.33        11.86 o                         
  32   2   1        153.51        144.79        16.92 o                         
  34   2   1        116.72        111.44        17.84 o                         
  36   2   1          0.50        -15.09        15.09 o                         
 -37   3   1        508.16        520.61        37.86 o                         
 -35   3   1        299.65        298.05        23.65 o                         
 -33   3   1          0.26          3.27        14.60 o                         
 -31   3   1         43.16         32.85        14.01 o                         
 -29   3   1         48.28         64.36        13.88 o                         
 -27   3   1        344.65        306.43        17.58 o                         
 -25   3   1        783.14        860.06        25.35 o                         
 -23   3   1       4780.29       4426.82        56.95 o                         
 -21   3   1        153.68        193.44        11.65 o                         
 -19   3   1        461.14        387.15        14.33 o                         
 -17   3   1        300.05        223.67        11.65 o                         
 -15   3   1        768.87       1042.64        18.85 o                         
 -13   3   1       1501.00       1298.74        30.34 o                         
 -11   3   1       1058.40        984.36        42.59 o                         
  -9   3   1      16120.79      16188.56       171.53 o                         
  -7   3   1       4512.86       4031.88        39.10 o                         
  -5   3   1          0.54          2.46         2.75 o                         
  -3   3   1        208.80        320.16         6.43 o                         
  -1   3   1       2559.08       2467.71        23.18 o                         
   1   3   1        160.96        150.28         6.11 o                         
   3   3   1       2866.22       2858.03        39.01 o                         
   5   3   1        540.73        718.65        25.93 o                         
   7   3   1      17042.42      17662.97       169.37 o                         
   9   3   1       2240.76       1830.80        22.05 o                         
  11   3   1      13603.36      13104.65       123.17 o                         
  13   3   1       1915.65       1877.97        25.40 o                         
  15   3   1        118.21         97.92         7.25 o                         
  17   3   1       2073.67       2543.70        33.34 o                         
  19   3   1        180.12        191.47        14.32 o                         
  21   3   1       2880.46       2775.38        44.45 o                         
  23   3   1        258.92        278.90        13.35 o                         
  25   3   1         14.83          7.58         9.73 o                         
  27   3   1       1823.21       1618.90        36.54 o                         
  29   3   1        479.34        528.22        22.74 o                         
  31   3   1          0.07         -6.41        11.97 o                         
  33   3   1        333.82        414.61        25.65 o                         
  35   3   1         54.19         46.85        17.70 o                         
 -36   4   1         26.92         32.60        18.50 o                         
 -34   4   1        237.03        204.00        22.62 o                         
 -32   4   1         85.00         72.01        15.52 o                         
 -30   4   1         72.00         45.42        14.15 o                         
 -28   4   1        465.95        400.40        19.89 o                         
 -26   4   1        581.17        691.95        25.52 o                         
 -24   4   1        119.71        104.35        12.34 o                         
 -22   4   1        799.85        909.82        25.37 o                         
 -20   4   1        131.23        115.76        10.21 o                         
 -18   4   1       5026.43       5253.30        59.82 o                         
 -16   4   1        302.15        263.70        10.54 o                         
 -14   4   1       2933.59       2688.33        32.54 o                         
 -12   4   1         49.60         74.10         5.99 o                         
 -10   4   1       1480.00       1556.13        41.35 o                         
  -8   4   1       6572.62       6623.85        78.09 o                         
  -6   4   1       9944.08      10136.05        89.19 o                         
  -4   4   1       2541.38       2506.35        25.64 o                         
  -2   4   1       9513.47      10153.77        88.85 o                         
   0   4   1        547.58        605.24        11.44 o                         
   2   4   1       3348.69       3113.38        28.89 o                         
   4   4   1       6450.64       6123.44        60.43 o                         
   6   4   1        518.02        648.74        16.03 o                         
   8   4   1        246.90        434.00        12.53 o                         
  10   4   1       2260.45       1781.51        24.18 o                         
  12   4   1       8802.11       9550.07        92.74 o                         
  14   4   1        277.21        256.79        11.16 o                         
  16   4   1       2175.79       2030.97        31.94 o                         
  18   4   1         45.72         38.59         7.04 o                         
  20   4   1       1139.16       1279.22        25.59 o                         
  22   4   1       1772.88       1902.21        33.80 o                         
  24   4   1        380.82        447.24        18.21 o                         
  26   4   1          6.43          4.76        10.52 o                         
  28   4   1          2.02         -2.37        12.19 o                         
  30   4   1        906.31       1042.36        35.63 o                         
  32   4   1        644.18        581.95        29.17 o                         
  34   4   1        158.93        192.16        21.10 o                         
  36   4   1        455.16        490.37        34.33 o                         
 -35   5   1        149.29        169.11        22.76 o                         
 -33   5   1        786.91        841.38        36.93 o                         
 -31   5   1         47.24         49.22        18.00 o                         
 -29   5   1        147.95        129.54        16.22 o                         
 -27   5   1        148.21        114.61        16.00 o                         
 -25   5   1       1740.72       1504.19        30.71 o                         
 -23   5   1       1212.14       1342.70        28.00 o                         
 -21   5   1       3180.40       3122.41        47.73 o                         
 -19   5   1       1069.38        951.40        28.91 o                         
 -17   5   1       1104.86       1033.76        19.96 o                         
 -15   5   1        257.65        311.88        10.31 o                         
 -13   5   1       2572.90       2453.23        30.10 o                         
 -11   5   1       1682.24       1752.19        23.18 o                         
  -9   5   1         76.54         59.33         5.38 o                         
  -7   5   1       4005.70       3646.07        36.60 o                         
  -5   5   1        331.83        292.66         8.27 o                         
  -3   5   1        873.10        908.58        13.44 o                         
  -1   5   1        556.05        688.95        11.43 o                         
   1   5   1       1453.63       1333.52        16.13 o                         
   3   5   1       8418.96       8583.16        77.68 o                         
   5   5   1       9650.62       9734.53        94.63 o                         
   7   5   1       5472.45       6129.26        67.81 o                         
   9   5   1        139.47        215.74         9.57 o                         
  11   5   1      11197.88      11184.70       112.99 o                         
  13   5   1       2064.27       1981.07        27.51 o                         
  15   5   1        305.93        309.93        15.19 o                         
  17   5   1        345.59        351.72        14.09 o                         
  19   5   1       2156.68       2206.13        34.68 o                         
  21   5   1       1508.98       1507.22        29.01 o                         
  23   5   1        887.03        917.68        25.03 o                         
  25   5   1        117.54         86.92        13.04 o                         
  27   5   1        360.19        380.15        22.28 o                         
  29   5   1         69.40        101.53        16.47 o                         
  31   5   1          0.13          9.85        14.87 o                         
  33   5   1         61.38         52.80        20.14 o                         
  35   5   1          9.74        -10.14        19.56 o                         
 -34   6   1         99.32        101.83        27.46 o                         
 -32   6   1        122.39        107.08        19.88 o                         
 -30   6   1         71.40         51.41        20.42 o                         
 -28   6   1          1.83          8.34        14.75 o                         
 -26   6   1        616.93        555.01        23.78 o                         
 -24   6   1        378.65        403.32        18.30 o                         
 -22   6   1       2944.46       2898.89        43.93 o                         
 -20   6   1        404.55        379.85        19.88 o                         
 -18   6   1         72.92         57.95         9.31 o                         
 -16   6   1       2169.40       2312.88        32.61 o                         
 -14   6   1       2826.99       2741.39        33.91 o                         
 -12   6   1       1499.71       1382.86        20.71 o                         
 -10   6   1        113.92        225.87         9.55 o                         
  -8   6   1       7915.45       8316.04        85.71 o                         
  -6   6   1        818.50       1107.62        16.04 o                         
  -4   6   1       6334.22       6561.68        59.68 o                         
  -2   6   1      12615.63      13336.24       117.76 o                         
   0   6   1      15652.98      17487.76       147.38 o                         
   2   6   1       2010.35       1746.04        22.94 o                         
   4   6   1       4632.85       5043.19        53.17 o                         
   6   6   1       2379.54       2623.16        33.24 o                         
   8   6   1       2809.56       2762.46        40.41 o                         
  10   6   1        307.89        324.45        12.63 o                         
  12   6   1       3164.65       3407.76        46.40 o                         
  14   6   1        449.29        480.86        20.47 o                         
  16   6   1        312.44        334.77        14.39 o                         
  18   6   1       1411.73       1179.33        25.49 o                         
  20   6   1        838.06        950.86        26.80 o                         
  22   6   1       1657.19       1515.05        33.70 o                         
  24   6   1        681.61        699.98        25.71 o                         
  26   6   1        372.03        256.50        18.71 o                         
  28   6   1        212.93        180.55        19.30 o                         
  30   6   1        239.33        270.23        22.10 o                         
  32   6   1        309.57        220.45        28.98 o                         
  34   6   1        130.04         97.09        26.80 o                         
 -33   7   1          2.67        -15.86        16.73 o                         
 -31   7   1        183.82        183.32        23.02 o                         
 -29   7   1         83.43         79.12        17.88 o                         
 -27   7   1        648.95        613.45        46.00 o                         
 -25   7   1        524.48        425.85        23.02 o                         
 -23   7   1        792.29        811.54        29.26 o                         
 -21   7   1       1602.29       1514.75        33.70 o                         
 -19   7   1        100.72        137.38        13.07 o                         
 -17   7   1        838.38        811.00        22.12 o                         
 -15   7   1          8.76         -1.13         7.30 o                         
 -13   7   1       1714.73       1596.41        26.97 o                         
 -11   7   1       1694.29       1577.87        24.42 o                         
  -9   7   1       2308.22       2586.48        31.64 o                         
  -7   7   1       6489.14       6713.80        66.45 o                         
  -5   7   1       1140.43       1147.97        17.21 o                         
  -3   7   1       2691.87       3173.83        33.36 o                         
  -1   7   1        732.95        793.51        13.83 o                         
   1   7   1       4979.57       5154.06        53.36 o                         
   3   7   1        376.61        398.09        12.66 o                         
   5   7   1        827.11       1026.87        20.52 o                         
   7   7   1        455.03        488.74        14.33 o                         
   9   7   1        799.86        833.46        19.95 o                         
  11   7   1       1636.08       1793.84        30.26 o                         
  13   7   1        193.44        218.90        13.12 o                         
  15   7   1       2958.44       2795.33        48.33 o                         
  17   7   1        163.41        190.01        15.67 o                         
  19   7   1       1502.25       1457.54        32.69 o                         
  21   7   1        410.99        450.40        21.17 o                         
  23   7   1         77.41         48.01        13.05 o                         
  25   7   1          9.37         13.06        12.18 o                         
  27   7   1         22.99         21.46        14.34 o                         
  29   7   1          4.24          6.08        14.54 o                         
  31   7   1          9.56         29.41        19.92 o                         
  33   7   1         18.95         43.53        21.65 o                         
 -32   8   1        115.49        170.62        23.57 o                         
 -30   8   1        650.74        747.85        39.15 o                         
 -28   8   1         13.73         -0.80        15.72 o                         
 -26   8   1          4.58        -13.42        13.42 o                         
 -24   8   1         68.77         68.60        15.01 o                         
 -22   8   1         29.61         42.37        13.01 o                         
 -20   8   1        470.73        456.51        21.28 o                         
 -18   8   1       4052.40       4036.82        61.51 o                         
 -16   8   1       1360.66       1296.64        30.28 o                         
 -14   8   1       1312.60       1450.29        29.95 o                         
 -12   8   1      10139.17      10130.39       123.55 o                         
 -10   8   1        619.88        614.37        20.02 o                         
  -8   8   1       3349.03       3515.39        45.53 o                         
  -6   8   1          4.84          3.04         6.44 o                         
  -4   8   1       1176.16        914.47        17.68 o                         
  -2   8   1       1085.52       1043.08        19.22 o                         
   0   8   1        562.12        545.35        15.24 o                         
   2   8   1        597.63        435.60        14.77 o                         
   4   8   1        161.91        180.86        10.35 o                         
   6   8   1        871.29        863.71        22.72 o                         
   8   8   1        831.83        915.12        23.61 o                         
  10   8   1       4277.51       4557.14        63.62 o                         
  12   8   1       1636.50       1781.60        33.79 o                         
  14   8   1         33.48         53.73        11.05 o                         
  16   8   1       2438.04       2338.29        45.01 o                         
  18   8   1        116.52         82.88        13.96 o                         
  20   8   1         57.85         46.78        13.54 o                         
  22   8   1         22.21          4.35        11.97 o                         
  24   8   1        489.49        524.11        24.43 o                         
  26   8   1         24.33         38.59        14.03 o                         
  28   8   1        379.20        381.88        27.97 o                         
  30   8   1          5.10          0.05        19.13 o                         
  32   8   1         90.07         70.26        23.02 o                         
 -31   9   1        506.93        535.28        38.70 o                         
 -29   9   1         21.14         29.59        18.32 o                         
 -27   9   1        329.67        302.10        22.75 o                         
 -25   9   1         17.55         15.93        15.14 o                         
 -23   9   1         58.15         42.36        14.92 o                         
 -21   9   1        244.72        207.79        17.65 o                         
 -19   9   1        329.46        350.47        20.66 o                         
 -17   9   1        111.54        129.83        15.16 o                         
 -15   9   1       1848.64       1857.39        39.62 o                         
 -13   9   1       2224.33       2359.99        41.40 o                         
 -11   9   1         61.59         71.14        11.37 o                         
  -9   9   1      11785.19      11423.81       131.40 o                         
  -7   9   1        267.16        278.40        14.71 o                         
  -5   9   1        126.88        112.76        10.48 o                         
  -3   9   1       5038.24       4870.63        57.83 o                         
  -1   9   1       2639.21       2655.77        36.98 o                         
   1   9   1       1665.51       1810.41        33.66 o                         
   3   9   1        495.14        434.49        19.44 o                         
   5   9   1         26.13         28.81         9.61 o                         
   7   9   1       1468.52       1382.13        28.72 o                         
   9   9   1      12778.75      13067.03       156.76 o                         
  11   9   1        169.21        191.89        14.78 o                         
  13   9   1       1937.13       1861.22        36.58 o                         
  15   9   1       1442.46       1558.17        37.24 o                         
  17   9   1       1452.87       1406.51        37.15 o                         
  19   9   1        339.90        317.18        20.56 o                         
  21   9   1        127.28        144.46        16.72 o                         
  23   9   1        138.18        120.15        17.37 o                         
  25   9   1        811.14        763.26        32.10 o                         
  27   9   1         11.57         16.92        16.74 o                         
  29   9   1          0.91          5.37        31.82 o                         
 -28  10   1        282.56        323.96        26.24 o                         
 -26  10   1          1.97         11.82        16.49 o                         
 -24  10   1          3.24        -10.62        15.29 o                         
 -22  10   1        428.29        454.01        26.99 o                         
 -20  10   1        634.51        602.80        35.47 o                         
 -18  10   1       1524.65       1534.22        38.69 o                         
 -16  10   1        699.31        667.33        29.04 o                         
 -14  10   1        469.83        413.48        21.77 o                         
 -12  10   1       3906.02       3819.93        58.93 o                         
 -10  10   1         30.48         38.46        11.83 o                         
  -8  10   1       1099.41        977.19        25.77 o                         
  -6  10   1         59.72         74.65        11.74 o                         
  -4  10   1        387.66        425.96        18.68 o                         
  -2  10   1       1425.33       1397.89        25.58 o                         
   0  10   1       5695.06       5895.26        72.28 o                         
   2  10   1         16.28         19.52        10.43 o                         
   4  10   1        112.74        161.76        13.88 o                         
   6  10   1       3686.63       3536.11        52.96 o                         
   8  10   1        625.35        600.93        22.87 o                         
  10  10   1        321.33        304.90        17.91 o                         
  12  10   1        606.71        544.57        25.14 o                         
  14  10   1       1602.49       1522.75        37.91 o                         
  16  10   1       1145.39       1123.75        34.28 o                         
  18  10   1         61.34         66.11        14.96 o                         
  20  10   1         53.84         24.77        16.58 o                         
  22  10   1        503.26        536.55        27.14 o                         
  24  10   1         73.90         62.28        18.66 o                         
  26  10   1        104.14         77.63        21.38 o                         
  28  10   1         48.59         40.01        21.12 o                         
 -27  11   1        310.44        309.55        26.50 o                         
 -25  11   1         18.16         16.26        19.61 o                         
 -23  11   1         25.92         31.47        17.59 o                         
 -21  11   1        716.53        697.16        41.06 o                         
 -19  11   1        997.92       1144.55        39.73 o                         
 -17  11   1         32.54         14.34        13.88 o                         
 -15  11   1         17.87         15.61        13.30 o                         
 -13  11   1        468.20        479.82        24.11 o                         
 -11  11   1        199.51        204.58        16.42 o                         
  -9  11   1        341.45        345.66        18.04 o                         
  -7  11   1        574.51        661.84        23.55 o                         
  -5  11   1          0.47          0.62        10.70 o                         
  -3  11   1       5386.27       5562.16        71.46 o                         
  -1  11   1         53.12         55.38        12.61 o                         
   1  11   1       2598.63       2503.40        47.07 o                         
   3  11   1        386.28        438.68        27.86 o                         
   5  11   1        166.97        171.49        15.33 o                         
   7  11   1       1137.11       1239.63        30.71 o                         
   9  11   1         32.07          6.45        11.74 o                         
  11  11   1        378.51        412.78        21.03 o                         
  13  11   1        531.48        473.95        24.56 o                         
  15  11   1        134.13        141.76        17.52 o                         
  17  11   1         77.83         95.12        16.53 o                         
  19  11   1        450.65        495.07        26.26 o                         
  21  11   1         23.17         15.68        15.30 o                         
  23  11   1        134.34        173.75        22.12 o                         
  25  11   1        315.17        228.45        28.54 o                         
 -24  12   1        125.80         89.42        20.95 o                         
 -22  12   1        109.75        106.61        20.62 o                         
 -20  12   1         98.01         59.93        17.98 o                         
 -18  12   1        214.67        261.63        23.30 o                         
 -16  12   1          3.46         -4.86        14.80 o                         
 -14  12   1        355.68        330.22        22.30 o                         
 -12  12   1        571.71        562.02        26.82 o                         
 -10  12   1        233.78        198.25        17.34 o                         
  -8  12   1        253.86        268.78        18.00 o                         
  -6  12   1         23.02         26.48        12.50 o                         
  -4  12   1          2.01          3.66        11.83 o                         
  -2  12   1        472.50        575.39        25.64 o                         
   0  12   1       2234.10       2055.80        50.59 o                         
   2  12   1        127.17        129.04        18.03 o                         
   4  12   1        141.66        139.77        15.62 o                         
   6  12   1       1490.35       1642.39        36.42 o                         
   8  12   1        630.96        705.29        27.07 o                         
  10  12   1        148.28        144.84        16.31 o                         
  12  12   1        293.36        268.47        20.73 o                         
  14  12   1         55.45         23.16        14.53 o                         
  16  12   1       1155.80       1192.41        39.53 o                         
  18  12   1        389.19        345.61        24.45 o                         
  20  12   1          8.96         28.53        17.35 o                         
  22  12   1         42.92         27.95        18.92 o                         
  24  12   1         31.14         57.14        22.49 o                         
 -21  13   1        210.58        195.88        23.46 o                         
 -19  13   1        158.91        167.63        22.15 o                         
 -17  13   1          2.91         17.13        17.06 o                         
 -15  13   1        351.43        315.20        27.54 o                         
 -13  13   1        223.40        255.12        21.07 o                         
 -11  13   1         65.19         65.74        16.51 o                         
  -9  13   1        759.32        797.62        31.87 o                         
  -7  13   1          0.12         -4.35        13.16 o                         
  -5  13   1        123.56        117.78        16.10 o                         
  -3  13   1        505.82        523.32        29.89 o                         
  -1  13   1         44.67         20.00        17.35 o                         
   1  13   1          2.86         -0.64        14.18 o                         
   3  13   1          2.58          0.14        13.91 o                         
   5  13   1         31.42          1.44        13.95 o                         
   7  13   1         15.93          0.14        14.27 o                         
   9  13   1        143.16        176.76        18.09 o                         
  11  13   1        262.12        314.64        31.26 o                         
  13  13   1          4.85          1.32        18.69 o                         
  15  13   1          0.10         -6.29        17.19 o                         
  17  13   1        120.91        150.57        22.39 o                         
  19  13   1         11.00        -10.52        24.58 o                         
  21  13   1         79.09         74.13        22.87 o                         
 -16  14   1         25.19         18.70        18.76 o                         
 -14  14   1         57.07         90.29        21.68 o                         
 -12  14   1        149.18        154.02        21.66 o                         
 -10  14   1          5.92         13.32        22.39 o                         
  -8  14   1          0.21         -8.71        13.95 o                         
  -6  14   1        117.36        125.28        17.74 o                         
  -4  14   1          5.45         13.61        16.82 o                         
  -2  14   1         27.59         13.92        16.64 o                         
   0  14   1         12.71         -5.71        21.21 o                         
   2  14   1          0.30        -14.58        14.58 o                         
   4  14   1          3.22        -13.62        15.11 o                         
   6  14   1         38.74         15.49        15.99 o                         
   8  14   1         70.10         67.66        20.14 o                         
  10  14   1         53.58         72.18        19.50 o                         
  12  14   1        277.10        272.38        32.41 o                         
  14  14   1         63.69         64.11        19.37 o                         
  16  14   1        201.47        215.18        25.20 o                         
 -11  15   1         33.39         44.35        20.16 o                         
  -9  15   1          0.23         -1.59        17.15 o                         
  -7  15   1         98.62         98.56        19.41 o                         
  -5  15   1          2.63         35.20        19.03 o                         
  -3  15   1         10.63          6.69        17.97 o                         
  -1  15   1         40.07         22.74        18.84 o                         
   1  15   1          4.04        -17.11        17.11 o                         
   3  15   1          2.93        -11.91        16.18 o                         
   5  15   1         38.84         11.70        17.28 o                         
   7  15   1         19.17          1.40        16.53 o                         
   9  15   1         12.76          0.73        19.05 o                         
  11  15   1         20.08         17.95        19.67 o                         
 -36   0   2         50.94         57.62        24.17 o                         
 -34   0   2        787.66        856.99        47.49 o                         
 -32   0   2        803.53        884.59        46.44 o                         
 -30   0   2       2376.48       2341.70        60.79 o                         
 -28   0   2        348.23        340.06        25.84 o                         
 -26   0   2        901.65        778.44        34.45 o                         
 -24   0   2        206.20        234.88        20.60 o                         
 -22   0   2      11628.70      11290.13       182.34 o                         
 -20   0   2       1015.01        948.91        25.78 o                         
 -18   0   2       2614.24       2936.13        51.19 o                         
 -16   0   2       6617.71       6409.16        95.94 o                         
 -14   0   2        235.70        147.89        10.95 o                         
 -12   0   2      13397.83      12849.04       177.72 o                         
 -10   0   2       1532.27       1365.80        25.49 o                         
  -8   0   2        426.86        547.78        13.32 o                         
  -6   0   2       6195.13       7474.44       113.30 o                         
  -4   0   2       4887.35       3895.22        56.22 o                         
  -2   0   2      43043.47      43744.71      1416.70 o                         
   0   0   2       5210.02       3964.26        45.27 o                         
   2   0   2      35950.92      37582.07       861.67 o                         
   6   0   2        100.28        126.89         6.63 o                         
   8   0   2          9.23         23.26         4.65 o                         
  10   0   2      16934.71      18522.68       251.10 o                         
  12   0   2       4131.90       4340.78        66.28 o                         
  14   0   2      12420.75      11651.81       163.60 o                         
  16   0   2       4794.04       4766.28        74.20 o                         
  18   0   2      13917.02      13525.62       191.05 o                         
  20   0   2       7608.54       7291.63       123.49 o                         
  22   0   2        306.97        344.03        22.37 o                         
  24   0   2          6.83         -6.05        12.75 o                         
  26   0   2        710.40        789.47        38.59 o                         
  28   0   2        201.98        201.03        30.80 o                         
  30   0   2        555.54        583.52        34.34 o                         
  32   0   2        336.07        344.26        41.01 o                         
  34   0   2        836.13        863.82        49.85 o                         
  36   0   2         23.20          5.63        24.20 o                         
 -37   1   2          0.11          1.56        16.75 o                         
 -35   1   2        141.87        147.57        21.25 o                         
 -33   1   2       1398.09       1404.46        39.15 o                         
 -31   1   2        917.88        951.44        31.77 o                         
 -29   1   2        505.52        467.57        21.12 o                         
 -27   1   2       1583.99       1653.01        33.57 o                         
 -25   1   2       3879.51       3561.71        52.15 o                         
 -23   1   2        683.91        633.35        25.11 o                         
 -21   1   2      22152.19      20705.61       212.95 o                         
 -19   1   2        324.08        314.11        11.29 o                         
 -17   1   2        257.33        380.74        11.50 o                         
 -15   1   2      17666.19      17333.19       168.72 o                         
 -13   1   2       1095.30       1386.23        19.99 o                         
 -11   1   2      29167.74      30648.21       290.08 o                         
  -9   1   2       8641.67       8763.43        86.30 o                         
  -7   1   2       1243.28       1189.55        32.30 o                         
  -5   1   2       4356.83       4078.91        39.84 o                         
  -1   1   2        268.28        438.48        13.51 o                         
   3   1   2      35724.18      36061.14       389.82 o                         
   5   1   2         86.69        144.76         7.12 o                         
   7   1   2      24498.30      25983.98       235.74 o                         
   9   1   2      16317.34      16800.06       154.33 o                         
  11   1   2         85.46         98.85         9.57 o                         
  13   1   2      11199.75      11597.60       109.89 o                         
  15   1   2         72.57         96.35         5.49 o                         
  17   1   2        617.12        638.86        15.16 o                         
  19   1   2        614.60        564.48        15.98 o                         
  21   1   2        418.87        388.29        14.92 o                         
  23   1   2       2784.49       2719.70        46.77 o                         
  25   1   2       1591.58       1569.58        31.80 o                         
  27   1   2        138.92        165.92        16.00 o                         
  29   1   2        209.43        213.75        18.69 o                         
  31   1   2        472.05        464.92        23.60 o                         
  33   1   2         20.39         16.02        14.04 o                         
  35   1   2        372.17        406.68        27.06 o                         
  37   1   2          7.79        -19.26        19.26 o                         
 -36   2   2        316.34        343.18        26.14 o                         
 -34   2   2        210.18        232.89        22.19 o                         
 -32   2   2         47.21         29.31        15.08 o                         
 -30   2   2       1196.25       1204.62        34.26 o                         
 -28   2   2        768.39        711.35        24.49 o                         
 -26   2   2        200.38        156.36        13.77 o                         
 -24   2   2       6688.45       6806.13        84.89 o                         
 -22   2   2         13.35         31.20         8.58 o                         
 -20   2   2       2863.73       2780.00        38.49 o                         
 -18   2   2        306.61        531.37        14.42 o                         
 -16   2   2        655.50        633.97        13.75 o                         
 -14   2   2       5738.05       6734.26        70.18 o                         
 -12   2   2      61200.42      63418.86       594.78 o                         
 -10   2   2        774.71        789.70        12.37 o                         
  -8   2   2       7140.54       7289.60        72.53 o                         
  -6   2   2      41521.71      41286.84       387.29 o                         
  -4   2   2       4726.34       5141.69        51.79 o                         
  -2   2   2      67901.38      69622.58      1300.29 o                         
   0   2   2      12684.42      12735.93       117.25 o                         
   2   2   2       1321.42       1199.65        38.11 o                         
   4   2   2      50898.73      53925.07       714.03 o                         
   6   2   2       5278.73       5263.32        51.39 o                         
   8   2   2        292.99        317.60        11.03 o                         
  10   2   2       8803.55       9135.32        90.97 o                         
  12   2   2       3601.27       3809.81        40.63 o                         
  14   2   2         41.64         23.08         5.63 o                         
  16   2   2       6018.50       5757.16        62.73 o                         
  18   2   2       1561.67       1584.37        25.54 o                         
  20   2   2         31.70         14.14         7.05 o                         
  22   2   2       1505.77       1477.70        26.97 o                         
  24   2   2         40.38         33.28        10.04 o                         
  26   2   2         31.95         48.18        11.21 o                         
  28   2   2          2.03          0.26        11.85 o                         
  30   2   2        208.44        252.96        17.61 o                         
  32   2   2        396.64        414.52        24.58 o                         
  34   2   2         90.42         72.73        17.72 o                         
  36   2   2          1.45         19.24        18.75 o                         
 -35   3   2        175.37        197.33        22.18 o                         
 -33   3   2        235.75        262.05        22.21 o                         
 -31   3   2        585.59        553.13        26.57 o                         
 -29   3   2         24.24          0.01        12.42 o                         
 -27   3   2        272.17        285.22        16.73 o                         
 -25   3   2        332.22        400.77        18.23 o                         
 -23   3   2          0.23         -0.85         8.61 o                         
 -21   3   2       3945.12       3928.13        50.87 o                         
 -19   3   2       1153.03       1097.21        21.44 o                         
 -17   3   2         25.24         12.17         5.19 o                         
 -15   3   2        470.04        358.81        10.69 o                         
 -13   3   2       6664.71       6687.51        66.65 o                         
 -11   3   2       3332.60       2555.44        29.05 o                         
  -9   3   2         25.39         68.62         5.64 o                         
  -7   3   2       4110.20       3685.67        39.75 o                         
  -5   3   2       1312.38       1092.06        20.10 o                         
  -3   3   2       1680.54       1785.34        19.50 o                         
  -1   3   2       3622.11       3793.66        38.52 o                         
   1   3   2       5428.11       5498.27        51.65 o                         
   3   3   2        764.82       1051.86        13.37 o                         
   5   3   2       2298.94       2194.76        35.08 o                         
   7   3   2       3534.84       3141.40        34.72 o                         
   9   3   2       3325.61       4217.82        55.65 o                         
  11   3   2       4302.48       5080.23        60.45 o                         
  13   3   2       3510.80       3426.24        37.93 o                         
  15   3   2       2905.75       3197.37        38.76 o                         
  17   3   2        165.72         79.83         7.38 o                         
  19   3   2        193.60        175.33        10.10 o                         
  21   3   2       3051.90       2887.10        39.04 o                         
  23   3   2        387.45        392.79        15.25 o                         
  25   3   2       2604.33       2778.73        45.42 o                         
  27   3   2          6.53         21.17        10.96 o                         
  29   3   2          0.21         13.99        12.40 o                         
  31   3   2          6.58          4.11        14.09 o                         
  33   3   2        105.83        104.62        20.42 o                         
  35   3   2        296.43        345.67        28.10 o                         
 -36   4   2         27.54         15.79        18.36 o                         
 -34   4   2         65.85         61.76        17.15 o                         
 -32   4   2         39.95         19.55        14.99 o                         
 -30   4   2          9.34          2.73        13.43 o                         
 -28   4   2        442.66        357.81        21.55 o                         
 -26   4   2         15.23         12.06        11.28 o                         
 -24   4   2        566.20        554.78        20.13 o                         
 -22   4   2       1958.58       1611.13        28.97 o                         
 -20   4   2       2123.97       2129.35        48.53 o                         
 -18   4   2        829.73        770.68        18.25 o                         
 -16   4   2       1836.14       1991.23        25.85 o                         
 -14   4   2        355.37        380.18        10.23 o                         
 -12   4   2      26086.39      26818.01       246.76 o                         
 -10   4   2       7213.18       7077.95        70.37 o                         
  -8   4   2      14156.58      15293.41       142.93 o                         
  -6   4   2       5727.58       5611.86        54.02 o                         
  -4   4   2        971.97        893.60        15.01 o                         
  -2   4   2       2838.14       3219.78        33.17 o                         
   0   4   2       1298.61       1009.73        13.87 o                         
   2   4   2       3087.67       2496.37        26.98 o                         
   4   4   2       2543.58       3021.13        31.70 o                         
   6   4   2         26.98         79.48         8.41 o                         
   8   4   2       8053.30       7693.80        82.34 o                         
  10   4   2         49.85         10.32         5.50 o                         
  12   4   2       5952.95       6836.77        68.76 o                         
  14   4   2       2511.98       1970.18        28.20 o                         
  16   4   2        362.24        540.35        14.64 o                         
  18   4   2        376.07        296.21        12.01 o                         
  20   4   2        494.39        508.65        17.42 o                         
  22   4   2        185.49        148.50        11.95 o                         
  24   4   2       1316.76       1252.51        27.38 o                         
  26   4   2         88.65         70.55        14.42 o                         
  28   4   2         50.17         84.05        15.44 o                         
  30   4   2         81.45         77.61        16.16 o                         
  32   4   2        240.88        273.90        24.55 o                         
  34   4   2         51.26        105.52        20.50 o                         
  36   4   2        232.47        338.92        29.46 o                         
 -35   5   2        110.24        116.23        21.28 o                         
 -33   5   2          9.90          2.22        16.23 o                         
 -31   5   2         13.27         20.37        14.33 o                         
 -29   5   2        249.84        245.16        18.41 o                         
 -27   5   2         78.91        114.25        14.85 o                         
 -25   5   2        254.09        250.33        16.03 o                         
 -23   5   2        182.39        209.04        13.73 o                         
 -21   5   2         30.61         20.37         9.02 o                         
 -19   5   2       1800.14       1653.80        27.18 o                         
 -17   5   2        199.27        136.08         8.57 o                         
 -15   5   2        546.70        728.58        14.97 o                         
 -13   5   2       2130.94       2104.02        26.92 o                         
 -11   5   2       1417.67       1288.40        24.87 o                         
  -9   5   2       5817.25       6339.95        59.06 o                         
  -7   5   2       3417.78       3559.71        40.73 o                         
  -5   5   2        298.84        246.34         6.69 o                         
  -3   5   2        410.67        444.06        13.26 o                         
  -1   5   2       5173.67       6636.34        57.63 o                         
   1   5   2      10977.27      10827.91        96.40 o                         
   3   5   2       5583.02       5785.41        54.70 o                         
   5   5   2       1115.29        982.17        16.43 o                         
   7   5   2       1199.77       1352.32        20.68 o                         
   9   5   2      10334.59      10270.38       104.23 o                         
  11   5   2        445.26        464.26        13.59 o                         
  13   5   2        716.51        581.03        14.55 o                         
  15   5   2        285.34        309.95        14.11 o                         
  17   5   2       1697.16       1562.86        27.41 o                         
  19   5   2         98.10        181.84        12.27 o                         
  21   5   2       4735.20       4403.64        61.15 o                         
  23   5   2        362.91        355.33        23.44 o                         
  25   5   2        145.01        122.95        14.46 o                         
  27   5   2        642.15        637.94        41.01 o                         
  29   5   2        527.90        431.66        25.14 o                         
  31   5   2          3.42         11.12        16.76 o                         
  33   5   2         79.45         40.65        18.79 o                         
  35   5   2        249.11        233.10        27.40 o                         
 -34   6   2         27.01         21.11        19.24 o                         
 -32   6   2        258.74        251.22        23.57 o                         
 -30   6   2         48.28         80.76        17.76 o                         
 -28   6   2        983.12        988.92        35.88 o                         
 -26   6   2        242.14        195.11        15.33 o                         
 -24   6   2         14.26         -6.85        10.44 o                         
 -22   6   2        117.44        139.67        12.43 o                         
 -20   6   2       1603.61       1404.24        27.66 o                         
 -18   6   2         98.67        108.81        10.23 o                         
 -16   6   2       5096.01       5024.90        55.47 o                         
 -14   6   2        903.15        736.28        15.66 o                         
 -12   6   2       1103.02        947.68        16.01 o                         
 -10   6   2         53.63         87.02         6.54 o                         
  -8   6   2       7940.08       7735.23        71.70 o                         
  -6   6   2       1975.78       1836.55        22.01 o                         
  -4   6   2       3623.53       4076.68        39.58 o                         
  -2   6   2        889.87        978.41        23.32 o                         
   0   6   2       3415.77       3182.85        32.82 o                         
   2   6   2       4052.47       4006.02        40.91 o                         
   4   6   2      13584.56      13886.10       127.49 o                         
   6   6   2         23.55          7.90         6.37 o                         
   8   6   2       1616.02       1552.61        23.58 o                         
  10   6   2       1258.70       1345.65        22.74 o                         
  12   6   2       1961.29       2159.24        31.49 o                         
  14   6   2        523.76        423.88        14.76 o                         
  16   6   2       2080.29       2036.31        34.97 o                         
  18   6   2       2370.40       2119.28        38.69 o                         
  20   6   2        511.65        532.05        21.72 o                         
  22   6   2        351.74        380.24        19.28 o                         
  24   6   2         85.96        104.37        13.99 o                         
  26   6   2         14.82         13.41        13.58 o                         
  28   6   2        385.19        428.56        30.82 o                         
  30   6   2        284.66        273.87        37.28 o                         
  32   6   2         98.14        136.40        22.19 o                         
  34   6   2        202.32        154.95        25.81 o                         
 -33   7   2        103.18         97.66        20.60 o                         
 -31   7   2        327.05        415.57        28.19 o                         
 -29   7   2        135.46        113.20        19.05 o                         
 -27   7   2        232.69        258.06        20.15 o                         
 -25   7   2         83.37         86.94        15.16 o                         
 -23   7   2       2137.75       2050.38        42.84 o                         
 -21   7   2       1496.20       1589.51        32.71 o                         
 -19   7   2          4.57          4.36         9.22 o                         
 -17   7   2        261.66        275.07        14.04 o                         
 -15   7   2       1247.43       1043.99        21.05 o                         
 -13   7   2       4926.18       5082.45        58.83 o                         
 -11   7   2        112.85         98.57         7.22 o                         
  -9   7   2       3073.97       3522.70        40.45 o                         
  -7   7   2       3074.99       3047.31        40.94 o                         
  -5   7   2       1065.46       1005.11        15.45 o                         
  -3   7   2        345.76        328.83        10.92 o                         
  -1   7   2        319.10        358.98        13.60 o                         
   1   7   2        309.46        284.60        10.64 o                         
   3   7   2       3064.82       2961.71        36.05 o                         
   5   7   2       8868.89       8775.83        88.31 o                         
   7   7   2       7210.22       7381.36        87.21 o                         
   9   7   2       4454.87       3952.42        55.63 o                         
  11   7   2       4013.69       3989.69        56.51 o                         
  13   7   2       3373.74       3368.64        50.39 o                         
  15   7   2       1174.48       1277.04        30.51 o                         
  17   7   2         16.52         15.10        11.05 o                         
  19   7   2         70.76         53.76        12.80 o                         
  21   7   2         19.05         12.93        11.37 o                         
  23   7   2        811.12        837.94        28.95 o                         
  25   7   2       2041.42       1853.56        40.93 o                         
  27   7   2        432.49        523.56        29.81 o                         
  29   7   2        175.17        228.18        23.97 o                         
  31   7   2         45.02         48.28        19.54 o                         
  33   7   2         31.75          8.89        20.72 o                         
 -32   8   2        109.10         94.21        20.54 o                         
 -30   8   2         14.14         48.01        18.36 o                         
 -28   8   2        162.65        200.50        20.12 o                         
 -26   8   2        704.56        795.17        38.71 o                         
 -24   8   2        293.10        269.04        19.73 o                         
 -22   8   2          3.92         17.70        12.72 o                         
 -20   8   2        148.74        122.82        13.80 o                         
 -18   8   2          2.54         -3.10        10.34 o                         
 -16   8   2       2458.28       2668.38        45.19 o                         
 -14   8   2         33.64         31.30         9.48 o                         
 -12   8   2       1191.43       1062.36        24.52 o                         
 -10   8   2        332.72        364.15        14.55 o                         
  -8   8   2       2437.70       2004.34        36.04 o                         
  -6   8   2        739.55        879.51        17.38 o                         
  -4   8   2       2228.95       2153.84        27.32 o                         
  -2   8   2       1288.84       1408.23        21.96 o                         
   0   8   2        482.45        409.16        13.93 o                         
   2   8   2       2162.27       1876.52        29.64 o                         
   4   8   2       7039.33       7250.97        82.53 o                         
   6   8   2        288.80        294.19        14.38 o                         
   8   8   2       3452.07       3149.03        48.34 o                         
  10   8   2       1834.32       1932.35        36.77 o                         
  12   8   2       3535.08       3486.62        52.98 o                         
  14   8   2       2660.26       2656.23        44.83 o                         
  16   8   2        444.60        407.05        21.30 o                         
  18   8   2        256.01        358.96        20.40 o                         
  20   8   2        191.50        176.51        16.95 o                         
  22   8   2       2233.34       2102.25        45.67 o                         
  24   8   2        411.97        496.30        29.96 o                         
  26   8   2        714.92        696.12        33.34 o                         
  28   8   2        102.92        114.86        22.73 o                         
  30   8   2        184.99        191.28        28.24 o                         
  32   8   2        135.34        149.92        26.22 o                         
 -29   9   2         65.51         60.85        19.24 o                         
 -27   9   2          5.61         -8.79        14.86 o                         
 -25   9   2          0.51        -13.30        13.30 o                         
 -23   9   2        368.92        295.98        20.95 o                         
 -21   9   2        266.13        280.36        26.73 o                         
 -19   9   2          0.42        -12.32        12.32 o                         
 -17   9   2        427.35        460.12        23.04 o                         
 -15   9   2        557.76        518.10        22.91 o                         
 -13   9   2         16.28          7.48        10.10 o                         
 -11   9   2       2543.38       2554.50        42.91 o                         
  -9   9   2        447.37        453.39        17.74 o                         
  -7   9   2        535.17        497.32        19.25 o                         
  -5   9   2       2676.56       2589.90        36.52 o                         
  -3   9   2         35.57         20.38         7.79 o                         
  -1   9   2        498.11        400.07        18.53 o                         
   1   9   2        395.76        394.46        15.90 o                         
   3   9   2        915.43        802.60        23.43 o                         
   5   9   2       2372.29       2317.31        39.89 o                         
   7   9   2       4243.90       4293.33        72.29 o                         
   9   9   2        525.35        486.35        20.17 o                         
  11   9   2        604.12        729.36        24.19 o                         
  13   9   2       6708.00       6753.53        90.65 o                         
  15   9   2        469.82        461.33        22.95 o                         
  17   9   2        598.16        584.42        25.62 o                         
  19   9   2         71.94         82.31        15.01 o                         
  21   9   2        109.01        115.03        16.64 o                         
  23   9   2         41.07         72.80        17.39 o                         
  25   9   2        309.44        342.02        25.90 o                         
  27   9   2        132.48         92.27        20.13 o                         
  29   9   2         20.89         -5.02        20.35 o                         
 -28  10   2          0.92          2.14        16.30 o                         
 -26  10   2         16.11         -6.01        15.15 o                         
 -24  10   2          3.56        -14.30        14.30 o                         
 -22  10   2         71.67        121.92        18.12 o                         
 -20  10   2         16.99          8.09        17.70 o                         
 -18  10   2        600.84        603.87        28.33 o                         
 -16  10   2         82.45         81.84        14.57 o                         
 -14  10   2       2049.89       2019.52        42.55 o                         
 -12  10   2        197.70        189.59        16.50 o                         
 -10  10   2       2835.29       2809.26        47.10 o                         
  -8  10   2         53.06         34.61        10.89 o                         
  -6  10   2       2670.86       2636.48        50.05 o                         
  -4  10   2         73.98         72.77        11.27 o                         
  -2  10   2       1223.32       1181.57        23.59 o                         
   0  10   2         30.29         29.31        11.41 o                         
   2  10   2         64.81         68.77        12.01 o                         
   4  10   2          0.45         -3.51        10.16 o                         
   6  10   2        331.49        344.70        17.96 o                         
   8  10   2        963.72       1027.20        29.14 o                         
  10  10   2         80.23         85.49        13.30 o                         
  12  10   2       2966.03       3090.06        52.21 o                         
  14  10   2       3125.39       3127.87        57.51 o                         
  16  10   2        346.42        359.32        21.86 o                         
  18  10   2         56.45         34.31        13.90 o                         
  20  10   2         23.97         10.12        15.20 o                         
  22  10   2        208.03        284.43        24.01 o                         
  24  10   2        171.28        139.61        21.26 o                         
  26  10   2        215.59        243.32        25.41 o                         
  28  10   2         17.42         10.94        19.18 o                         
 -25  11   2         48.54         31.81        17.73 o                         
 -23  11   2         52.40         62.60        18.01 o                         
 -21  11   2          5.98         21.27        16.12 o                         
 -19  11   2        211.37        224.44        21.27 o                         
 -17  11   2         39.96         28.84        15.63 o                         
 -15  11   2          2.72        -11.58        12.41 o                         
 -13  11   2        428.82        400.34        22.27 o                         
 -11  11   2          1.29          1.44        16.51 o                         
  -9  11   2         74.56         46.33        12.21 o                         
  -7  11   2          0.94          7.63        10.75 o                         
  -5  11   2         18.14         33.91        10.91 o                         
  -3  11   2        162.99        116.80        13.35 o                         
  -1  11   2         89.78        104.06        14.93 o                         
   1  11   2        693.01        585.69        22.85 o                         
   3  11   2        214.10        254.97        19.02 o                         
   5  11   2        749.83        736.69        25.06 o                         
   7  11   2         32.24         34.66        12.81 o                         
   9  11   2       3243.43       3299.61        59.75 o                         
  11  11   2        891.06        931.77        30.42 o                         
  13  11   2        769.52        740.81        30.06 o                         
  15  11   2         20.04         41.95        14.76 o                         
  17  11   2        156.31        127.85        18.06 o                         
  19  11   2         61.64         76.31        18.23 o                         
  21  11   2        214.32        236.76        27.98 o                         
  23  11   2          3.40         13.84        17.52 o                         
  25  11   2          0.98          2.22        17.59 o                         
 -24  12   2         49.58         58.83        19.10 o                         
 -22  12   2         17.71         25.78        25.77 o                         
 -20  12   2        118.72        151.92        21.44 o                         
 -18  12   2          9.31        -17.92        18.97 o                         
 -16  12   2         21.16         29.80        15.96 o                         
 -14  12   2         54.80         51.38        16.38 o                         
 -12  12   2        309.85        348.02        22.44 o                         
 -10  12   2        764.50        722.34        27.19 o                         
  -8  12   2         29.97         24.27        12.34 o                         
  -6  12   2        637.96        537.05        23.01 o                         
  -4  12   2         50.43         80.61        13.83 o                         
  -2  12   2       1259.31       1303.88        35.69 o                         
   0  12   2        896.21        867.81        31.07 o                         
   2  12   2       3685.10       3817.21        63.58 o                         
   4  12   2         10.33         -3.25        11.95 o                         
   6  12   2         31.19         26.53        13.00 o                         
   8  12   2        127.14        147.22        16.65 o                         
  10  12   2          7.36         10.16        12.73 o                         
  12  12   2        100.68        111.82        18.92 o                         
  14  12   2        269.49        298.35        22.01 o                         
  16  12   2          0.02         12.54        18.01 o                         
  18  12   2       1045.25       1129.34        43.86 o                         
  20  12   2       1144.49       1200.21        58.66 o                         
  22  12   2        399.50        502.37        32.34 o                         
 -21  13   2         11.01         10.03        18.32 o                         
 -19  13   2        881.85        968.32        39.28 o                         
 -17  13   2        688.43        682.60        33.80 o                         
 -15  13   2        262.78        265.48        23.92 o                         
 -13  13   2          1.36        -14.38        15.33 o                         
 -11  13   2          4.69          0.59        14.08 o                         
  -9  13   2        242.33        225.45        19.33 o                         
  -7  13   2        492.26        519.19        24.20 o                         
  -5  13   2        334.23        329.89        21.93 o                         
  -3  13   2        458.20        477.24        26.92 o                         
  -1  13   2       2474.79       2489.18        50.60 o                         
   1  13   2         30.11         25.17        15.08 o                         
   3  13   2        850.20        801.41        33.22 o                         
   5  13   2          1.84         -7.51        14.09 o                         
   7  13   2          0.20         22.41        14.10 o                         
   9  13   2        568.09        590.46        27.17 o                         
  11  13   2        948.30       1043.64        37.71 o                         
  13  13   2        211.56        186.11        22.29 o                         
  15  13   2         10.97         11.11        16.95 o                         
  17  13   2        151.26        178.58        23.48 o                         
  19  13   2          8.94          5.09        18.52 o                         
 -16  14   2        233.22        237.44        24.44 o                         
 -14  14   2        336.91        308.28        32.35 o                         
 -12  14   2          4.02          2.27        18.24 o                         
 -10  14   2        385.30        438.84        27.13 o                         
  -8  14   2        285.92        316.20        21.48 o                         
  -6  14   2          0.64        -15.34        16.21 o                         
  -4  14   2         20.08        -20.39        20.39 o                         
  -2  14   2        150.01        126.37        19.87 o                         
   0  14   2        364.86        460.24        26.61 o                         
   2  14   2        712.96        659.44        30.07 o                         
   4  14   2        350.27        366.00        26.12 o                         
   6  14   2         74.42         26.33        16.87 o                         
   8  14   2        296.89        303.53        24.23 o                         
  10  14   2         36.91         76.00        21.66 o                         
  12  14   2        815.88        946.50        40.52 o                         
  14  14   2        153.09        140.44        22.87 o                         
  16  14   2          0.01        -14.31        17.92 o                         
 -11  15   2          0.11         -0.14        21.73 o                         
  -9  15   2         20.56        -11.72        20.44 o                         
  -7  15   2        259.22        286.40        25.52 o                         
  -5  15   2        309.28        280.80        25.53 o                         
  -3  15   2         92.25         80.21        20.31 o                         
  -1  15   2        229.56        235.82        24.55 o                         
   1  15   2        101.48         82.54        20.28 o                         
   3  15   2        112.33        123.31        21.76 o                         
   5  15   2         54.79         30.96        18.16 o                         
   7  15   2        150.02        137.36        22.37 o                         
   9  15   2        174.82        180.17        26.93 o                         
 -37   1   3         46.02         26.64        17.77 o                         
 -35   1   3        269.68        318.05        24.64 o                         
 -33   1   3        159.55        215.35        19.89 o                         
 -31   1   3         61.88         37.64        15.41 o                         
 -29   1   3        294.05        283.69        18.90 o                         
 -27   1   3        228.15        249.17        15.88 o                         
 -25   1   3        486.22        473.19        19.13 o                         
 -23   1   3         85.71         48.98        10.48 o                         
 -21   1   3        241.14        249.19        13.46 o                         
 -19   1   3        666.90        465.22        23.22 o                         
 -17   1   3        208.17        156.41         8.50 o                         
 -15   1   3       2517.08       2304.60        51.01 o                         
 -13   1   3          4.40         55.49         6.17 o                         
 -11   1   3      17061.65      17617.69       169.77 o                         
  -9   1   3        105.68         92.72         5.77 o                         
  -7   1   3        113.01        134.82        18.59 o                         
  -5   1   3          1.02          8.30         3.26 o                         
  -3   1   3      14149.70      14229.30       125.72 o                         
   1   1   3         20.75         13.59         4.48 o                         
   3   1   3      18086.59      19368.10       176.65 o                         
   5   1   3       2278.09       1970.64        23.61 o                         
   7   1   3       3658.10       3802.70        44.70 o                         
   9   1   3        802.04        736.83        11.53 o                         
  11   1   3        290.71        325.38         9.51 o                         
  13   1   3         78.17        107.41         6.01 o                         
  15   1   3         50.44         63.88         5.44 o                         
  17   1   3       1335.63       1411.95        26.54 o                         
  19   1   3       1452.70       1328.21        23.44 o                         
  21   1   3       3331.69       3171.20        46.30 o                         
  23   1   3        327.14        310.45        15.80 o                         
  25   1   3        385.78        349.02        20.98 o                         
  27   1   3         15.23          7.04        10.40 o                         
  29   1   3         64.30         68.29        12.89 o                         
  31   1   3          4.14          6.00        11.69 o                         
  33   1   3        123.47        154.38        20.85 o                         
  35   1   3         37.07         23.00        17.82 o                         
 -36   2   3         85.87         39.93        26.34 o                         
 -34   2   3        173.36        143.02        20.19 o                         
 -32   2   3        186.64        237.87        21.41 o                         
 -30   2   3       1794.53       1787.75        39.40 o                         
 -28   2   3       1588.95       1615.34        38.31 o                         
 -26   2   3        158.57        104.76        13.52 o                         
 -24   2   3          0.17         30.66        10.36 o                         
 -22   2   3       1588.97       1565.09        27.94 o                         
 -20   2   3       4543.15       4062.67        51.24 o                         
 -18   2   3       3947.20       3775.64        45.10 o                         
 -16   2   3         35.57         33.27         5.84 o                         
 -14   2   3       3753.76       3733.08        44.33 o                         
 -12   2   3        562.31        599.91        12.57 o                         
 -10   2   3       1889.24       2068.33        31.25 o                         
  -8   2   3       3993.25       3623.01        37.70 o                         
  -6   2   3        875.63        786.26        16.47 o                         
  -4   2   3       8770.54       9805.00       105.14 o                         
  -2   2   3        378.10        478.37         8.22 o                         
   0   2   3      55791.35      58874.97       550.65 o                         
   2   2   3       3175.88       3079.94        41.53 o                         
   4   2   3      10579.51      12254.56       113.58 o                         
   6   2   3       2016.71       2485.78        30.74 o                         
   8   2   3         13.51          3.38         3.87 o                         
  10   2   3        878.90       1080.33        16.10 o                         
  12   2   3       1302.30       1062.64        16.39 o                         
  14   2   3       1186.98       1060.75        16.71 o                         
  16   2   3       4283.50       4046.67        44.61 o                         
  18   2   3       4964.30       5147.58        58.46 o                         
  20   2   3       2250.21       2207.27        31.80 o                         
  22   2   3       1502.71       1305.10        25.95 o                         
  24   2   3       4088.57       4310.06        57.43 o                         
  26   2   3        515.26        509.88        19.73 o                         
  28   2   3        657.23        613.54        24.09 o                         
  30   2   3         13.98          9.44        13.20 o                         
  32   2   3         41.40         38.41        16.65 o                         
  34   2   3        194.99        180.51        23.32 o                         
  36   2   3        271.65        248.95        26.15 o                         
 -35   3   3        564.86        513.84        29.99 o                         
 -33   3   3         52.85         79.63        17.69 o                         
 -31   3   3       1061.52       1020.04        38.86 o                         
 -29   3   3         10.92        -10.26        12.79 o                         
 -27   3   3        198.57        186.40        17.12 o                         
 -25   3   3         95.03         75.91        12.35 o                         
 -23   3   3        158.38        182.44        12.50 o                         
 -21   3   3       1834.75       1787.04        29.79 o                         
 -19   3   3       4136.33       3593.21        46.31 o                         
 -17   3   3        372.42        341.57        15.59 o                         
 -15   3   3        184.91        114.94         7.21 o                         
 -13   3   3         11.50          4.73         4.50 o                         
 -11   3   3       1081.98       1209.14        25.61 o                         
  -9   3   3       4360.56       4411.40        63.39 o                         
  -7   3   3        343.82        366.71        13.48 o                         
  -5   3   3        629.29        581.71        11.03 o                         
  -3   3   3       1444.63       1505.18        18.43 o                         
  -1   3   3       1622.22       1427.13        18.03 o                         
   1   3   3       4416.89       4261.96        44.56 o                         
   3   3   3       8992.85      10270.13       100.34 o                         
   5   3   3       3190.35       3551.08        39.69 o                         
   7   3   3       4785.20       4830.96        51.23 o                         
   9   3   3      12797.73      14559.65       142.10 o                         
  11   3   3      23714.79      24363.82       224.68 o                         
  13   3   3       3114.27       3184.74        36.33 o                         
  15   3   3       1533.07       1589.85        22.11 o                         
  17   3   3        108.88        149.55         9.11 o                         
  19   3   3          2.67         -6.24         6.24 o                         
  21   3   3         19.64         17.56         7.51 o                         
  23   3   3        659.22        676.58        25.28 o                         
  25   3   3       1470.84       1449.92        31.80 o                         
  27   3   3        265.69        291.12        21.11 o                         
  29   3   3        587.94        712.98        31.83 o                         
  31   3   3          0.60        -14.76        14.76 o                         
  33   3   3         42.19         63.04        18.28 o                         
  35   3   3        136.84        158.87        22.76 o                         
 -36   4   3         80.90         66.63        18.38 o                         
 -34   4   3         88.81         76.49        18.21 o                         
 -32   4   3         63.89         54.91        16.13 o                         
 -30   4   3        112.16        102.97        16.52 o                         
 -28   4   3       2491.17       2611.56        50.86 o                         
 -26   4   3       1351.63       1262.80        33.22 o                         
 -24   4   3        165.92        171.91        14.14 o                         
 -22   4   3        496.92        415.34        16.32 o                         
 -20   4   3        915.85        746.31        19.74 o                         
 -18   4   3        257.70        252.43        10.85 o                         
 -16   4   3       2076.54       2307.89        29.06 o                         
 -14   4   3       1143.49       1065.16        16.81 o                         
 -12   4   3         17.14         80.09         7.19 o                         
 -10   4   3      10500.88      10352.83       104.13 o                         
  -8   4   3        836.19        833.46        14.88 o                         
  -6   4   3        246.40        190.71        10.67 o                         
  -4   4   3        468.66        501.67        10.13 o                         
  -2   4   3        704.66        793.21        12.90 o                         
   0   4   3      21348.99      22225.00       189.87 o                         
   2   4   3       1556.44       1698.37        21.56 o                         
   4   4   3         53.79         38.90         8.90 o                         
   6   4   3       5334.96       5439.24        54.98 o                         
   8   4   3       2946.24       2884.74        34.05 o                         
  10   4   3        282.11        280.41        10.50 o                         
  12   4   3      14976.35      15155.62       143.62 o                         
  14   4   3       1366.39       1485.74        21.36 o                         
  16   4   3         29.34         46.17         6.21 o                         
  18   4   3       6745.90       6649.14        73.67 o                         
  20   4   3        783.79        784.90        23.97 o                         
  22   4   3        162.02        144.54        12.60 o                         
  24   4   3       1126.10       1244.47        33.60 o                         
  26   4   3        207.23        229.11        18.65 o                         
  28   4   3        582.28        580.13        33.52 o                         
  30   4   3        453.04        509.93        29.96 o                         
  32   4   3          2.10          5.71        16.72 o                         
  34   4   3         85.70         77.55        21.00 o                         
 -35   5   3         82.10         54.09        20.41 o                         
 -33   5   3          3.32         -2.10        14.59 o                         
 -31   5   3        412.47        550.84        36.97 o                         
 -29   5   3        155.52        156.46        16.83 o                         
 -27   5   3          4.31          4.69        11.83 o                         
 -25   5   3        932.95        831.83        26.43 o                         
 -23   5   3          6.63         -9.29         9.29 o                         
 -21   5   3        746.09        728.19        19.76 o                         
 -19   5   3       5222.46       5232.61        61.05 o                         
 -17   5   3          0.17         -4.55         5.60 o                         
 -15   5   3         85.43         97.37         6.81 o                         
 -13   5   3       1554.84       1368.55        20.80 o                         
 -11   5   3       6472.00       6397.62        65.80 o                         
  -9   5   3       5149.23       4952.58        54.28 o                         
  -7   5   3        521.62        740.20        13.22 o                         
  -5   5   3       5307.71       5801.66        55.13 o                         
  -3   5   3       7190.84       7761.24        73.97 o                         
  -1   5   3          1.49         15.93         4.55 o                         
   1   5   3       5148.90       6091.99        65.50 o                         
   3   5   3       9424.80      10145.85        94.64 o                         
   5   5   3        212.31        241.31        10.56 o                         
   7   5   3         19.00         23.27         6.49 o                         
   9   5   3      10744.69      11074.98       116.99 o                         
  11   5   3        749.51        731.06        16.36 o                         
  13   5   3        936.28        970.91        18.97 o                         
  15   5   3       4620.45       4695.97        54.66 o                         
  17   5   3         61.94         27.32         8.78 o                         
  19   5   3        272.09        303.68        16.28 o                         
  21   5   3        438.67        483.01        20.46 o                         
  23   5   3        284.09        200.90        15.56 o                         
  25   5   3        271.29        283.07        20.23 o                         
  27   5   3        737.21        840.30        35.86 o                         
  29   5   3        626.42        683.47        33.74 o                         
  31   5   3         18.04         43.71        17.71 o                         
  33   5   3        198.40        201.50        24.31 o                         
 -34   6   3          0.02        -13.54        21.65 o                         
 -32   6   3         35.87         11.88        18.02 o                         
 -30   6   3          0.00          0.14        15.58 o                         
 -28   6   3        509.37        517.57        24.20 o                         
 -26   6   3        204.56        223.62        16.21 o                         
 -24   6   3        213.97        349.76        17.31 o                         
 -22   6   3        649.32        551.71        20.50 o                         
 -20   6   3          8.12          5.17         9.08 o                         
 -18   6   3        622.96        665.27        18.21 o                         
 -16   6   3          6.40         10.91         6.48 o                         
 -14   6   3        279.42        161.37        10.35 o                         
 -12   6   3         24.56         87.79         7.36 o                         
 -10   6   3      10252.86       9718.20        96.23 o                         
  -8   6   3        823.81        673.03        14.33 o                         
  -6   6   3        391.28        563.23        12.18 o                         
  -4   6   3       1566.96       1613.27        20.05 o                         
  -2   6   3       3716.79       4013.99        40.82 o                         
   0   6   3       4240.14       4319.71        42.23 o                         
   2   6   3       1834.40       1794.08        22.71 o                         
   4   6   3        642.58        562.74        12.38 o                         
   6   6   3       7493.49       8321.84        87.30 o                         
   8   6   3          0.92          4.05         6.30 o                         
  10   6   3          0.65          0.82         6.15 o                         
  12   6   3        143.78        237.61        12.01 o                         
  14   6   3         27.64         11.24         8.06 o                         
  16   6   3          4.31         -6.97         8.99 o                         
  18   6   3        554.33        656.82        23.85 o                         
  20   6   3          5.42         20.01        10.73 o                         
  22   6   3        121.15        185.46        20.60 o                         
  24   6   3       1532.67       1687.86        41.60 o                         
  26   6   3         45.88         54.22        17.00 o                         
  28   6   3       1032.75        998.04        40.15 o                         
  30   6   3         32.70         55.00        19.05 o                         
  32   6   3         16.94         25.00        18.95 o                         
 -33   7   3        592.96        662.77        34.39 o                         
 -31   7   3         16.00         13.03        16.63 o                         
 -29   7   3        356.26        423.00        26.33 o                         
 -27   7   3          3.79        -12.01        12.86 o                         
 -25   7   3         18.75          6.00        12.72 o                         
 -23   7   3         20.74         27.86        11.47 o                         
 -21   7   3        442.87        465.69        19.32 o                         
 -19   7   3        389.27        462.67        19.34 o                         
 -17   7   3       1117.98       1035.06        23.31 o                         
 -15   7   3       5720.79       5584.73        64.18 o                         
 -13   7   3          0.46         16.63         6.15 o                         
 -11   7   3       7409.72       7357.75        70.13 o                         
  -9   7   3       2996.40       2363.71        30.77 o                         
  -7   7   3         44.21         44.12         5.28 o                         
  -5   7   3        803.82        804.35        13.66 o                         
  -3   7   3        111.55        162.30         7.44 o                         
  -1   7   3        418.89        575.92        12.50 o                         
   1   7   3        703.64        742.52        14.38 o                         
   3   7   3        243.88        323.52        11.41 o                         
   5   7   3          2.11          8.70         5.63 o                         
   7   7   3        387.38        388.28        15.95 o                         
   9   7   3       1543.41       1646.45        41.98 o                         
  11   7   3         40.90         61.51         9.85 o                         
  13   7   3       3577.45       3624.70        53.76 o                         
  15   7   3       1590.29       1623.62        35.26 o                         
  17   7   3        229.42        190.84        15.69 o                         
  19   7   3        548.94        506.88        22.83 o                         
  21   7   3          1.66          7.06        11.88 o                         
  23   7   3        227.78        218.07        20.28 o                         
  25   7   3         16.18          2.96        16.25 o                         
  27   7   3         65.11         42.68        17.39 o                         
  29   7   3          1.80          7.30        17.63 o                         
  31   7   3        120.07        112.94        22.18 o                         
 -32   8   3         17.91         -3.26        19.63 o                         
 -30   8   3        408.77        462.93        31.62 o                         
 -28   8   3         65.19         13.11        15.25 o                         
 -26   8   3          7.32         -6.41        13.55 o                         
 -24   8   3       1162.82       1145.53        43.68 o                         
 -22   8   3        329.07        269.17        18.97 o                         
 -20   8   3        358.75        435.65        22.63 o                         
 -18   8   3        327.71        348.66        18.69 o                         
 -16   8   3        326.50        309.13        16.05 o                         
 -14   8   3         12.54          5.42         8.33 o                         
 -12   8   3       2287.88       2236.39        34.39 o                         
 -10   8   3        140.30        187.37        10.26 o                         
  -8   8   3        697.52        746.15        17.27 o                         
  -6   8   3       5029.91       5101.85        50.80 o                         
  -4   8   3       3761.40       3807.06        40.12 o                         
  -2   8   3       5684.33       6002.75        62.56 o                         
   0   8   3       2125.79       1895.26        30.41 o                         
   2   8   3         74.33         30.40         7.71 o                         
   4   8   3       1204.58       1292.02        24.08 o                         
   6   8   3       1999.98       2106.59        37.10 o                         
   8   8   3         57.40         65.38        18.68 o                         
  10   8   3         39.12         33.41        10.44 o                         
  12   8   3       1106.69        998.16        26.46 o                         
  14   8   3        398.81        335.91        19.35 o                         
  16   8   3        259.66        299.16        18.99 o                         
  18   8   3        443.97        403.58        21.65 o                         
  20   8   3         28.72         14.35        14.37 o                         
  22   8   3        911.54        929.11        46.40 o                         
  24   8   3        254.64        345.90        25.39 o                         
  26   8   3         16.31         -8.49        15.07 o                         
  28   8   3         83.87         93.21        22.36 o                         
  30   8   3        334.39        395.10        32.43 o                         
 -29   9   3         98.17         97.98        22.69 o                         
 -27   9   3        225.48        278.28        22.12 o                         
 -25   9   3         40.61         50.52        15.57 o                         
 -23   9   3       1560.60       1542.73        40.26 o                         
 -21   9   3       1558.96       1721.75        54.81 o                         
 -19   9   3         17.60          6.63        13.23 o                         
 -17   9   3        265.59        269.79        17.96 o                         
 -15   9   3       1128.17       1193.42        32.48 o                         
 -13   9   3        118.20        144.84        12.98 o                         
 -11   9   3        111.56        102.21        11.79 o                         
  -9   9   3       1114.90       1162.61        37.40 o                         
  -7   9   3        476.43        555.78        17.70 o                         
  -5   9   3       4924.88       4885.39        58.22 o                         
  -3   9   3         40.30         50.20         9.50 o                         
  -1   9   3        196.34        170.79        15.22 o                         
   1   9   3         27.92         -3.53         8.14 o                         
   3   9   3        730.75        766.63        22.96 o                         
   5   9   3        111.38        142.82        13.37 o                         
   7   9   3         50.63         37.92        11.45 o                         
   9   9   3          3.10         -4.54        10.03 o                         
  11   9   3       6468.57       6375.86        86.51 o                         
  13   9   3       1033.34       1041.45        29.16 o                         
  15   9   3       1964.03       1745.19        40.07 o                         
  17   9   3          0.10        -12.02        12.39 o                         
  19   9   3        306.08        282.36        22.94 o                         
  21   9   3         12.13         48.95        16.16 o                         
  23   9   3        635.87        633.73        32.02 o                         
  25   9   3         77.35         44.08        17.90 o                         
  27   9   3        134.93        117.97        21.28 o                         
  29   9   3        742.65        777.34        43.29 o                         
 -28  10   3          0.34        -15.73        15.73 o                         
 -26  10   3         87.90         99.14        18.89 o                         
 -24  10   3       1351.24       1462.47        42.32 o                         
 -22  10   3        137.56        165.75        22.77 o                         
 -20  10   3        506.82        500.47        33.56 o                         
 -18  10   3          0.07          0.60        13.73 o                         
 -16  10   3         76.97         46.99        19.42 o                         
 -14  10   3        192.46        232.00        16.31 o                         
 -12  10   3        438.30        458.13        20.24 o                         
 -10  10   3       1622.65       1652.64        37.48 o                         
  -8  10   3          8.74         15.57        10.21 o                         
  -6  10   3        700.52        714.62        22.60 o                         
  -4  10   3        903.08        977.28        23.71 o                         
  -2  10   3       3031.03       2930.59        43.81 o                         
   0  10   3       1132.86       1064.38        28.73 o                         
   2  10   3       1143.93       1158.70        28.65 o                         
   4  10   3       3162.65       3408.82        52.28 o                         
   6  10   3         48.83         35.65        11.67 o                         
   8  10   3         71.82         78.12        13.36 o                         
  10  10   3          2.99         -7.53        11.25 o                         
  12  10   3        765.83        738.92        26.69 o                         
  14  10   3         23.65         23.05        13.40 o                         
  16  10   3        445.81        433.08        26.35 o                         
  18  10   3        399.63        360.06        26.97 o                         
  20  10   3        432.18        430.65        27.59 o                         
  22  10   3        334.57        354.57        26.42 o                         
  24  10   3          0.03        -11.14        16.46 o                         
  26  10   3         27.29         65.42        20.16 o                         
  28  10   3          9.55         58.86        22.97 o                         
 -25  11   3        106.47         89.28        19.49 o                         
 -23  11   3          2.94         12.50        16.33 o                         
 -21  11   3        727.02        767.03        33.80 o                         
 -19  11   3        256.57        267.10        22.39 o                         
 -17  11   3        372.53        334.41        23.50 o                         
 -15  11   3       4803.11       5086.20        86.45 o                         
 -13  11   3       1352.68       1348.02        35.71 o                         
 -11  11   3       2186.38       2150.21        41.76 o                         
  -9  11   3        335.15        338.21        18.02 o                         
  -7  11   3        484.40        424.97        18.63 o                         
  -5  11   3       1533.33       1650.92        34.40 o                         
  -3  11   3          3.13         11.48        11.46 o                         
  -1  11   3       1048.96        904.27        29.37 o                         
   1  11   3        791.02        770.06        25.93 o                         
   3  11   3         12.97          4.14        11.76 o                         
   5  11   3        859.18       1033.61        29.97 o                         
   7  11   3       1701.51       1725.67        38.25 o                         
   9  11   3         63.83         84.28        14.27 o                         
  11  11   3         82.12         90.81        15.91 o                         
  13  11   3       1232.06       1138.65        40.08 o                         
  15  11   3        240.84        278.44        26.12 o                         
  17  11   3          0.72        -14.62        14.62 o                         
  19  11   3        173.27        156.28        20.88 o                         
  21  11   3        626.76        697.06        38.56 o                         
  23  11   3        318.47        279.04        29.10 o                         
  25  11   3         76.67         77.68        21.28 o                         
 -22  12   3         27.16         31.41        17.57 o                         
 -20  12   3         11.58         -0.73        19.28 o                         
 -18  12   3          9.45         44.23        16.28 o                         
 -16  12   3         86.44         66.20        16.90 o                         
 -14  12   3        552.20        577.56        29.32 o                         
 -12  12   3          8.80         23.80        13.62 o                         
 -10  12   3        152.33        156.28        15.72 o                         
  -8  12   3        279.57        286.14        17.28 o                         
  -6  12   3         83.66         99.83        18.63 o                         
  -4  12   3         22.67         22.19        13.41 o                         
  -2  12   3        304.82        334.99        21.31 o                         
   0  12   3          4.21         29.56        15.00 o                         
   2  12   3        679.00        675.77        27.49 o                         
   4  12   3        756.58        721.26        26.92 o                         
   6  12   3        543.45        519.08        24.34 o                         
   8  12   3        168.19        196.34        17.75 o                         
  10  12   3         67.84         70.11        14.91 o                         
  12  12   3        313.06        323.72        26.36 o                         
  14  12   3        196.86        205.33        22.44 o                         
  16  12   3        161.52        165.76        21.67 o                         
  18  12   3        146.52        148.15        21.57 o                         
  20  12   3       1375.75       1342.06        49.15 o                         
  22  12   3          0.11        -17.80        17.80 o                         
 -19  13   3          9.37          2.90        17.42 o                         
 -17  13   3         76.49         43.77        25.17 o                         
 -15  13   3        294.85        379.58        35.07 o                         
 -13  13   3        323.63        342.61        25.28 o                         
 -11  13   3         46.67         47.69        16.46 o                         
  -9  13   3        411.58        458.75        23.01 o                         
  -7  13   3        154.49        146.31        17.97 o                         
  -5  13   3        500.66        539.72        28.39 o                         
  -3  13   3          5.99         -6.40        15.35 o                         
  -1  13   3         61.10        105.08        17.19 o                         
   1  13   3        116.07        134.83        18.24 o                         
   3  13   3         11.27          0.98        15.33 o                         
   5  13   3         82.80         66.02        16.48 o                         
   7  13   3          4.87         -2.55        14.17 o                         
   9  13   3          3.28         19.87        15.27 o                         
  11  13   3        208.54        213.95        22.68 o                         
  13  13   3        478.27        542.23        31.93 o                         
  15  13   3          6.14         27.76        18.19 o                         
  17  13   3         12.65         23.96        19.14 o                         
  19  13   3          6.28         13.81        18.99 o                         
 -16  14   3         14.91         43.66        20.08 o                         
 -14  14   3         63.41         68.38        20.74 o                         
 -12  14   3        206.32        182.65        22.79 o                         
 -10  14   3          2.23         -6.17        15.73 o                         
  -8  14   3         69.06         70.71        19.38 o                         
  -6  14   3        206.91        260.28        23.67 o                         
  -4  14   3         41.43         13.91        16.93 o                         
  -2  14   3          0.05         -7.38        16.09 o                         
   0  14   3         41.75         45.73        16.84 o                         
   2  14   3          9.60        -15.14        15.14 o                         
   4  14   3         28.90         26.36        17.69 o                         
   6  14   3         90.13        109.63        21.67 o                         
   8  14   3          7.50          9.85        18.19 o                         
  10  14   3          0.14         43.41        19.63 o                         
  12  14   3         15.93         26.23        18.90 o                         
  14  14   3         38.76         37.15        20.09 o                         
  -9  15   3         11.96        -11.68        20.88 o                         
  -7  15   3        107.01         71.90        23.14 o                         
  -5  15   3        211.55        193.29        23.88 o                         
  -3  15   3          2.69        -16.64        16.64 o                         
  -1  15   3         80.67         50.71        19.40 o                         
   1  15   3         89.91         67.68        18.67 o                         
   3  15   3         65.92         48.80        19.94 o                         
   5  15   3        138.62         79.95        23.55 o                         
   7  15   3        113.95        101.18        23.52 o                         
   9  15   3          8.41         37.01        22.47 o                         
 -36   0   4       1231.43       1251.31        57.18 o                         
 -34   0   4         89.11         49.24        23.70 o                         
 -32   0   4       1491.05       1419.71        57.94 o                         
 -30   0   4          3.26        -17.66        17.66 o                         
 -28   0   4        808.59        785.33        55.48 o                         
 -26   0   4        172.30        194.52        23.31 o                         
 -24   0   4       6090.48       5753.97       104.47 o                         
 -22   0   4        266.06        311.32        18.70 o                         
 -20   0   4        172.87        200.84        15.16 o                         
 -18   0   4      12400.88      11421.94       164.12 o                         
 -16   0   4       3235.68       2520.64        45.59 o                         
 -14   0   4      10986.92      11793.41       166.24 o                         
 -12   0   4       1529.82       1471.40        29.49 o                         
 -10   0   4        126.73        149.57        11.36 o                         
  -8   0   4      32368.09      30409.76       377.33 o                         
  -6   0   4       1368.47       1466.54        22.55 o                         
  -4   0   4       7679.79       8017.88       104.03 o                         
  -2   0   4      37906.85      36592.66       450.38 o                         
   0   0   4       9941.62      10672.91       127.11 o                         
   2   0   4      15474.73      16098.69       188.98 o                         
   4   0   4       6891.48       7798.98       101.50 o                         
   6   0   4       2889.49       2987.25        43.66 o                         
   8   0   4        269.37        127.37         9.59 o                         
  10   0   4        293.33        308.30        12.09 o                         
  12   0   4       2479.20       2377.36        35.71 o                         
  14   0   4        892.17        787.33        17.73 o                         
  16   0   4        865.43        874.83        21.05 o                         
  18   0   4       4863.80       4368.13        65.61 o                         
  20   0   4      12777.82      12491.46       200.15 o                         
  22   0   4       1733.21       1775.36        46.12 o                         
  24   0   4       2343.20       2427.21        57.65 o                         
  26   0   4       1959.07       2074.30        54.62 o                         
  28   0   4         60.75         69.07        18.06 o                         
  30   0   4        156.59        140.70        19.16 o                         
  32   0   4        440.36        240.57        74.48 o                         
  34   0   4        397.18        374.98        88.18 o                         
  36   0   4        688.70        704.50       116.43 o                         
 -37   1   4          0.14        -12.04        17.62 o                         
 -35   1   4         77.42         88.15        17.68 o                         
 -33   1   4       1137.31       1121.10        37.68 o                         
 -31   1   4         65.09         83.42        15.86 o                         
 -29   1   4        679.07        640.49        26.79 o                         
 -27   1   4        792.90        849.58        29.07 o                         
 -25   1   4        165.90        163.49        14.34 o                         
 -23   1   4       2407.66       2269.52        35.63 o                         
 -21   1   4         34.69         33.10         8.03 o                         
 -19   1   4         23.10         27.29         7.01 o                         
 -17   1   4       3817.67       2913.51        36.36 o                         
 -15   1   4       4893.00       4831.61        53.34 o                         
 -13   1   4       4476.73       4492.12        49.40 o                         
 -11   1   4        170.39        205.83         8.72 o                         
  -9   1   4        437.95        459.27        15.09 o                         
  -7   1   4       7082.74       6324.89        62.22 o                         
  -5   1   4       6594.19       7399.54        68.84 o                         
  -3   1   4        544.52        567.68         8.59 o                         
  -1   1   4      45316.01      47987.72       449.73 o                         
   1   1   4      19779.80      18989.55       173.82 o                         
   3   1   4      27322.33      28618.70       282.81 o                         
   5   1   4       1713.07       1532.91        20.91 o                         
   7   1   4         43.96          9.69         4.14 o                         
   9   1   4       1493.81       1814.81        21.75 o                         
  11   1   4       2665.16       2651.39        29.50 o                         
  13   1   4       6903.83       6851.56        66.32 o                         
  15   1   4       3017.57       3079.77        34.32 o                         
  17   1   4       2821.11       2522.07        31.94 o                         
  19   1   4          0.78         -5.93         5.93 o                         
  21   1   4       2254.57       1947.98        32.02 o                         
  23   1   4         75.01         49.91        13.34 o                         
  25   1   4        201.76        250.98        14.86 o                         
  27   1   4       4563.68       4397.62        60.65 o                         
  29   1   4        957.21        888.56        34.98 o                         
  31   1   4         15.00         34.04        16.33 o                         
  33   1   4          2.34        -16.80        22.89 o                         
  35   1   4         58.78        143.02        51.15 o                         
 -36   2   4        256.53        199.84        22.34 o                         
 -34   2   4         10.60          3.32        15.70 o                         
 -32   2   4        568.31        573.91        27.44 o                         
 -30   2   4         79.92         92.42        15.62 o                         
 -28   2   4         86.97         84.44        14.11 o                         
 -26   2   4          3.56          1.32        10.56 o                         
 -24   2   4       5676.49       5654.09        73.33 o                         
 -22   2   4         21.19         40.06         9.19 o                         
 -20   2   4        231.30        251.90        16.67 o                         
 -18   2   4       2412.00       2166.98        30.02 o                         
 -16   2   4        977.05        866.79        22.31 o                         
 -14   2   4       1792.25       1627.35        22.98 o                         
 -12   2   4       2773.63       2877.29        34.57 o                         
 -10   2   4        674.51        782.11        14.44 o                         
  -8   2   4      10777.25       9096.13        91.68 o                         
  -6   2   4       2522.68       3082.45        45.69 o                         
  -4   2   4       4249.50       4966.89        47.84 o                         
  -2   2   4      18996.56      21132.94       193.69 o                         
   0   2   4        281.30        170.88         5.70 o                         
   2   2   4         45.18         93.75         8.31 o                         
   4   2   4       1872.50       1434.16        19.22 o                         
   6   2   4       4452.63       5440.90        95.36 o                         
   8   2   4      17632.63      19081.48       183.94 o                         
  10   2   4       2836.89       2837.79        33.76 o                         
  12   2   4       8192.48       9006.79        91.97 o                         
  14   2   4        387.25        348.70        10.64 o                         
  16   2   4       2599.10       2818.96        34.14 o                         
  18   2   4       2736.43       2589.51        34.91 o                         
  20   2   4        623.43        605.58        17.21 o                         
  22   2   4        901.57       1009.84        23.21 o                         
  24   2   4        473.04        382.87        16.95 o                         
  26   2   4         35.90         28.81        12.09 o                         
  28   2   4         33.72         26.55        14.77 o                         
  30   2   4        586.91        548.99        29.57 o                         
  32   2   4        191.12        220.49        23.12 o                         
  34   2   4        176.31        235.27        33.22 o                         
 -35   3   4          0.30         -1.02        20.56 o                         
 -33   3   4        103.04        107.58        18.77 o                         
 -31   3   4        267.30        263.41        21.74 o                         
 -29   3   4          0.98         20.14        12.70 o                         
 -27   3   4       1712.96       1622.90        35.77 o                         
 -25   3   4        967.36        866.40        25.40 o                         
 -23   3   4       2911.53       3070.72        52.27 o                         
 -21   3   4       3153.07       3183.80        46.21 o                         
 -19   3   4        195.69        173.92        11.15 o                         
 -17   3   4       2105.74       2128.97        32.12 o                         
 -15   3   4       1749.91       1883.36        25.91 o                         
 -13   3   4        601.82        591.73        13.41 o                         
 -11   3   4        452.42        529.69        19.63 o                         
  -9   3   4       9651.41       9539.71        92.04 o                         
  -7   3   4       3183.85       2953.60        38.16 o                         
  -5   3   4        223.37        352.17        13.42 o                         
  -3   3   4       3623.52       4045.07        41.98 o                         
  -1   3   4        393.10        512.45         9.69 o                         
   1   3   4      10528.57      10504.88        95.95 o                         
   3   3   4       2853.76       2781.41        31.75 o                         
   5   3   4          0.39          8.45         4.35 o                         
   7   3   4         14.75          9.94         4.71 o                         
   9   3   4       1005.09       1336.44        23.85 o                         
  11   3   4        123.81        157.31         7.69 o                         
  13   3   4        665.47        750.88        14.53 o                         
  15   3   4        842.26        921.39        16.61 o                         
  17   3   4        544.98        616.38        16.18 o                         
  19   3   4         32.54         34.33        10.17 o                         
  21   3   4       1279.73       1071.76        23.19 o                         
  23   3   4         42.43         60.76        12.05 o                         
  25   3   4        136.12        167.88        18.11 o                         
  27   3   4        570.72        630.09        30.14 o                         
  29   3   4        647.31        659.36        32.08 o                         
  31   3   4          5.86         17.80        16.26 o                         
  33   3   4         84.44        119.87        20.32 o                         
  35   3   4        115.27         67.97        29.23 o                         
 -34   4   4        119.45        100.17        19.46 o                         
 -32   4   4        158.24        162.90        19.80 o                         
 -30   4   4        109.62         46.57        15.05 o                         
 -28   4   4        670.91        642.87        27.11 o                         
 -26   4   4        534.46        455.33        22.83 o                         
 -24   4   4         24.65         38.73        10.74 o                         
 -22   4   4        364.47        273.22        14.69 o                         
 -20   4   4          0.13          0.21         8.22 o                         
 -18   4   4          3.06          4.33         6.39 o                         
 -16   4   4          5.85          4.83         5.46 o                         
 -14   4   4         18.96         13.41         5.69 o                         
 -12   4   4       6028.52       6048.63        62.42 o                         
 -10   4   4          3.47          5.29         4.56 o                         
  -8   4   4        966.48        942.55        20.58 o                         
  -6   4   4         17.86         70.20         6.65 o                         
  -4   4   4       9751.96      10783.43       103.35 o                         
  -2   4   4      19791.07      20624.03       198.48 o                         
   0   4   4      22978.34      24337.04       215.80 o                         
   2   4   4        493.96        439.17        10.79 o                         
   4   4   4         53.19         71.53         5.69 o                         
   6   4   4        132.65        217.28         8.07 o                         
   8   4   4       6110.00       6042.86        64.14 o                         
  10   4   4         73.37        125.49         8.82 o                         
  12   4   4       5112.16       4921.96        54.84 o                         
  14   4   4        324.58        257.88        10.37 o                         
  16   4   4       3275.58       3151.38        38.14 o                         
  18   4   4        175.61        122.85        10.80 o                         
  20   4   4        218.07        223.64        14.28 o                         
  22   4   4        432.34        531.78        21.32 o                         
  24   4   4        168.79        253.02        22.65 o                         
  26   4   4        326.11        244.50        21.33 o                         
  28   4   4        125.93         94.30        18.02 o                         
  30   4   4         78.51         85.01        22.48 o                         
  32   4   4        368.00        421.19        30.39 o                         
  34   4   4        163.58        148.86        23.82 o                         
 -35   5   4         95.48         92.35        20.55 o                         
 -33   5   4          3.64        -14.05        14.05 o                         
 -31   5   4        205.36        208.06        19.95 o                         
 -29   5   4        185.43        117.31        16.77 o                         
 -27   5   4        382.42        287.82        19.64 o                         
 -25   5   4         17.28         15.62        10.88 o                         
 -23   5   4        290.68        244.61        15.22 o                         
 -21   5   4        493.07        454.80        17.56 o                         
 -19   5   4       4221.89       3921.05        53.75 o                         
 -17   5   4        563.86        495.49        13.49 o                         
 -15   5   4       1046.28       1151.79        19.80 o                         
 -13   5   4       3211.55       3037.32        36.55 o                         
 -11   5   4       2782.24       2826.45        35.18 o                         
  -9   5   4          2.82         -3.07         4.79 o                         
  -7   5   4       2041.50       2625.61        28.80 o                         
  -5   5   4        486.46        468.65        16.75 o                         
  -3   5   4        885.98       1095.27        17.15 o                         
  -1   5   4       3665.50       3575.55        36.65 o                         
   1   5   4       5228.93       5721.07        56.95 o                         
   3   5   4        256.59        331.74        10.47 o                         
   5   5   4        408.20        560.43        12.87 o                         
   7   5   4        449.60        647.12        14.43 o                         
   9   5   4        954.28       1010.26        30.48 o                         
  11   5   4       1029.92       1129.62        17.51 o                         
  13   5   4       2193.71       1610.75        27.66 o                         
  15   5   4        500.40        515.24        18.26 o                         
  17   5   4          0.09          1.92        11.27 o                         
  19   5   4          5.25          5.61         9.36 o                         
  21   5   4        234.84        222.39        19.82 o                         
  23   5   4        409.16        376.73        21.34 o                         
  25   5   4       1593.48       1709.13        60.29 o                         
  27   5   4         15.68         23.28        16.12 o                         
  29   5   4         63.94         66.48        21.79 o                         
  31   5   4        339.67        322.21        29.87 o                         
  33   5   4         56.59         59.71        20.51 o                         
 -34   6   4        151.57        176.00        24.00 o                         
 -32   6   4         44.18         33.15        17.45 o                         
 -30   6   4         38.22         26.21        14.26 o                         
 -28   6   4        526.53        501.07        28.55 o                         
 -26   6   4       1673.40       1682.37        35.61 o                         
 -24   6   4        553.60        527.55        20.99 o                         
 -22   6   4         20.84          1.35         9.74 o                         
 -20   6   4         37.33         49.25        10.04 o                         
 -18   6   4        435.52        360.91        14.61 o                         
 -16   6   4       1893.84       1942.53        26.48 o                         
 -14   6   4        296.08        266.47        14.47 o                         
 -12   6   4       6562.49       6880.17        71.95 o                         
 -10   6   4       3156.28       2980.03        48.59 o                         
  -8   6   4        129.33        222.23        14.30 o                         
  -6   6   4          0.38          6.30         4.68 o                         
  -4   6   4       2225.92       2431.46        30.96 o                         
  -2   6   4        737.29        821.08        13.87 o                         
   0   6   4        645.95        738.79        13.89 o                         
   2   6   4       5986.55       5997.75        60.55 o                         
   4   6   4         35.96         27.93         5.92 o                         
   6   6   4       8380.56       8404.05        88.24 o                         
   8   6   4       2621.65       2544.90        37.78 o                         
  10   6   4        146.30        128.70        10.13 o                         
  12   6   4       3757.40       3354.62        49.72 o                         
  14   6   4       2362.32       2118.39        36.58 o                         
  16   6   4        285.78        392.87        19.06 o                         
  18   6   4        544.91        508.54        22.54 o                         
  20   6   4       1520.46       1489.68        39.39 o                         
  22   6   4        938.25        953.55        46.93 o                         
  24   6   4        333.61        441.60        26.21 o                         
  26   6   4         52.20         42.56        16.92 o                         
  28   6   4         88.66        123.17        21.11 o                         
  30   6   4        161.92        175.07        22.85 o                         
  32   6   4        358.33        316.79        30.59 o                         
 -33   7   4         61.51         62.29        19.49 o                         
 -31   7   4        163.51        179.38        21.68 o                         
 -29   7   4         98.54        105.81        18.48 o                         
 -27   7   4         12.42          5.75        13.16 o                         
 -25   7   4         16.61         15.46        11.88 o                         
 -23   7   4         53.00         36.49        11.29 o                         
 -21   7   4         87.63        102.65        12.14 o                         
 -19   7   4       5213.38       5049.78        67.69 o                         
 -17   7   4       2121.08       2069.83        35.28 o                         
 -15   7   4        118.92        163.00         9.12 o                         
 -13   7   4       1303.16       1293.93        22.54 o                         
 -11   7   4       5063.67       4453.17        50.94 o                         
  -9   7   4          0.42          6.18         6.44 o                         
  -7   7   4       1215.16       1163.30        19.00 o                         
  -5   7   4        613.90        766.91        14.01 o                         
  -3   7   4       5178.90       4783.07        48.62 o                         
  -1   7   4        171.76        279.35         9.47 o                         
   1   7   4       5476.68       6019.37        59.71 o                         
   3   7   4        102.75         62.98         6.82 o                         
   5   7   4         20.34         63.18         8.66 o                         
   7   7   4       3125.44       3067.68        46.79 o                         
   9   7   4       6467.36       6361.33        83.05 o                         
  11   7   4       3030.57       3048.86        47.53 o                         
  13   7   4          0.50         -8.88         8.88 o                         
  15   7   4        818.30        910.24        28.01 o                         
  17   7   4        519.14        521.61        25.35 o                         
  19   7   4        122.26         97.20        16.38 o                         
  21   7   4        515.14        490.15        40.72 o                         
  23   7   4       1789.59       1915.67        48.43 o                         
  25   7   4       2503.50       2350.49        55.17 o                         
  27   7   4        129.22         98.39        28.46 o                         
  29   7   4        461.12        585.37        37.58 o                         
  31   7   4        365.83        341.09        31.36 o                         
 -30   8   4         25.16         18.42        17.10 o                         
 -28   8   4        152.80        134.18        25.04 o                         
 -26   8   4        567.96        638.26        31.09 o                         
 -24   8   4        749.31        785.41        36.52 o                         
 -22   8   4         28.87         25.59        14.33 o                         
 -20   8   4        412.30        415.97        20.50 o                         
 -18   8   4        543.92        514.76        21.46 o                         
 -16   8   4        522.48        552.37        27.72 o                         
 -14   8   4       1949.88       1597.76        28.59 o                         
 -12   8   4       1673.76       1405.90        21.13 o                         
 -10   8   4       1312.91       1176.82        20.18 o                         
  -8   8   4      10243.54       9574.64        89.20 o                         
  -6   8   4        331.52        336.95        10.31 o                         
  -4   8   4        242.56        171.26         9.76 o                         
  -2   8   4        121.71        166.48        10.03 o                         
   0   8   4        152.39        207.32        12.04 o                         
   2   8   4       2255.56       2468.95        36.79 o                         
   4   8   4       2672.49       2617.21        41.07 o                         
   6   8   4          1.92         -5.94         8.41 o                         
   8   8   4        326.88        327.32        16.49 o                         
  10   8   4       5570.40       5389.28        74.43 o                         
  12   8   4        293.19        275.58        17.89 o                         
  14   8   4       4957.91       4683.20        77.68 o                         
  16   8   4        361.36        414.13        24.21 o                         
  18   8   4          7.44         -0.40        13.60 o                         
  20   8   4        150.30        196.49        19.96 o                         
  22   8   4       2301.83       2223.44        53.10 o                         
  24   8   4        202.30        190.09        21.60 o                         
  26   8   4          5.93          8.07        19.34 o                         
  28   8   4         87.72        104.60        23.33 o                         
  30   8   4        108.92        142.83        25.69 o                         
 -29   9   4        173.56        186.91        23.52 o                         
 -27   9   4        288.44        202.82        20.51 o                         
 -25   9   4        249.28        223.49        19.51 o                         
 -23   9   4          1.70         27.56        15.39 o                         
 -21   9   4         58.00         19.89        13.28 o                         
 -19   9   4        567.96        598.32        24.82 o                         
 -17   9   4        714.77        693.49        25.17 o                         
 -15   9   4        174.52        130.92        13.01 o                         
 -13   9   4        251.41        242.31        15.17 o                         
 -11   9   4        229.63        172.76        12.93 o                         
  -9   9   4       1472.39       1543.64        27.68 o                         
  -7   9   4       1910.15       1902.50        29.30 o                         
  -5   9   4       1421.10       1443.60        26.50 o                         
  -3   9   4          0.30         12.17         8.62 o                         
  -1   9   4         53.23         24.08        10.05 o                         
   1   9   4        834.01        865.24        23.73 o                         
   3   9   4         24.97         11.62         9.87 o                         
   5   9   4        356.80        339.23        17.80 o                         
   7   9   4        157.19        187.57        14.68 o                         
   9   9   4        342.74        279.30        16.89 o                         
  11   9   4       2211.92       2263.11        42.14 o                         
  13   9   4        258.00        296.48        21.89 o                         
  15   9   4        189.97        205.65        20.15 o                         
  17   9   4       1023.95       1005.28        37.95 o                         
  19   9   4        338.23        345.48        24.75 o                         
  21   9   4         17.81         12.63        15.37 o                         
  23   9   4        904.16        845.20        37.37 o                         
  25   9   4         23.22          3.69        16.95 o                         
  27   9   4         12.57         52.09        19.71 o                         
  29   9   4        107.14        124.70        25.81 o                         
 -28  10   4        228.04        252.65        23.00 o                         
 -26  10   4         13.60        -15.34        15.34 o                         
 -24  10   4         67.83         72.32        17.03 o                         
 -22  10   4         63.83         66.56        15.57 o                         
 -20  10   4        504.60        507.82        24.91 o                         
 -18  10   4        135.46        148.96        17.35 o                         
 -16  10   4         79.74        108.60        15.94 o                         
 -14  10   4        665.78        643.67        24.51 o                         
 -12  10   4        139.06        196.17        18.58 o                         
 -10  10   4        343.76        477.90        19.14 o                         
  -8  10   4       2082.14       2088.03        35.40 o                         
  -6  10   4        639.50        621.59        20.03 o                         
  -4  10   4        110.75        107.73        12.30 o                         
  -2  10   4       5711.59       5265.73        71.93 o                         
   0  10   4          4.01         -0.83        11.15 o                         
   2  10   4       1538.60       1409.88        31.50 o                         
   4  10   4        653.63        782.05        25.50 o                         
   6  10   4        357.67        394.14        20.13 o                         
   8  10   4       3166.40       3231.17        53.83 o                         
  10  10   4        545.74        559.11        26.07 o                         
  12  10   4        640.62        575.99        26.71 o                         
  14  10   4        133.69        136.56        18.83 o                         
  16  10   4        244.75        210.27        21.40 o                         
  18  10   4          0.01        -14.02        14.02 o                         
  20  10   4        325.64        375.78        26.70 o                         
  22  10   4        128.32        103.05        19.86 o                         
  24  10   4        533.12        575.23        32.82 o                         
  26  10   4         22.99         42.44        19.50 o                         
 -25  11   4          2.03         16.78        16.83 o                         
 -23  11   4         47.59         36.89        17.04 o                         
 -21  11   4        550.46        468.69        26.97 o                         
 -19  11   4         11.59         42.06        18.79 o                         
 -17  11   4        475.15        499.80        26.43 o                         
 -15  11   4        379.69        440.87        24.59 o                         
 -13  11   4       1144.12       1052.66        32.10 o                         
 -11  11   4         91.60         75.03        14.07 o                         
  -9  11   4       1195.82       1245.48        30.68 o                         
  -7  11   4        406.70        412.86        20.01 o                         
  -5  11   4        862.92        845.55        32.53 o                         
  -3  11   4       1183.70       1080.70        32.54 o                         
  -1  11   4        948.87        949.52        30.48 o                         
   1  11   4        831.20        827.40        28.59 o                         
   3  11   4          7.59         -6.13        11.19 o                         
   5  11   4       1167.71       1220.80        49.46 o                         
   7  11   4         66.49         83.15        14.48 o                         
   9  11   4        775.79        813.54        31.64 o                         
  11  11   4        274.95        327.22        22.07 o                         
  13  11   4         26.41         20.46        15.57 o                         
  15  11   4        538.89        530.84        29.90 o                         
  17  11   4         47.76         54.35        18.23 o                         
  19  11   4        634.01        691.51        35.33 o                         
  21  11   4          1.41        -16.94        16.94 o                         
  23  11   4        253.71        429.99        75.69 o                         
  25  11   4        302.02        302.18        28.64 o                         
 -22  12   4        332.69        323.84        25.27 o                         
 -20  12   4         14.78         20.73        16.51 o                         
 -18  12   4        399.86        414.69        26.03 o                         
 -16  12   4        481.45        480.52        27.17 o                         
 -14  12   4          6.15         17.79        15.01 o                         
 -12  12   4       1402.03       1384.11        37.44 o                         
 -10  12   4          3.54        -12.25        12.25 o                         
  -8  12   4        102.66         95.68        16.26 o                         
  -6  12   4        321.77        298.99        19.92 o                         
  -4  12   4        327.39        331.71        20.93 o                         
  -2  12   4          1.51         12.48        13.86 o                         
   0  12   4        811.82        798.43        46.88 o                         
   2  12   4        455.09        506.58        24.81 o                         
   4  12   4         31.36         29.51        13.38 o                         
   6  12   4       2862.40       3087.83        56.55 o                         
   8  12   4         10.94         -1.92        13.99 o                         
  10  12   4        565.32        572.09        28.13 o                         
  12  12   4        242.03        259.85        23.89 o                         
  14  12   4         75.31         87.55        25.30 o                         
  16  12   4        241.86        245.94        24.50 o                         
  18  12   4        398.35        433.77        30.00 o                         
  20  12   4        153.60        138.66        22.36 o                         
  22  12   4         78.41        106.17        22.88 o                         
 -19  13   4        103.46        119.06        21.57 o                         
 -17  13   4        203.96        163.45        21.30 o                         
 -15  13   4        287.74        220.14        25.81 o                         
 -13  13   4         58.75         43.01        17.15 o                         
 -11  13   4          1.10        -15.24        15.24 o                         
  -9  13   4         93.16         58.01        17.53 o                         
  -7  13   4          1.46         -0.72        15.93 o                         
  -5  13   4         13.41         17.51        15.75 o                         
  -3  13   4        945.21       1126.82        39.21 o                         
  -1  13   4        820.04        853.78        32.20 o                         
   1  13   4          1.24        -20.19        20.19 o                         
   3  13   4        127.79        129.47        19.33 o                         
   5  13   4        116.70         95.52        18.58 o                         
   7  13   4        254.07        238.03        21.74 o                         
   9  13   4        333.20        340.98        24.63 o                         
  11  13   4        137.92        118.79        21.11 o                         
  13  13   4        175.70        167.54        22.24 o                         
  15  13   4        980.12       1045.75        44.03 o                         
  17  13   4        388.05        363.31        31.96 o                         
  19  13   4        268.88        234.23        33.32 o                         
 -14  14   4        135.21        103.66        20.31 o                         
 -12  14   4        308.27        310.27        40.26 o                         
 -10  14   4         72.86         82.53        20.07 o                         
  -8  14   4        132.21        109.93        27.37 o                         
  -6  14   4        534.36        555.44        39.56 o                         
  -4  14   4        637.49        680.91        33.35 o                         
  -2  14   4         30.74         17.54        15.93 o                         
   0  14   4        628.07        602.04        29.55 o                         
   2  14   4        114.91        119.29        22.27 o                         
   4  14   4        171.00        143.51        23.41 o                         
   6  14   4       1136.50       1128.57        44.23 o                         
   8  14   4          0.73         13.52        19.58 o                         
  10  14   4          0.54          3.34        18.60 o                         
  12  14   4        233.89        240.52        25.52 o                         
  14  14   4          3.41        -13.32        18.19 o                         
  -7  15   4         43.98         45.79        21.86 o                         
  -5  15   4          2.29        -30.50        30.50 o                         
  -3  15   4        919.22        977.96        46.40 o                         
  -1  15   4        146.39        159.57        23.33 o                         
   1  15   4          1.63        -13.72        18.10 o                         
   3  15   4        161.78        153.64        24.08 o                         
   5  15   4          3.46         -5.15        21.51 o                         
   7  15   4         75.79         73.98        24.81 o                         
 -35   1   5          2.20         -7.63        15.19 o                         
 -33   1   5        377.57        370.71        24.22 o                         
 -31   1   5         72.89         70.33        15.96 o                         
 -29   1   5          7.74         13.34        13.24 o                         
 -27   1   5        126.91        130.84        15.30 o                         
 -25   1   5        105.05        128.53        14.45 o                         
 -23   1   5        310.86        353.24        16.39 o                         
 -21   1   5       1556.94       1510.78        27.00 o                         
 -19   1   5        342.74        302.97        12.25 o                         
 -17   1   5          5.53         23.76         6.34 o                         
 -15   1   5       2928.99       2747.49        34.29 o                         
 -13   1   5        140.80        174.58         8.20 o                         
 -11   1   5         50.35        100.53        11.55 o                         
  -9   1   5         56.06         21.93         6.58 o                         
  -7   1   5        288.96        227.33         7.79 o                         
  -5   1   5        165.58        182.55        12.36 o                         
  -3   1   5        204.89        231.43        19.66 o                         
  -1   1   5       3379.50       3350.05        59.21 o                         
   1   1   5        977.94        884.82        19.78 o                         
   3   1   5        599.07        525.69        16.73 o                         
   5   1   5          0.27          8.78         5.14 o                         
   7   1   5      12687.96      13955.25       143.43 o                         
   9   1   5        230.72        238.38         8.30 o                         
  11   1   5         82.97        197.72         9.04 o                         
  13   1   5       2575.85       2646.49        29.33 o                         
  15   1   5        645.09        751.12        13.52 o                         
  17   1   5        761.41        723.14        15.66 o                         
  19   1   5        123.62        100.65         8.93 o                         
  21   1   5        107.00         51.07         9.24 o                         
  23   1   5        326.32        344.98        15.86 o                         
  25   1   5          0.37         -0.78        11.37 o                         
  27   1   5         63.75         69.76        14.24 o                         
  29   1   5         13.24         -7.18        21.02 o                         
  31   1   5        203.51        250.28        39.82 o                         
  33   1   5        190.25        221.22        43.87 o                         
  35   1   5         49.26         94.85        48.99 o                         
 -36   2   5         66.54         90.11        19.97 o                         
 -34   2   5         70.69         85.24        18.51 o                         
 -32   2   5        103.71         84.64        16.76 o                         
 -30   2   5        351.11        275.23        19.99 o                         
 -28   2   5        632.33        623.16        26.28 o                         
 -26   2   5         36.80         41.12        12.90 o                         
 -24   2   5          9.14          1.87         9.79 o                         
 -22   2   5       4189.79       3979.33        55.24 o                         
 -20   2   5        335.77        329.26        13.94 o                         
 -18   2   5         15.90         19.43         6.90 o                         
 -16   2   5        121.70        244.53         9.93 o                         
 -14   2   5        314.88        262.95        11.10 o                         
 -12   2   5       5399.56       5468.39        60.03 o                         
 -10   2   5      11730.99      12431.96       124.05 o                         
  -8   2   5        248.62        231.89         8.49 o                         
  -6   2   5       1450.12       1170.58        17.52 o                         
  -4   2   5        430.90        563.01        11.30 o                         
  -2   2   5      14573.77      15233.87       142.29 o                         
   0   2   5       5718.68       6232.23        61.53 o                         
   2   2   5        768.74        689.28        24.51 o                         
   4   2   5        270.58        158.79        15.37 o                         
   6   2   5      17971.29      18594.44       188.43 o                         
   8   2   5        882.93        825.03        16.51 o                         
  10   2   5       1158.57       1550.98        22.21 o                         
  12   2   5          3.28          3.49         5.24 o                         
  14   2   5        931.86        970.89        17.93 o                         
  16   2   5        102.65         91.10         7.86 o                         
  18   2   5       1487.90       1576.52        29.62 o                         
  20   2   5        918.73        855.66        22.35 o                         
  22   2   5        637.39        727.30        26.30 o                         
  24   2   5        328.87        314.16        19.09 o                         
  26   2   5         31.42         30.70        14.18 o                         
  28   2   5          4.28         -4.46        13.56 o                         
  30   2   5        240.39        238.66        26.04 o                         
  32   2   5          0.29         13.98        30.27 o                         
  34   2   5        679.61        666.02        81.51 o                         
 -35   3   5          0.56        -15.42        15.42 o                         
 -33   3   5        340.57        334.79        24.65 o                         
 -31   3   5       1395.31       1457.45        41.80 o                         
 -29   3   5        109.39        106.81        16.94 o                         
 -27   3   5        380.82        330.11        20.02 o                         
 -25   3   5        359.46        376.84        17.85 o                         
 -23   3   5        499.71        498.43        19.37 o                         
 -21   3   5       7058.48       6890.98        84.82 o                         
 -19   3   5       2073.54       1990.86        31.31 o                         
 -17   3   5       2320.88       2231.30        32.47 o                         
 -15   3   5       1003.36        741.24        16.51 o                         
 -13   3   5       1222.13       1264.76        23.24 o                         
 -11   3   5       1564.69       1540.93        28.81 o                         
  -9   3   5       2111.95       2063.19        28.67 o                         
  -7   3   5       1199.51       1574.78        24.46 o                         
  -5   3   5        434.65        317.65         9.30 o                         
  -3   3   5      25619.16      27011.71       247.93 o                         
  -1   3   5       1681.41       1951.41        22.16 o                         
   1   3   5       8178.61       9043.26        83.89 o                         
   3   3   5      16894.55      17122.09       166.50 o                         
   5   3   5        910.44        926.85        18.17 o                         
   7   3   5       5892.15       6891.03        79.92 o                         
   9   3   5        305.27        242.55        10.43 o                         
  11   3   5          1.25          6.30         5.05 o                         
  13   3   5       1987.05       1888.62        26.56 o                         
  15   3   5       6728.65       5963.29        66.03 o                         
  17   3   5          4.92          3.82         6.78 o                         
  19   3   5       1010.97       1043.22        23.46 o                         
  21   3   5         66.06        137.01        13.93 o                         
  23   3   5         41.62          7.85        15.62 o                         
  25   3   5       1361.81       1219.85        37.56 o                         
  27   3   5        472.37        524.00        28.66 o                         
  29   3   5        119.77        153.70        19.97 o                         
  31   3   5        531.98        483.93        30.20 o                         
  33   3   5         41.78         57.68        29.06 o                         
 -34   4   5         18.01         13.08        16.94 o                         
 -32   4   5         89.68         55.84        17.20 o                         
 -30   4   5        634.79        642.89        29.66 o                         
 -28   4   5        134.61        148.41        17.23 o                         
 -26   4   5       1289.46       1265.02        30.45 o                         
 -24   4   5       2553.98       2479.35        41.42 o                         
 -22   4   5       1724.82       1776.21        32.94 o                         
 -20   4   5        114.77         98.20        11.12 o                         
 -18   4   5        101.12        155.71        10.91 o                         
 -16   4   5        175.99        101.09         9.11 o                         
 -14   4   5         58.26        117.29         7.55 o                         
 -12   4   5       6016.23       5666.37        59.52 o                         
 -10   4   5       5888.15       6170.83        66.91 o                         
  -8   4   5         95.94        128.56         8.77 o                         
  -6   4   5       3270.01       2961.38        36.23 o                         
  -4   4   5        826.15        646.55        13.30 o                         
  -2   4   5       1013.47        865.42        16.05 o                         
   0   4   5        603.44        623.99        12.33 o                         
   2   4   5        271.04        457.26        11.20 o                         
   4   4   5       4486.96       4137.60        46.11 o                         
   6   4   5          1.30         10.06         4.84 o                         
   8   4   5       7845.74       7800.35        85.15 o                         
  10   4   5       1078.19       1092.74        18.48 o                         
  12   4   5       1734.67       1521.09        24.19 o                         
  14   4   5        257.06        326.01        12.34 o                         
  16   4   5       7206.45       7031.90        84.26 o                         
  18   4   5        565.63        479.74        22.73 o                         
  20   4   5       1697.28       1459.53        37.13 o                         
  22   4   5       2051.35       2145.56        43.84 o                         
  24   4   5          0.90         10.36        13.83 o                         
  26   4   5         13.86          0.91        14.35 o                         
  28   4   5        368.91        337.97        31.54 o                         
  30   4   5         32.35         17.66        21.24 o                         
  32   4   5        344.70        388.30        31.38 o                         
  34   4   5        165.86        197.30        36.11 o                         
 -33   5   5        103.32         75.29        18.80 o                         
 -31   5   5        511.01        655.83        30.72 o                         
 -29   5   5         22.36         29.31        16.58 o                         
 -27   5   5         16.62         18.60        15.63 o                         
 -25   5   5         24.53         -7.31        10.91 o                         
 -23   5   5        413.84        372.01        17.20 o                         
 -21   5   5       1865.62       1859.89        33.44 o                         
 -19   5   5         50.66        106.21        10.33 o                         
 -17   5   5         52.64         33.46         8.13 o                         
 -15   5   5       2292.86       2151.44        31.25 o                         
 -13   5   5       8004.63       7910.57        80.82 o                         
 -11   5   5        923.18        840.63        17.67 o                         
  -9   5   5        981.91       1283.23        22.28 o                         
  -7   5   5         14.74          4.37         5.15 o                         
  -5   5   5       1359.94       1317.16        19.35 o                         
  -3   5   5       4270.37       4133.17        45.55 o                         
  -1   5   5        617.08        598.08        12.73 o                         
   1   5   5        648.37        752.52        14.25 o                         
   3   5   5      22325.25      22334.36       208.14 o                         
   5   5   5          7.10         -0.65         5.14 o                         
   7   5   5       2181.14       2356.20        30.76 o                         
   9   5   5        931.57       1057.14        18.41 o                         
  11   5   5        466.99        496.47        20.28 o                         
  13   5   5       1337.54       1403.92        27.48 o                         
  15   5   5        555.77        591.67        22.00 o                         
  17   5   5       1059.21        966.72        41.46 o                         
  19   5   5         10.84        -11.24        11.24 o                         
  21   5   5        619.85        660.02        28.89 o                         
  23   5   5        345.34        334.33        27.83 o                         
  25   5   5       3772.68       3762.83        79.30 o                         
  27   5   5         29.78         56.63        17.46 o                         
  29   5   5          0.02          7.85        16.18 o                         
  31   5   5        301.84        243.22        25.53 o                         
  33   5   5         70.04         62.97        20.60 o                         
 -32   6   5        205.63        281.62        27.16 o                         
 -30   6   5        401.13        444.33        26.57 o                         
 -28   6   5          1.38          5.21        12.44 o                         
 -26   6   5         44.53         51.21        12.41 o                         
 -24   6   5        705.68        675.63        22.87 o                         
 -22   6   5        129.47        181.19        13.47 o                         
 -20   6   5         58.28         71.51        13.60 o                         
 -18   6   5        124.84        145.51        12.48 o                         
 -16   6   5         66.80         49.49         7.89 o                         
 -14   6   5        840.61        788.11        21.08 o                         
 -12   6   5       4114.45       3661.71        43.37 o                         
 -10   6   5         92.94         84.03         7.39 o                         
  -8   6   5          5.56          7.94         4.83 o                         
  -6   6   5       3230.06       3098.43        34.63 o                         
  -4   6   5        122.82        135.84         8.29 o                         
  -2   6   5       1007.62       1181.68        17.23 o                         
   0   6   5        169.69        148.62         7.90 o                         
   2   6   5       1131.86       1176.08        19.29 o                         
   4   6   5       3161.80       3360.41        39.67 o                         
   6   6   5        285.42        274.25        12.19 o                         
   8   6   5          5.50         14.27         6.49 o                         
  10   6   5        778.80        994.03        23.21 o                         
  12   6   5       4206.38       4093.25        58.56 o                         
  14   6   5        551.19        636.39        23.96 o                         
  16   6   5       2707.06       2761.06        54.37 o                         
  18   6   5         17.36          5.73        13.00 o                         
  20   6   5         76.42         67.33        14.99 o                         
  22   6   5        392.33        417.56        24.95 o                         
  24   6   5       1054.40       1083.04        39.01 o                         
  26   6   5        152.69        184.79        23.62 o                         
  28   6   5         33.64         85.73        31.01 o                         
  30   6   5         11.04          3.85        19.72 o                         
  32   6   5         50.83         33.06        21.96 o                         
 -31   7   5         12.79          7.82        18.58 o                         
 -29   7   5         84.89         90.45        17.83 o                         
 -27   7   5         22.49         36.22        13.25 o                         
 -25   7   5        641.39        637.85        23.76 o                         
 -23   7   5         18.01         13.03        10.46 o                         
 -21   7   5        725.88        679.47        21.76 o                         
 -19   7   5       1219.52       1144.13        30.56 o                         
 -17   7   5          2.54          5.74         8.82 o                         
 -15   7   5       1430.20       1362.39        25.40 o                         
 -13   7   5        467.73        487.36        15.82 o                         
 -11   7   5       1495.66       1387.84        23.99 o                         
  -9   7   5       1022.95        829.82        16.35 o                         
  -7   7   5       2036.48       2034.96        26.92 o                         
  -5   7   5         55.69         12.61         6.60 o                         
  -3   7   5       3026.81       3028.63        34.22 o                         
  -1   7   5         35.60         49.07         6.55 o                         
   1   7   5       2944.30       3320.78        37.55 o                         
   3   7   5        400.13        469.24        17.48 o                         
   5   7   5          6.58          3.62         8.07 o                         
   7   7   5         25.99         37.65         9.44 o                         
   9   7   5       2745.84       2481.94        41.54 o                         
  11   7   5        181.74        144.22        14.77 o                         
  13   7   5       7232.15       6971.35        98.71 o                         
  15   7   5       1777.29       1508.98        39.46 o                         
  17   7   5        419.16        434.60        26.38 o                         
  19   7   5         39.87         28.64        14.20 o                         
  21   7   5       1090.38        999.53        37.85 o                         
  23   7   5         16.27         17.40        15.61 o                         
  25   7   5       1331.69       1284.11        43.64 o                         
  27   7   5        867.37       1035.39        50.56 o                         
  29   7   5          5.57        -13.98        19.42 o                         
  31   7   5        549.65        601.86        39.05 o                         
 -30   8   5         19.17         24.69        16.89 o                         
 -28   8   5          4.00        -11.06        13.98 o                         
 -26   8   5        474.26        441.84        30.82 o                         
 -24   8   5        109.31        133.31        16.10 o                         
 -22   8   5        105.01         64.36        13.35 o                         
 -20   8   5        177.52        174.55        14.80 o                         
 -18   8   5        399.17        367.35        16.68 o                         
 -16   8   5          2.54         -0.38         7.57 o                         
 -14   8   5         25.42          1.18         9.59 o                         
 -12   8   5        599.86        614.89        18.26 o                         
 -10   8   5       1940.80       1833.39        28.36 o                         
  -8   8   5       1967.86       1992.28        28.94 o                         
  -6   8   5       4096.24       4112.18        43.02 o                         
  -4   8   5       1790.15       1867.12        25.55 o                         
  -2   8   5        141.77         80.46         9.58 o                         
   0   8   5       5845.09       6094.81        73.43 o                         
   2   8   5        435.80        523.97        18.11 o                         
   4   8   5        811.20        781.00        23.64 o                         
   6   8   5        330.15        249.73        17.71 o                         
   8   8   5       5380.02       5025.61        70.89 o                         
  10   8   5        659.17        768.34        27.82 o                         
  12   8   5       4461.85       4250.01        68.50 o                         
  14   8   5         46.47         24.64        14.14 o                         
  16   8   5        150.33        142.46        18.09 o                         
  18   8   5        471.27        523.65        28.13 o                         
  20   8   5        639.90        616.88        31.17 o                         
  22   8   5        344.07        339.78        28.65 o                         
  24   8   5        172.87        116.68        19.27 o                         
  26   8   5        442.36        478.67        30.45 o                         
  28   8   5          0.31         -3.62        19.66 o                         
  30   8   5        115.29        141.82        26.41 o                         
 -29   9   5          0.70         10.86        15.34 o                         
 -27   9   5        378.74        392.42        24.22 o                         
 -25   9   5         10.71        -13.40        13.40 o                         
 -23   9   5       1361.34       1288.18        36.71 o                         
 -21   9   5          2.18         -7.91        12.28 o                         
 -19   9   5        665.57        713.16        25.45 o                         
 -17   9   5       1468.21       1516.32        34.78 o                         
 -15   9   5        188.37        195.66        13.81 o                         
 -13   9   5        876.48        939.58        24.69 o                         
 -11   9   5       1122.56       1106.92        27.54 o                         
  -9   9   5        796.78        782.48        19.81 o                         
  -7   9   5        755.80        800.88        20.89 o                         
  -5   9   5        524.04        534.13        17.64 o                         
  -3   9   5        626.46        589.96        19.42 o                         
  -1   9   5        761.26        714.03        26.23 o                         
   1   9   5        355.66        459.35        19.46 o                         
   3   9   5        108.14        133.48        13.04 o                         
   5   9   5         66.95         38.31        11.51 o                         
   7   9   5        166.03        149.23        14.29 o                         
   9   9   5        540.65        503.45        24.10 o                         
  11   9   5       1285.67       1239.08        34.17 o                         
  13   9   5         83.21         61.62        15.82 o                         
  15   9   5         78.96         65.38        16.32 o                         
  17   9   5         96.24        113.38        18.16 o                         
  19   9   5        117.17        110.67        18.89 o                         
  21   9   5        258.77        233.50        28.72 o                         
  23   9   5        140.66        135.48        22.53 o                         
  25   9   5        148.85        179.99        22.87 o                         
  27   9   5        617.10        631.26        39.81 o                         
 -26  10   5        484.37        522.00        27.49 o                         
 -24  10   5          3.27        -13.72        13.72 o                         
 -22  10   5         79.19         96.02        21.91 o                         
 -20  10   5        739.55        791.67        35.07 o                         
 -18  10   5         37.42         54.76        13.32 o                         
 -16  10   5        881.36        905.55        41.10 o                         
 -14  10   5        292.57        281.69        20.00 o                         
 -12  10   5        127.58        119.66        13.78 o                         
 -10  10   5       1186.59       1100.97        37.73 o                         
  -8  10   5       1949.71       2102.23        40.40 o                         
  -6  10   5          1.22          4.38         9.37 o                         
  -4  10   5         97.59         40.80        10.94 o                         
  -2  10   5       1548.18       1345.58        33.03 o                         
   0  10   5       2314.76       1997.78        40.29 o                         
   2  10   5       1396.16       1445.89        32.47 o                         
   4  10   5        190.43        124.15        14.63 o                         
   6  10   5        616.19        516.94        24.63 o                         
   8  10   5       1703.21       1779.05        41.70 o                         
  10  10   5          3.76         -2.47        12.98 o                         
  12  10   5        275.33        281.34        22.83 o                         
  14  10   5          0.13        -13.18        13.18 o                         
  16  10   5         48.36         61.80        17.02 o                         
  18  10   5        913.53        968.87        47.12 o                         
  20  10   5        370.00        403.15        28.37 o                         
  22  10   5         28.52          5.86        17.22 o                         
  24  10   5        450.68        504.26        32.37 o                         
  26  10   5        150.27        200.43        25.27 o                         
 -25  11   5         41.40         17.78        16.81 o                         
 -23  11   5        408.37        294.47        24.13 o                         
 -21  11   5          3.18         -3.01        19.40 o                         
 -19  11   5        257.44        254.94        27.30 o                         
 -17  11   5        358.27        447.03        24.48 o                         
 -15  11   5        137.86        163.10        21.75 o                         
 -13  11   5       1369.01       1402.62        35.78 o                         
 -11  11   5         84.12        123.35        17.68 o                         
  -9  11   5       1438.94       1385.42        36.61 o                         
  -7  11   5          0.81         -5.65        12.29 o                         
  -5  11   5          0.50         -6.86        11.19 o                         
  -3  11   5        809.16        831.07        27.35 o                         
  -1  11   5       1461.35       1499.64        36.21 o                         
   1  11   5        294.02        221.05        17.73 o                         
   3  11   5        160.20        164.21        15.81 o                         
   5  11   5        386.62        403.65        23.77 o                         
   7  11   5        277.56        289.74        21.62 o                         
   9  11   5       2134.54       2043.21        46.79 o                         
  11  11   5         38.62          3.56        15.72 o                         
  13  11   5        275.63        324.72        25.37 o                         
  15  11   5        680.81        683.86        34.12 o                         
  17  11   5        585.39        561.73        32.03 o                         
  19  11   5         64.01         71.09        19.53 o                         
  21  11   5        586.62        589.74        34.09 o                         
  23  11   5         25.69          8.44        18.61 o                         
 -22  12   5         45.29         65.85        20.02 o                         
 -20  12   5         85.94        100.76        19.11 o                         
 -18  12   5        584.65        603.01        29.94 o                         
 -16  12   5        328.59        426.64        25.60 o                         
 -14  12   5       1416.89       1443.80        49.06 o                         
 -12  12   5          4.83         24.98        15.02 o                         
 -10  12   5        146.02        168.41        19.45 o                         
  -8  12   5        795.47        800.02        33.62 o                         
  -6  12   5        149.20        169.34        26.14 o                         
  -4  12   5         79.07         47.18        14.65 o                         
  -2  12   5        526.90        599.80        26.36 o                         
   0  12   5        365.48        388.18        30.84 o                         
   2  12   5        216.38        195.53        20.35 o                         
   4  12   5         10.43         -7.55        14.60 o                         
   6  12   5        598.43        533.90        27.95 o                         
   8  12   5         27.67         70.41        16.79 o                         
  10  12   5         45.90         87.96        18.91 o                         
  12  12   5         13.08          0.13        16.22 o                         
  14  12   5          6.24        -13.04        16.84 o                         
  16  12   5          9.17         18.81        17.63 o                         
  18  12   5        269.37        268.95        26.38 o                         
  20  12   5         17.50        -17.18        17.18 o                         
 -17  13   5        341.66        327.11        26.32 o                         
 -15  13   5          6.43          5.77        17.69 o                         
 -13  13   5          1.94        -17.74        17.74 o                         
 -11  13   5          8.83         29.66        17.12 o                         
  -9  13   5          0.10         13.97        16.41 o                         
  -7  13   5         58.48         53.99        20.38 o                         
  -5  13   5         13.83         -2.02        17.83 o                         
  -3  13   5        309.07        252.49        22.06 o                         
  -1  13   5        379.47        464.90        35.47 o                         
   1  13   5         99.40         69.91        19.78 o                         
   3  13   5         64.94         45.18        20.23 o                         
   5  13   5         21.00          1.43        16.09 o                         
   7  13   5        163.05        171.97        22.76 o                         
   9  13   5          0.21         25.07        17.76 o                         
  11  13   5          0.01         29.90        22.76 o                         
  13  13   5         40.78         44.60        19.74 o                         
  15  13   5        384.23        345.05        29.15 o                         
  17  13   5        135.15        162.69        24.85 o                         
 -14  14   5          6.60          3.22        20.48 o                         
 -12  14   5          0.34         -3.43        19.17 o                         
 -10  14   5         69.62         36.82        19.18 o                         
  -8  14   5          7.78         23.52        20.63 o                         
  -6  14   5         60.70         38.05        21.41 o                         
  -4  14   5        103.12         80.33        23.56 o                         
  -2  14   5        148.75        101.10        23.49 o                         
   0  14   5        147.56        112.46        20.94 o                         
   2  14   5        219.86        155.99        24.03 o                         
   4  14   5        100.21        100.94        23.44 o                         
   6  14   5        151.05        166.27        23.41 o                         
   8  14   5        288.60        315.92        38.92 o                         
  10  14   5        143.57        124.93        23.11 o                         
  12  14   5          0.70         13.93        19.24 o                         
  -3  15   5        225.58        244.58        32.82 o                         
  -1  15   5         98.73        146.89        35.32 o                         
   1  15   5          8.01        -19.17        22.52 o                         
   3  15   5         89.38         95.31        25.51 o                         
 -34   0   6        157.54        237.13        30.44 o                         
 -32   0   6         78.78         99.77        24.36 o                         
 -30   0   6         25.01         24.40        20.12 o                         
 -28   0   6       1548.25       1455.45        61.04 o                         
 -26   0   6        770.55        828.50        40.82 o                         
 -24   0   6       1675.72       1617.68        68.89 o                         
 -22   0   6       1467.30       1590.72        81.74 o                         
 -20   0   6       3860.99       3201.17        65.48 o                         
 -18   0   6       4220.19       3943.29        67.37 o                         
 -16   0   6       4132.54       4486.85        67.42 o                         
 -14   0   6       2312.68       2648.03        47.52 o                         
 -12   0   6       8294.35       8103.45       108.68 o                         
 -10   0   6       4188.30       3248.09        46.11 o                         
  -8   0   6         11.40         18.44         6.80 o                         
  -6   0   6      11573.28      11539.96       150.48 o                         
  -4   0   6      18559.19      17281.48       219.51 o                         
  -2   0   6       1487.28       1591.54        28.85 o                         
   0   0   6        346.41        441.28        18.79 o                         
   2   0   6       1408.64       1468.51        27.60 o                         
   4   0   6      23018.25      22196.08       279.58 o                         
   6   0   6      38223.50      39460.55       489.81 o                         
   8   0   6       4565.17       4793.77        69.39 o                         
  10   0   6        618.00        717.43        19.12 o                         
  12   0   6       8148.88       8433.97       115.17 o                         
  14   0   6        711.16        699.62        20.35 o                         
  16   0   6         10.53          9.41         7.50 o                         
  18   0   6        712.21        677.33        20.22 o                         
  20   0   6         29.40         77.00        16.14 o                         
  22   0   6          7.23         62.79        19.40 o                         
  24   0   6       3272.04       3070.62       115.87 o                         
  26   0   6        166.29        193.60        38.66 o                         
  28   0   6        619.50        610.13        59.22 o                         
  30   0   6         17.12         11.99        48.80 o                         
  32   0   6         99.91        148.96        73.63 o                         
  34   0   6        376.79        326.18        92.46 o                         
 -35   1   6        381.04        350.96        24.95 o                         
 -33   1   6        158.73        143.87        18.98 o                         
 -31   1   6        392.50        415.84        24.23 o                         
 -29   1   6        207.63        216.44        18.62 o                         
 -27   1   6        170.27        152.12        16.31 o                         
 -25   1   6         52.33         28.14        13.11 o                         
 -23   1   6         20.59         -0.17         9.89 o                         
 -21   1   6         94.62         87.05        10.86 o                         
 -19   1   6       6081.87       5823.66        69.02 o                         
 -17   1   6        474.04        452.69        15.03 o                         
 -15   1   6        325.51        323.38        11.70 o                         
 -13   1   6       3196.52       2761.29        36.54 o                         
 -11   1   6       6494.56       6222.09        64.01 o                         
  -9   1   6       5008.69       4600.51        47.45 o                         
  -7   1   6       2670.41       2738.03        30.08 o                         
  -5   1   6       2103.12       2205.07        27.12 o                         
  -3   1   6      19063.24      19468.45       174.06 o                         
  -1   1   6        805.05        717.42        13.31 o                         
   1   1   6         85.22        127.40         6.76 o                         
   3   1   6       3026.61       3328.00        38.44 o                         
   5   1   6      14889.12      15140.57       155.76 o                         
   7   1   6       1080.23       1067.45        18.51 o                         
   9   1   6       5522.93       5951.49        61.50 o                         
  11   1   6          9.97          5.38         4.61 o                         
  13   1   6       2598.28       2836.13        32.84 o                         
  15   1   6       3958.47       3771.53        41.85 o                         
  17   1   6       7972.46       7788.69        74.73 o                         
  19   1   6        207.80        276.36        14.22 o                         
  21   1   6        690.11        806.60        26.07 o                         
  23   1   6         10.78         25.40        13.78 o                         
  25   1   6         24.50         35.88        18.39 o                         
  27   1   6        845.17        847.87        58.52 o                         
  29   1   6        326.46        392.46        44.50 o                         
  31   1   6         19.65          0.82        27.68 o                         
  33   1   6        795.15        715.48        81.42 o                         
 -34   2   6         22.42         33.42        16.70 o                         
 -32   2   6        156.60        147.79        18.34 o                         
 -30   2   6          0.80         -0.11        13.51 o                         
 -28   2   6       1732.99       1686.06        41.89 o                         
 -26   2   6         29.66          6.74        11.63 o                         
 -24   2   6        572.93        515.11        21.57 o                         
 -22   2   6       1837.17       1784.65        33.30 o                         
 -20   2   6       3559.45       3422.21        46.34 o                         
 -18   2   6       2043.67       1733.46        28.49 o                         
 -16   2   6        296.30        220.97        12.14 o                         
 -14   2   6         16.03         11.33         6.76 o                         
 -12   2   6        808.90        731.06        15.75 o                         
 -10   2   6       1462.78       1102.98        17.12 o                         
  -8   2   6         61.47         94.76         6.47 o                         
  -6   2   6         12.37         35.37         5.75 o                         
  -4   2   6      25218.52      24669.54       227.60 o                         
  -2   2   6       5753.47       5837.91        57.28 o                         
   0   2   6      30321.08      32334.34       284.62 o                         
   2   2   6        872.84        771.39        16.05 o                         
   4   2   6       5472.21       5430.10        61.50 o                         
   6   2   6       5203.71       5329.31        61.22 o                         
   8   2   6         12.29         31.37         6.44 o                         
  10   2   6       3245.01       3326.11        42.50 o                         
  12   2   6         57.31        113.69         8.66 o                         
  14   2   6       1694.32       1678.57        23.78 o                         
  16   2   6        356.82        388.23        13.78 o                         
  18   2   6       4117.19       3984.16        61.91 o                         
  20   2   6        404.73        333.85        16.84 o                         
  22   2   6        405.05        473.43        22.29 o                         
  24   2   6       3576.99       3607.11        67.03 o                         
  26   2   6        912.10        970.04        47.18 o                         
  28   2   6        288.55        265.93        38.42 o                         
  30   2   6          0.09         -4.76        26.76 o                         
  32   2   6          1.65         13.24        30.00 o                         
  34   2   6          3.22          6.21        29.74 o                         
 -35   3   6         37.28         49.17        18.37 o                         
 -33   3   6         60.18        149.07        19.95 o                         
 -31   3   6        135.32         84.82        16.98 o                         
 -29   3   6         30.41         27.39        13.81 o                         
 -27   3   6        395.74        354.12        20.80 o                         
 -25   3   6        131.56        165.62        14.69 o                         
 -23   3   6        527.23        583.44        20.74 o                         
 -21   3   6         92.74        145.49        12.30 o                         
 -19   3   6        144.91        134.61        10.49 o                         
 -17   3   6          1.88          3.99         7.81 o                         
 -15   3   6       2454.45       2584.98        36.79 o                         
 -13   3   6       1764.24       1794.47        35.12 o                         
 -11   3   6       4188.41       3773.55        44.36 o                         
  -9   3   6       2894.93       3727.73        43.05 o                         
  -7   3   6        230.56        291.49        28.19 o                         
  -5   3   6       6444.55       7301.85        75.89 o                         
  -3   3   6       2208.89       2017.18        30.36 o                         
  -1   3   6       5821.52       6860.29        71.53 o                         
   1   3   6        268.91        258.15         7.97 o                         
   3   3   6      11587.98      12900.57       128.57 o                         
   5   3   6       3381.30       3207.33        40.62 o                         
   7   3   6        260.39        262.34        11.04 o                         
   9   3   6        528.87        701.15        20.00 o                         
  11   3   6        208.20        311.22        13.19 o                         
  13   3   6       4746.07       4531.60        59.25 o                         
  15   3   6       3734.84       4029.29        57.48 o                         
  17   3   6          0.13          2.84         9.10 o                         
  19   3   6       1106.71       1010.33        28.72 o                         
  21   3   6        659.22        720.59        28.91 o                         
  23   3   6         39.58         47.44        14.54 o                         
  25   3   6         72.67         55.73        15.49 o                         
  27   3   6        100.77        153.85        19.22 o                         
  29   3   6         29.98         70.22        30.19 o                         
  31   3   6         46.80         60.35        48.93 o                         
  33   3   6         38.29         -9.70        30.84 o                         
 -34   4   6         31.54         45.46        17.51 o                         
 -32   4   6          4.01          0.49        18.05 o                         
 -30   4   6        524.33        551.72        27.75 o                         
 -28   4   6         19.97         46.08        15.22 o                         
 -26   4   6        555.65        594.28        23.26 o                         
 -24   4   6         38.22         43.83        11.08 o                         
 -22   4   6        406.38        452.88        19.79 o                         
 -20   4   6         23.23         18.73         8.84 o                         
 -18   4   6         13.50         29.84         9.24 o                         
 -16   4   6        251.06        172.87        13.32 o                         
 -14   4   6        437.87        489.06        15.41 o                         
 -12   4   6        491.05        603.06        18.05 o                         
 -10   4   6        284.97        381.64        14.14 o                         
  -8   4   6        829.73        674.86        17.21 o                         
  -6   4   6         31.53         -2.96         4.59 o                         
  -4   4   6       1820.23       1940.46        28.42 o                         
  -2   4   6        566.57        553.72        15.22 o                         
   0   4   6       1687.41       1493.88        19.46 o                         
   2   4   6       1192.21       1417.56        39.12 o                         
   4   4   6        414.91        349.16        11.78 o                         
   6   4   6        427.78        464.02        14.31 o                         
   8   4   6         46.52         75.70         8.52 o                         
  10   4   6       3456.98       2897.86        44.02 o                         
  12   4   6        153.04        245.10        13.42 o                         
  14   4   6       1640.95       1831.39        33.39 o                         
  16   4   6       2973.45       2696.22        47.63 o                         
  18   4   6         21.78         45.23        16.27 o                         
  20   4   6        115.20        102.74        14.98 o                         
  22   4   6         66.25        106.96        16.04 o                         
  24   4   6        224.75        199.10        21.99 o                         
  26   4   6        151.26        216.93        23.65 o                         
  28   4   6        494.85        521.08        36.68 o                         
  30   4   6         10.11         31.20        27.13 o                         
  32   4   6        160.44        138.82        63.39 o                         
 -33   5   6        108.59        102.12        19.05 o                         
 -31   5   6        111.44        141.91        27.05 o                         
 -29   5   6          4.48         -4.73        13.72 o                         
 -27   5   6          0.22         -7.42        11.96 o                         
 -25   5   6         81.71         49.37        12.30 o                         
 -23   5   6         76.92         97.18        13.01 o                         
 -21   5   6         32.86         67.87        10.25 o                         
 -19   5   6         13.74         28.23         8.10 o                         
 -17   5   6       1361.66       1155.27        23.94 o                         
 -15   5   6       4454.59       4465.83        54.05 o                         
 -13   5   6        351.78        456.08        16.62 o                         
 -11   5   6        703.16        708.09        19.39 o                         
  -9   5   6       5121.61       4899.92        54.30 o                         
  -7   5   6          6.25         11.23         5.41 o                         
  -5   5   6        823.20        673.14        14.42 o                         
  -3   5   6        287.34        397.61        14.30 o                         
  -1   5   6       1840.63       2076.71        26.35 o                         
   1   5   6        137.12        104.39         8.94 o                         
   3   5   6        759.60        695.65        14.10 o                         
   5   5   6       1564.33       1561.30        21.86 o                         
   7   5   6        204.95        161.00         9.42 o                         
   9   5   6       4370.12       3929.40        52.43 o                         
  11   5   6       2581.01       2552.94        41.32 o                         
  13   5   6       2435.81       2687.08        47.43 o                         
  15   5   6       1710.53       1917.27        39.21 o                         
  17   5   6       1400.78       1279.32        35.64 o                         
  19   5   6        566.96        519.07        27.42 o                         
  21   5   6         18.56         34.93        14.05 o                         
  23   5   6        330.89        241.00        21.19 o                         
  25   5   6         41.28         48.05        18.26 o                         
  27   5   6         24.13         20.84        18.75 o                         
  29   5   6        906.41       1010.65        46.52 o                         
  31   5   6         62.85         58.61        29.21 o                         
 -32   6   6         19.08         31.97        17.04 o                         
 -30   6   6        282.22        272.41        20.91 o                         
 -28   6   6          1.60          1.93        13.39 o                         
 -26   6   6         20.29         10.95        11.46 o                         
 -24   6   6        890.92        995.35        30.79 o                         
 -22   6   6        661.28        613.45        20.73 o                         
 -20   6   6       1552.68       1560.64        29.83 o                         
 -18   6   6       3030.00       3089.34        42.97 o                         
 -16   6   6          4.87         15.31         7.45 o                         
 -14   6   6       7324.15       7215.09        81.37 o                         
 -12   6   6       3171.25       3047.70        43.84 o                         
 -10   6   6       5003.13       4864.81        61.05 o                         
  -8   6   6        913.82        928.49        20.56 o                         
  -6   6   6       1351.87       1604.20        23.41 o                         
  -4   6   6          0.21         11.33         6.01 o                         
  -2   6   6       1065.25        990.59        17.55 o                         
   0   6   6       2679.23       2469.24        30.91 o                         
   2   6   6        553.63        665.17        20.00 o                         
   4   6   6        502.14        478.56        15.12 o                         
   6   6   6        245.04        219.37        11.13 o                         
   8   6   6       3399.21       3435.49        49.28 o                         
  10   6   6       1367.52       1033.54        28.53 o                         
  12   6   6       1699.38       1813.94        38.24 o                         
  14   6   6       1173.44        981.71        32.07 o                         
  16   6   6        123.90        134.40        16.52 o                         
  18   6   6         96.95        159.26        17.87 o                         
  20   6   6       1098.25       1195.04        38.83 o                         
  22   6   6       3840.02       3831.99        72.77 o                         
  24   6   6         76.93         76.28        17.23 o                         
  26   6   6        148.35        159.79        25.97 o                         
  28   6   6        329.43        406.59        32.38 o                         
  30   6   6          7.30         -3.76        20.13 o                         
 -31   7   6        120.64        104.80        20.09 o                         
 -29   7   6        177.02        207.16        20.66 o                         
 -27   7   6         10.98         -9.05        11.68 o                         
 -25   7   6         14.14         16.59        11.18 o                         
 -23   7   6         54.54         56.10        11.56 o                         
 -21   7   6        201.21        195.90        13.84 o                         
 -19   7   6        445.86        478.53        27.91 o                         
 -17   7   6        873.85        852.65        20.77 o                         
 -15   7   6         46.71         51.23         8.33 o                         
 -13   7   6        428.04        420.17        17.59 o                         
 -11   7   6       2745.48       2562.91        55.62 o                         
  -9   7   6         19.00         17.05         7.57 o                         
  -7   7   6        272.93        309.33        14.03 o                         
  -5   7   6        910.69        975.33        25.46 o                         
  -3   7   6       1184.39       1071.23        17.83 o                         
  -1   7   6       2173.98       2302.25        31.26 o                         
   1   7   6       2444.61       2134.85        32.10 o                         
   3   7   6        291.69        268.69        14.50 o                         
   5   7   6       1908.21       1926.52        31.57 o                         
   7   7   6       2260.92       2234.64        43.27 o                         
   9   7   6        750.65        668.30        28.43 o                         
  11   7   6       4719.86       4700.19        73.06 o                         
  13   7   6        712.31        720.78        27.34 o                         
  15   7   6         27.81         37.22        13.82 o                         
  17   7   6        255.26        275.33        21.74 o                         
  19   7   6        899.84        985.66        57.09 o                         
  21   7   6         19.67          7.25        15.06 o                         
  23   7   6          5.24         15.46        15.64 o                         
  25   7   6        157.74        172.85        26.12 o                         
  27   7   6        820.51        958.67        45.73 o                         
  29   7   6       1007.82       1162.12        52.03 o                         
 -30   8   6          9.43        -18.92        19.91 o                         
 -28   8   6        105.93        120.50        17.21 o                         
 -26   8   6         17.43          5.31        12.83 o                         
 -24   8   6        258.39        281.15        18.86 o                         
 -22   8   6        514.87        500.05        21.83 o                         
 -20   8   6        278.65        262.76        22.23 o                         
 -18   8   6          1.13          0.87         9.92 o                         
 -16   8   6        172.42        151.02        11.79 o                         
 -14   8   6        138.45         84.49         9.90 o                         
 -12   8   6         10.48         16.63         9.51 o                         
 -10   8   6       3064.72       2746.91        42.67 o                         
  -8   8   6        474.78        476.45        17.03 o                         
  -6   8   6       1700.56       1560.76        35.39 o                         
  -4   8   6        491.49        430.44        12.86 o                         
  -2   8   6        107.36         81.18        10.82 o                         
   0   8   6       2218.42       1969.79        34.95 o                         
   2   8   6          0.78          9.03         9.02 o                         
   4   8   6       2111.18       2223.57        40.10 o                         
   6   8   6        165.04        163.67        17.77 o                         
   8   8   6        389.95        345.84        20.02 o                         
  10   8   6       1286.45       1442.09        35.99 o                         
  12   8   6          4.27          3.74        12.15 o                         
  14   8   6        441.13        441.98        25.37 o                         
  16   8   6         52.63         75.19        15.65 o                         
  18   8   6        192.50        149.15        24.43 o                         
  20   8   6        524.80        501.11        35.65 o                         
  22   8   6        199.88        181.89        22.19 o                         
  24   8   6        154.14        168.50        24.67 o                         
  26   8   6        320.09        334.68        30.74 o                         
  28   8   6         56.61         22.57        22.04 o                         
 -27   9   6         67.86         79.93        16.65 o                         
 -25   9   6          1.20        -12.96        12.96 o                         
 -23   9   6        187.21        173.68        16.49 o                         
 -21   9   6         30.21         60.56        12.98 o                         
 -19   9   6        330.70        331.64        17.79 o                         
 -17   9   6         93.97        105.98        11.64 o                         
 -15   9   6        567.62        647.92        27.50 o                         
 -13   9   6         11.09          4.50        10.38 o                         
 -11   9   6       1009.27       1005.53        31.76 o                         
  -9   9   6         40.54         37.00        11.60 o                         
  -7   9   6        758.53        720.86        22.75 o                         
  -5   9   6       1997.62       1819.25        37.22 o                         
  -3   9   6         42.35         66.07        11.72 o                         
  -1   9   6       3075.17       2919.40        48.96 o                         
   1   9   6       1369.27       1302.87        30.10 o                         
   3   9   6        233.02        292.72        18.44 o                         
   5   9   6        355.36        309.11        21.36 o                         
   7   9   6        726.76        736.33        28.94 o                         
   9   9   6        300.53        307.61        20.45 o                         
  11   9   6        650.40        713.97        30.52 o                         
  13   9   6        910.68        840.23        35.12 o                         
  15   9   6         94.84         98.40        21.62 o                         
  17   9   6          2.84         16.58        15.28 o                         
  19   9   6       1121.79       1064.31        41.30 o                         
  21   9   6        118.04        138.52        20.64 o                         
  23   9   6          9.05        -11.26        15.82 o                         
  25   9   6         29.74         48.49        19.64 o                         
  27   9   6        163.88        133.81        26.31 o                         
 -26  10   6        373.97        364.73        23.46 o                         
 -24  10   6        293.63        285.36        20.39 o                         
 -22  10   6         15.80          3.69        13.02 o                         
 -20  10   6        141.12        145.64        15.85 o                         
 -18  10   6        295.23        317.01        21.59 o                         
 -16  10   6         79.16        100.92        16.38 o                         
 -14  10   6         86.83         41.71        11.61 o                         
 -12  10   6          1.43         -5.67        11.45 o                         
 -10  10   6       1297.88       1353.41        34.48 o                         
  -8  10   6        136.33         72.77        12.92 o                         
  -6  10   6        381.06        388.16        19.28 o                         
  -4  10   6          2.09          4.82        11.06 o                         
  -2  10   6        546.66        470.78        24.94 o                         
   0  10   6        148.21        169.50        16.03 o                         
   2  10   6        459.83        451.67        24.00 o                         
   4  10   6         81.13        122.72        16.39 o                         
   6  10   6        516.24        491.61        36.30 o                         
   8  10   6        372.86        397.52        28.50 o                         
  10  10   6        238.40        223.29        19.66 o                         
  12  10   6         11.79         27.11        15.50 o                         
  14  10   6        253.90        196.04        21.52 o                         
  16  10   6        480.09        493.39        29.21 o                         
  18  10   6         30.01         43.64        17.54 o                         
  20  10   6        512.64        446.88        29.93 o                         
  22  10   6        193.02        199.19        24.28 o                         
  24  10   6         51.63         97.79        21.48 o                         
 -23  11   6        155.73        137.39        18.61 o                         
 -21  11   6        250.84        300.57        23.31 o                         
 -19  11   6         12.47          4.12        13.64 o                         
 -17  11   6        103.82         77.04        18.21 o                         
 -15  11   6          0.72         -3.30        14.55 o                         
 -13  11   6         43.14         89.52        15.41 o                         
 -11  11   6         13.13         23.80        13.26 o                         
  -9  11   6         88.95         50.28        14.52 o                         
  -7  11   6         26.33         33.20        14.07 o                         
  -5  11   6        572.40        591.50        32.02 o                         
  -3  11   6        221.16        218.64        18.11 o                         
  -1  11   6        426.15        501.52        24.93 o                         
   1  11   6          5.57          0.03        13.87 o                         
   3  11   6       1034.18       1148.50        37.17 o                         
   5  11   6         69.33         73.39        16.64 o                         
   7  11   6          4.56         -1.24        14.08 o                         
   9  11   6          6.59         16.59        14.48 o                         
  11  11   6          5.82        -14.94        14.94 o                         
  13  11   6          6.53        -15.34        15.34 o                         
  15  11   6          2.41         -2.14        16.12 o                         
  17  11   6         18.78         20.15        17.62 o                         
  19  11   6         39.73         37.65        20.10 o                         
  21  11   6          0.18         16.38        18.45 o                         
  23  11   6          4.21         27.56        20.43 o                         
 -20  12   6         56.50         85.85        17.15 o                         
 -18  12   6         55.62         98.93        17.38 o                         
 -16  12   6         69.11         51.96        18.03 o                         
 -14  12   6         80.74         77.02        18.13 o                         
 -12  12   6        280.06        232.90        19.95 o                         
 -10  12   6         22.60         37.46        16.22 o                         
  -8  12   6        110.98        110.07        18.61 o                         
  -6  12   6        780.88        863.02        43.90 o                         
  -4  12   6          3.42        -11.62        16.30 o                         
  -2  12   6        137.79        150.55        23.57 o                         
   0  12   6        716.42        697.12        30.98 o                         
   2  12   6        131.91        149.98        20.54 o                         
   4  12   6        714.19        757.89        32.47 o                         
   6  12   6        257.35        254.39        27.87 o                         
   8  12   6         42.66         55.83        16.56 o                         
  10  12   6          8.69         25.99        17.37 o                         
  12  12   6        264.29        274.48        25.23 o                         
  14  12   6         34.03          9.12        17.32 o                         
  16  12   6         90.33         50.39        20.36 o                         
  18  12   6         26.21         15.42        19.22 o                         
  20  12   6          5.43         -5.88        19.29 o                         
 -17  13   6        171.65        203.04        24.00 o                         
 -15  13   6       1510.01       1595.66        52.94 o                         
 -13  13   6         20.42         70.62        25.91 o                         
 -11  13   6         74.93         84.29        19.00 o                         
  -9  13   6        917.53        940.94        49.87 o                         
  -7  13   6         22.19         -1.37        19.42 o                         
  -5  13   6        180.39        222.96        28.75 o                         
  -3  13   6          6.28        -20.44        20.44 o                         
  -1  13   6          1.86         -9.20        20.94 o                         
   1  13   6        657.89        682.26        35.78 o                         
   3  13   6       1702.81       1807.28        52.87 o                         
   5  13   6        379.55        363.09        25.87 o                         
   7  13   6        510.27        452.32        28.16 o                         
   9  13   6        652.13        752.68        38.10 o                         
  11  13   6         16.12         33.88        19.21 o                         
  13  13   6       1497.49       1544.97        53.48 o                         
  15  13   6         27.93         55.63        21.72 o                         
 -12  14   6         96.87         53.82        23.07 o                         
 -10  14   6         19.89         36.77        19.81 o                         
  -8  14   6         12.11         25.56        24.73 o                         
  -6  14   6       1162.55       1190.03        56.06 o                         
  -4  14   6        410.84        479.34        39.32 o                         
  -2  14   6        119.65         96.93        27.74 o                         
   0  14   6        177.18        163.32        30.28 o                         
   2  14   6         88.82        148.32        31.20 o                         
   4  14   6        501.68        487.23        34.99 o                         
   6  14   6          1.64          8.04        19.98 o                         
   8  14   6         12.58          1.58        19.71 o                         
  10  14   6        444.36        500.80        33.56 o                         
 -35   1   7          2.65         13.21        16.45 o                         
 -33   1   7         70.57         85.04        17.68 o                         
 -31   1   7          1.38        -13.82        13.82 o                         
 -29   1   7         63.30         65.31        15.61 o                         
 -27   1   7         19.86         22.59        13.17 o                         
 -25   1   7         18.99         16.16        11.89 o                         
 -23   1   7        204.95        189.10        17.73 o                         
 -21   1   7        267.61        191.25        13.49 o                         
 -19   1   7          5.09          0.29         8.67 o                         
 -17   1   7          4.57          3.49         8.94 o                         
 -15   1   7       1663.16       1521.06        27.13 o                         
 -13   1   7       3840.36       4172.39        49.01 o                         
 -11   1   7        554.65        606.27        22.98 o                         
  -9   1   7        195.54        266.42        10.03 o                         
  -7   1   7       1156.31        970.01        23.38 o                         
  -5   1   7          0.59          2.32         4.82 o                         
  -3   1   7        272.24        328.49        10.16 o                         
  -1   1   7        599.63        638.61        15.74 o                         
   1   1   7       2102.74       1924.15        26.03 o                         
   3   1   7       1615.77       1632.34        60.57 o                         
   5   1   7        239.85        262.04        15.61 o                         
   7   1   7        424.02        311.49        11.97 o                         
   9   1   7        943.97       1044.83        19.29 o                         
  11   1   7          4.73          5.09         5.85 o                         
  13   1   7         74.44         33.00         7.88 o                         
  15   1   7        101.06        118.68        13.73 o                         
  17   1   7          8.72         -3.28         8.05 o                         
  19   1   7       1436.17       1396.13        32.78 o                         
  21   1   7          7.43        -12.35        16.10 o                         
  23   1   7        582.73        583.21        58.78 o                         
  25   1   7         59.27         59.44        21.98 o                         
  27   1   7        156.71        162.60        34.04 o                         
  29   1   7          5.73         32.02        28.75 o                         
  31   1   7          1.24        -31.50        31.50 o                         
  33   1   7        210.03        212.45        57.75 o                         
 -34   2   7         77.24         56.84        18.97 o                         
 -32   2   7         19.93         17.04        15.61 o                         
 -30   2   7          0.03          3.85        13.94 o                         
 -28   2   7         91.76         85.48        23.18 o                         
 -26   2   7         27.20         13.90        12.63 o                         
 -24   2   7        106.67        128.80        13.91 o                         
 -22   2   7         40.92         20.58        10.58 o                         
 -20   2   7        197.42        200.73        13.39 o                         
 -18   2   7       1216.25       1162.20        25.52 o                         
 -16   2   7         49.56         49.78         8.34 o                         
 -14   2   7       2569.36       2193.69        50.49 o                         
 -12   2   7       1838.86       1873.15        32.10 o                         
 -10   2   7          4.69          8.42         5.18 o                         
  -8   2   7       6084.47       5502.94        61.65 o                         
  -6   2   7          0.18          0.17         5.38 o                         
  -4   2   7       4366.33       4534.12        49.15 o                         
  -2   2   7        246.03        370.33        16.24 o                         
   0   2   7        337.06        442.61        15.90 o                         
   2   2   7       3168.48       3073.97        37.78 o                         
   4   2   7      15569.22      15801.23       156.63 o                         
   6   2   7       2205.88       2387.69        33.62 o                         
   8   2   7       3705.32       3483.01        44.97 o                         
  10   2   7       3341.70       3305.84        45.90 o                         
  12   2   7       2254.35       2022.30        34.97 o                         
  14   2   7          4.67         -7.77         7.77 o                         
  16   2   7        373.74        331.89        16.33 o                         
  18   2   7         14.31         13.42         9.64 o                         
  20   2   7       1976.97       1849.62        36.44 o                         
  22   2   7        102.47         91.95        21.35 o                         
  24   2   7          6.90        -16.33        23.91 o                         
  26   2   7        134.65        147.92        33.84 o                         
  28   2   7         35.12         19.36        27.31 o                         
  30   2   7          0.02        -10.09        37.37 o                         
  32   2   7         95.35        102.88        35.51 o                         
 -33   3   7         36.36         65.82        18.16 o                         
 -31   3   7          0.91          2.50        14.36 o                         
 -29   3   7        684.39        740.78        29.49 o                         
 -27   3   7          1.43        -11.73        11.73 o                         
 -25   3   7          4.09         13.87        11.63 o                         
 -23   3   7          0.13          5.40        10.56 o                         
 -21   3   7        255.77        240.97        15.11 o                         
 -19   3   7          0.42          8.33         9.65 o                         
 -17   3   7       2639.58       2677.36        41.38 o                         
 -15   3   7       4175.85       3977.04        48.78 o                         
 -13   3   7       1293.07       1409.24        21.64 o                         
 -11   3   7        629.48        689.03        17.59 o                         
  -9   3   7       1217.70       1032.84        25.92 o                         
  -7   3   7       1225.47       1058.12        18.92 o                         
  -5   3   7          3.23          7.36         5.10 o                         
  -3   3   7        478.03        472.87        11.44 o                         
  -1   3   7      15859.19      16567.38       150.94 o                         
   1   3   7      11084.79      10851.08       101.16 o                         
   3   3   7        370.93        479.89        13.56 o                         
   5   3   7        107.71         95.13         9.61 o                         
   7   3   7       4332.55       4175.81        57.80 o                         
   9   3   7        180.62        224.33        12.84 o                         
  11   3   7        196.31        235.70        13.55 o                         
  13   3   7       4487.40       4444.02        62.69 o                         
  15   3   7         60.86         56.40        10.21 o                         
  17   3   7       1736.34       1626.20        37.88 o                         
  19   3   7       1870.82       1736.32        54.19 o                         
  21   3   7       1411.83       1280.89        57.82 o                         
  23   3   7          2.08        -14.41        16.24 o                         
  25   3   7        233.31        211.10        47.71 o                         
  27   3   7        452.70        492.13        48.92 o                         
  29   3   7        719.42        644.14        60.64 o                         
  31   3   7        211.60        329.25        50.57 o                         
 -32   4   7         61.78         33.59        24.18 o                         
 -30   4   7         28.55         -5.67        15.54 o                         
 -28   4   7         34.55         60.26        14.40 o                         
 -26   4   7         86.43         90.46        13.94 o                         
 -24   4   7       1765.97       1654.60        35.15 o                         
 -22   4   7         35.00         58.79        11.15 o                         
 -20   4   7          2.29         10.99         8.59 o                         
 -18   4   7       3199.22       3236.60        50.00 o                         
 -16   4   7        854.71        810.57        20.43 o                         
 -14   4   7        399.93        365.59        14.88 o                         
 -12   4   7        691.96        739.40        15.18 o                         
 -10   4   7        302.37        334.86        10.41 o                         
  -8   4   7       5328.09       4534.92        53.02 o                         
  -6   4   7      10592.32      10726.48       105.57 o                         
  -4   4   7        134.38        140.63         7.80 o                         
  -2   4   7        308.61        383.89        16.16 o                         
   0   4   7      10694.15      10432.97        95.13 o                         
   2   4   7       2614.11       2616.33        31.30 o                         
   4   4   7       6355.75       6540.68        71.42 o                         
   6   4   7        435.95        439.52        15.78 o                         
   8   4   7       1339.36       1190.92        25.87 o                         
  10   4   7       7255.46       7056.69        90.78 o                         
  12   4   7        332.17        274.85        18.23 o                         
  14   4   7       2940.97       3192.04        50.13 o                         
  16   4   7        450.32        433.76        28.74 o                         
  18   4   7         16.68         21.01        12.47 o                         
  20   4   7        396.02        377.23        23.21 o                         
  22   4   7       2194.82       2199.56        50.26 o                         
  24   4   7        363.66        444.96        33.03 o                         
  26   4   7          0.91        -16.02        24.82 o                         
  28   4   7        325.76        278.02        42.54 o                         
  30   4   7          3.76        345.01       391.63 o                         
  32   4   7        123.05        138.11        44.26 o                         
 -33   5   7         56.31         40.94        18.78 o                         
 -31   5   7         96.97         96.01        20.81 o                         
 -29   5   7         13.00         30.60        15.08 o                         
 -27   5   7       2081.44       2123.28        45.28 o                         
 -25   5   7         44.40         47.98        12.74 o                         
 -23   5   7        288.21        241.39        15.74 o                         
 -21   5   7         10.73         -7.26         8.86 o                         
 -19   5   7        228.30        198.29        13.58 o                         
 -17   5   7       1039.09       1005.88        22.72 o                         
 -15   5   7         31.22         32.16         9.94 o                         
 -13   5   7         97.65         98.23        10.76 o                         
 -11   5   7        352.28        310.04        14.17 o                         
  -9   5   7       3894.75       3596.92        46.00 o                         
  -7   5   7       1030.66        907.52        18.47 o                         
  -5   5   7      10896.94      10961.19       108.20 o                         
  -3   5   7          0.98         -4.88         5.47 o                         
  -1   5   7          2.28         18.02         5.96 o                         
   1   5   7      12758.54      12793.18       129.42 o                         
   3   5   7         36.11         41.32         6.19 o                         
   5   5   7        289.72        244.37        12.60 o                         
   7   5   7       3328.85       3057.68        44.54 o                         
   9   5   7         72.93         91.49        10.41 o                         
  11   5   7       1990.96       2141.89        38.61 o                         
  13   5   7       1911.54       1904.59        39.55 o                         
  15   5   7        343.48        351.58        19.76 o                         
  17   5   7        867.19        962.15        33.35 o                         
  19   5   7        993.09        999.11        39.28 o                         
  21   5   7        137.62        156.84        18.15 o                         
  23   5   7        283.83        337.32        26.61 o                         
  25   5   7        160.63        212.60        24.83 o                         
  27   5   7          1.12         41.14        29.56 o                         
  29   5   7        727.04        653.32        79.86 o                         
  31   5   7          8.02         37.05        34.23 o                         
 -32   6   7         87.07         64.89        17.52 o                         
 -30   6   7        113.16        102.00        17.29 o                         
 -28   6   7         79.77        160.11        16.93 o                         
 -26   6   7        381.02        371.03        19.85 o                         
 -24   6   7        365.82        337.81        17.27 o                         
 -22   6   7        143.21        150.09        11.90 o                         
 -20   6   7          9.04         -4.45         9.70 o                         
 -18   6   7       2100.63       1968.33        31.15 o                         
 -16   6   7       1390.81       1297.40        27.10 o                         
 -14   6   7        611.16        571.61        19.10 o                         
 -12   6   7       2147.22       1860.72        30.19 o                         
 -10   6   7          1.62         13.55         9.22 o                         
  -8   6   7       6649.75       6054.46        73.05 o                         
  -6   6   7        877.40        910.76        18.57 o                         
  -4   6   7        320.72        329.93        12.23 o                         
  -2   6   7        151.46        174.38        10.50 o                         
   0   6   7       2512.79       2388.27        31.82 o                         
   2   6   7         55.65         65.26         8.64 o                         
   4   6   7       1966.48       1999.26        34.82 o                         
   6   6   7       1291.22       1052.72        25.49 o                         
   8   6   7        233.29        158.18        13.02 o                         
  10   6   7       8913.45       8684.43       118.43 o                         
  12   6   7       3941.86       3664.84        61.43 o                         
  14   6   7       1039.48       1023.85        31.30 o                         
  16   6   7       2149.38       2203.14        50.50 o                         
  18   6   7        157.47        189.96        19.44 o                         
  20   6   7         43.18         30.85        14.98 o                         
  22   6   7       1189.16       1263.69        41.29 o                         
  24   6   7         60.58        102.95        22.38 o                         
  26   6   7         16.04         44.21        21.89 o                         
  28   6   7        514.38        621.52       136.20 o                         
  30   6   7        108.63        109.02        36.30 o                         
 -29   7   7         24.17         38.39        15.45 o                         
 -27   7   7         45.24         21.45        12.97 o                         
 -25   7   7         12.40          9.28        11.62 o                         
 -23   7   7         36.91         29.58        10.44 o                         
 -21   7   7        322.78        366.59        18.91 o                         
 -19   7   7        104.54         80.13        14.76 o                         
 -17   7   7        617.88        619.90        21.03 o                         
 -15   7   7        260.69        262.58        14.74 o                         
 -13   7   7       1459.57       1530.06        30.60 o                         
 -11   7   7        109.46        117.97        12.57 o                         
  -9   7   7       6404.04       6277.97        76.87 o                         
  -7   7   7       3021.57       3017.85        41.12 o                         
  -5   7   7        324.96        375.57        16.43 o                         
  -3   7   7       5807.54       5577.94        59.61 o                         
  -1   7   7         47.30         33.32         8.59 o                         
   1   7   7       1925.70       1931.58        32.50 o                         
   3   7   7        255.80        294.43        15.75 o                         
   5   7   7       3342.95       3215.61        55.41 o                         
   7   7   7        553.88        549.95        28.64 o                         
   9   7   7       5452.84       5381.07        81.84 o                         
  11   7   7        196.10        186.70        18.00 o                         
  13   7   7       1303.27       1236.15        40.56 o                         
  15   7   7        288.27        398.36        24.44 o                         
  17   7   7         46.70         47.35        15.44 o                         
  19   7   7        225.80        203.89        20.69 o                         
  21   7   7          0.28         16.45        15.59 o                         
  23   7   7        324.56        372.22        26.50 o                         
  25   7   7        279.50        295.35        29.41 o                         
  27   7   7          0.54         -0.32        21.93 o                         
  29   7   7          0.96         40.72        30.40 o                         
 -28   8   7        162.74        168.44        22.88 o                         
 -26   8   7         15.10          6.04        12.88 o                         
 -24   8   7         16.76         24.63        12.28 o                         
 -22   8   7        594.22        608.35        21.63 o                         
 -20   8   7          3.75         -6.05        14.81 o                         
 -18   8   7        433.85        350.10        22.82 o                         
 -16   8   7         93.19        106.19        13.12 o                         
 -14   8   7        848.63        825.15        27.51 o                         
 -12   8   7       1933.31       1911.72        37.66 o                         
 -10   8   7       1789.35       1712.38        33.24 o                         
  -8   8   7        930.36        986.06        24.37 o                         
  -6   8   7       1138.12       1103.47        25.32 o                         
  -4   8   7        953.91        894.36        25.93 o                         
  -2   8   7          0.25          3.64         9.54 o                         
   0   8   7        483.74        538.81        21.54 o                         
   2   8   7        294.32        275.21        18.78 o                         
   4   8   7         92.98         70.75        13.76 o                         
   6   8   7       2006.13       2065.57        43.59 o                         
   8   8   7         76.44         71.49        15.40 o                         
  10   8   7        171.70        139.51        16.44 o                         
  12   8   7        144.76         76.22        14.97 o                         
  14   8   7         27.96         42.08        15.71 o                         
  16   8   7        585.18        607.58        30.82 o                         
  18   8   7        364.23        389.77        26.52 o                         
  20   8   7        250.44        239.65        23.41 o                         
  22   8   7         17.41         17.98        17.13 o                         
  24   8   7       1060.89       1047.23        43.20 o                         
  26   8   7         21.99        -16.96        20.02 o                         
 -27   9   7        237.57        238.46        19.86 o                         
 -25   9   7        387.00        394.04        24.77 o                         
 -23   9   7        517.81        527.67        22.31 o                         
 -21   9   7        981.53        923.64        38.89 o                         
 -19   9   7        398.77        413.91        30.29 o                         
 -17   9   7          1.91          6.73        17.41 o                         
 -15   9   7        469.53        461.67        24.67 o                         
 -13   9   7        367.00        375.40        22.66 o                         
 -11   9   7          0.87         -3.39        12.62 o                         
  -9   9   7        238.45        253.29        15.96 o                         
  -7   9   7       1030.00       1054.27        28.04 o                         
  -5   9   7          3.58         -6.86        11.99 o                         
  -3   9   7       8567.25       8304.42       109.26 o                         
  -1   9   7       1567.47       1517.11        37.62 o                         
   1   9   7       1118.02        890.97        31.38 o                         
   3   9   7       1247.94       1062.53        33.23 o                         
   5   9   7       1203.16       1157.30        35.00 o                         
   7   9   7          4.02          5.03        12.82 o                         
   9   9   7         98.23         77.42        15.48 o                         
  11   9   7        213.16        250.17        20.11 o                         
  13   9   7         59.69         37.91        15.71 o                         
  15   9   7       1588.42       1744.69        47.36 o                         
  17   9   7        309.05        351.47        26.05 o                         
  19   9   7        610.50        676.90        34.33 o                         
  21   9   7        503.61        433.67        29.25 o                         
  23   9   7        227.22        238.62        25.15 o                         
  25   9   7        406.27        380.99        29.87 o                         
 -24  10   7         90.76         59.20        17.84 o                         
 -22  10   7        219.01        269.34        22.31 o                         
 -20  10   7         65.93         52.91        18.18 o                         
 -18  10   7         40.45         24.67        19.58 o                         
 -16  10   7        282.97        364.58        29.07 o                         
 -14  10   7         13.08         11.09        15.74 o                         
 -12  10   7       1800.38       1947.81        58.90 o                         
 -10  10   7        101.93         99.72        13.98 o                         
  -8  10   7        271.59        274.88        17.28 o                         
  -6  10   7       3196.70       3161.38        53.00 o                         
  -4  10   7        485.16        537.12        43.41 o                         
  -2  10   7         51.89         59.37        17.47 o                         
   0  10   7        184.00        150.96        19.63 o                         
   2  10   7        585.00        567.30        26.87 o                         
   4  10   7        294.28        277.37        20.57 o                         
   6  10   7       3229.24       3323.74        61.88 o                         
   8  10   7        139.88        150.75        18.39 o                         
  10  10   7         77.19         63.76        15.96 o                         
  12  10   7        732.69        718.87        34.11 o                         
  14  10   7         29.30         19.25        16.89 o                         
  16  10   7         83.87         84.36        19.35 o                         
  18  10   7        177.32        156.91        24.13 o                         
  20  10   7         30.98         26.64        18.75 o                         
  22  10   7         47.71          9.84        18.60 o                         
  24  10   7        286.33        261.99        27.33 o                         
 -23  11   7        181.56        173.26        26.98 o                         
 -21  11   7        139.34        191.17        24.02 o                         
 -19  11   7        533.14        516.71        28.31 o                         
 -17  11   7         41.24         62.17        16.69 o                         
 -15  11   7         96.22         74.33        16.19 o                         
 -13  11   7       1372.30       1546.73        39.88 o                         
 -11  11   7         84.33        115.82        16.08 o                         
  -9  11   7         90.82         75.45        16.58 o                         
  -7  11   7          0.92        -13.55        13.55 o                         
  -5  11   7        532.55        483.76        30.41 o                         
  -3  11   7        118.14        110.76        20.48 o                         
  -1  11   7        223.71        200.89        23.24 o                         
   1  11   7        127.40        114.32        20.29 o                         
   3  11   7       1866.18       1807.60        44.92 o                         
   5  11   7        443.51        399.76        31.33 o                         
   7  11   7        112.88         83.72        17.16 o                         
   9  11   7        583.04        656.21        30.78 o                         
  11  11   7         32.98         16.59        16.82 o                         
  13  11   7          2.89          7.61        17.22 o                         
  15  11   7        791.81        688.43        35.40 o                         
  17  11   7         63.96         59.17        23.98 o                         
  19  11   7         66.29         44.92        19.94 o                         
  21  11   7        484.20        493.50        47.20 o                         
 -18  12   7        152.36        112.62        20.89 o                         
 -16  12   7        494.14        548.72        30.26 o                         
 -14  12   7        448.87        415.25        26.66 o                         
 -12  12   7        777.81        718.48        32.44 o                         
 -10  12   7        112.43        105.05        19.48 o                         
  -8  12   7         41.82         54.98        22.44 o                         
  -6  12   7        508.87        417.43        34.17 o                         
  -4  12   7        534.82        692.43        41.15 o                         
  -2  12   7         14.12          5.75        20.80 o                         
   0  12   7          4.06         17.15        19.56 o                         
   2  12   7        130.05        140.50        22.30 o                         
   4  12   7       1849.42       1960.89        59.04 o                         
   6  12   7        712.52        655.42        38.48 o                         
   8  12   7        238.61        236.57        22.70 o                         
  10  12   7         50.95         83.03        19.87 o                         
  12  12   7       2097.41       2134.02        75.13 o                         
  14  12   7         13.11         25.89        18.60 o                         
  16  12   7        111.03        120.62        22.81 o                         
  18  12   7          1.69          0.80        18.83 o                         
 -15  13   7        351.12        391.96        30.15 o                         
 -13  13   7         71.36         21.83        19.94 o                         
 -11  13   7          6.87          2.45        18.85 o                         
  -9  13   7        235.05        197.35        29.85 o                         
  -7  13   7        124.09        165.25        29.00 o                         
  -5  13   7         88.14         48.61        24.40 o                         
  -3  13   7        367.02        383.53        35.47 o                         
  -1  13   7        191.24        157.94        28.13 o                         
   1  13   7         47.60         10.10        24.55 o                         
   3  13   7        829.89        833.51        45.26 o                         
   5  13   7         21.97          9.85        19.83 o                         
   7  13   7         61.02         72.21        22.85 o                         
   9  13   7         28.32         24.68        20.57 o                         
  11  13   7        217.46        261.19        29.06 o                         
  13  13   7        155.07        108.35        25.01 o                         
  -8  14   7         18.03         16.20        24.68 o                         
  -6  14   7          4.54         -6.81        27.83 o                         
  -4  14   7          2.59         -5.16        24.34 o                         
  -2  14   7         45.06         24.04        26.72 o                         
   0  14   7         39.74         12.23        26.08 o                         
   2  14   7          8.74         41.24        25.64 o                         
   4  14   7         12.39         -8.80        26.35 o                         
   6  14   7          0.79        -21.21        23.72 o                         
 -34   0   8        200.72        252.92        32.70 o                         
 -32   0   8        373.76        357.04        33.97 o                         
 -30   0   8        423.68        342.66        32.22 o                         
 -28   0   8        515.20        533.62        36.45 o                         
 -26   0   8        102.13        145.20        22.96 o                         
 -24   0   8       1839.35       1932.54        58.16 o                         
 -22   0   8        158.00        214.17        21.06 o                         
 -20   0   8        898.78        930.38        35.71 o                         
 -18   0   8         99.36         95.18        18.73 o                         
 -16   0   8       3870.52       3762.76        84.50 o                         
 -14   0   8         26.46         47.33        14.97 o                         
 -12   0   8       5313.01       4840.98        81.94 o                         
 -10   0   8         98.19        123.32        10.41 o                         
  -8   0   8         67.92        228.29        12.95 o                         
  -6   0   8       5749.55       5234.29        71.56 o                         
  -4   0   8        315.88        245.50        13.22 o                         
  -2   0   8        697.79        671.04        27.43 o                         
   0   0   8          9.51         -7.83         7.83 o                         
   2   0   8       6716.96       6907.78       104.86 o                         
   4   0   8       6467.22       6313.67        97.38 o                         
   6   0   8      16671.95      16935.17       237.34 o                         
   8   0   8         48.82         93.04        10.40 o                         
  10   0   8       1198.04       1492.75        36.79 o                         
  12   0   8       3604.73       3650.52        81.57 o                         
  14   0   8      11242.75      11607.64       211.67 o                         
  16   0   8        184.30        247.33        22.73 o                         
  18   0   8        151.85        131.45        19.42 o                         
  20   0   8        410.23        371.17        48.37 o                         
  22   0   8        290.60        166.54        36.42 o                         
  24   0   8         51.78        109.76        34.49 o                         
  26   0   8        825.99        696.99       109.15 o                         
  28   0   8          1.15        -44.52        44.52 o                         
  30   0   8        161.34        170.37        72.77 o                         
  32   0   8        469.29        487.90       100.17 o                         
 -33   1   8        290.85        309.01        23.50 o                         
 -31   1   8        298.64        313.75        22.73 o                         
 -29   1   8         51.25         42.09        14.77 o                         
 -27   1   8         98.49         47.24        14.02 o                         
 -25   1   8        465.03        538.38        25.20 o                         
 -23   1   8       1112.25       1090.12        31.90 o                         
 -21   1   8       2862.68       2756.16        44.26 o                         
 -19   1   8         33.05         76.73        12.00 o                         
 -17   1   8        770.69        837.25        26.69 o                         
 -15   1   8       6571.27       6513.99        91.02 o                         
 -13   1   8        356.65        279.80        12.08 o                         
 -11   1   8       1246.35       1109.22        20.79 o                         
  -9   1   8       1118.82        909.27        17.92 o                         
  -7   1   8       2975.01       2883.94        32.76 o                         
  -5   1   8       2577.11       2425.77        28.50 o                         
  -3   1   8        644.55        544.30        13.10 o                         
  -1   1   8       1687.82       1487.09        22.64 o                         
   1   1   8         25.67         10.64         5.46 o                         
   3   1   8       9384.82       9309.21        96.25 o                         
   5   1   8       1084.19        976.21        29.84 o                         
   7   1   8         16.04         17.50         8.16 o                         
   9   1   8       1669.99       1493.55        28.86 o                         
  11   1   8         86.44        108.30        10.50 o                         
  13   1   8        275.78        301.10        15.98 o                         
  15   1   8       2601.96       2629.45        50.64 o                         
  17   1   8         82.90         82.68        13.17 o                         
  19   1   8         80.71         70.68        15.06 o                         
  21   1   8       2323.52       2324.13        70.25 o                         
  23   1   8        128.64        172.61        38.92 o                         
  25   1   8        704.24        857.33        60.64 o                         
  27   1   8          4.74        -14.13        28.15 o                         
  29   1   8          3.34          3.65        27.82 o                         
  31   1   8        427.08        240.09        74.48 o                         
 -32   2   8        250.35        277.36        22.43 o                         
 -30   2   8         77.70         75.12        16.36 o                         
 -28   2   8         48.97         93.23        15.62 o                         
 -26   2   8         15.84         31.51        13.22 o                         
 -24   2   8        477.66        489.80        21.70 o                         
 -22   2   8         92.57         89.06        12.20 o                         
 -20   2   8        478.74        404.59        19.41 o                         
 -18   2   8        509.82        470.88        19.80 o                         
 -16   2   8        769.08        748.05        22.98 o                         
 -14   2   8        517.48        506.37        15.40 o                         
 -12   2   8        209.41        146.18         9.45 o                         
 -10   2   8        494.64        508.58        20.59 o                         
  -8   2   8         25.68         32.51         6.56 o                         
  -6   2   8       1370.50        953.15        17.79 o                         
  -4   2   8        462.78        433.46        11.98 o                         
  -2   2   8        136.86        187.30         8.47 o                         
   0   2   8       1080.98       1001.13        19.51 o                         
   2   2   8       1071.91       1060.28        19.66 o                         
   4   2   8       4109.77       4193.51        52.50 o                         
   6   2   8        399.21        403.12        20.02 o                         
   8   2   8        410.17        425.03        16.28 o                         
  10   2   8          1.06         -5.28         7.52 o                         
  12   2   8       3981.21       3978.95        56.04 o                         
  14   2   8       1197.32       1203.78        27.76 o                         
  16   2   8        627.26        707.81        24.43 o                         
  18   2   8          7.19          6.27        13.29 o                         
  20   2   8         45.20         37.62        14.40 o                         
  22   2   8         11.29         15.10        25.08 o                         
  24   2   8         48.84         89.61        29.30 o                         
  26   2   8        326.34        268.98        39.86 o                         
  28   2   8        188.23        168.45        37.81 o                         
  30   2   8         49.86         40.06        34.87 o                         
  32   2   8          2.22          1.03        30.60 o                         
 -33   3   8         31.17          7.28        21.10 o                         
 -31   3   8        134.75         99.72        17.39 o                         
 -29   3   8        219.04        235.97        20.04 o                         
 -27   3   8         20.93         24.23        13.63 o                         
 -25   3   8        411.37        466.23        21.43 o                         
 -23   3   8          0.05         -3.27        10.78 o                         
 -21   3   8        255.43        286.71        15.62 o                         
 -19   3   8        296.48        257.94        18.52 o                         
 -17   3   8        322.83        439.91        15.94 o                         
 -15   3   8       2971.03       2812.66        36.98 o                         
 -13   3   8        200.77        197.91        10.63 o                         
 -11   3   8       2958.33       3057.31        39.38 o                         
  -9   3   8        534.87        624.87        21.10 o                         
  -7   3   8       6242.26       5919.56        72.80 o                         
  -5   3   8       2195.90       2142.16        29.91 o                         
  -3   3   8      10158.67       9685.03        92.91 o                         
  -1   3   8       3017.85       3304.58        46.95 o                         
   1   3   8       1335.41       1376.50        39.66 o                         
   3   3   8       3893.23       3842.36        47.05 o                         
   5   3   8          1.17          5.74         7.38 o                         
   7   3   8          0.26          4.46         8.12 o                         
   9   3   8         12.69          6.28         8.64 o                         
  11   3   8        344.78        356.97        18.52 o                         
  13   3   8       1010.01       1023.93        26.50 o                         
  15   3   8        772.22        873.95        39.76 o                         
  17   3   8        399.71        416.92        30.23 o                         
  19   3   8         55.98         67.34        20.60 o                         
  21   3   8       1965.27       1861.07        62.75 o                         
  23   3   8        494.94        546.53        49.14 o                         
  25   3   8       1073.03        963.87        65.40 o                         
  27   3   8        133.74        154.78        35.81 o                         
  29   3   8        132.11         84.69        39.57 o                         
  31   3   8         25.51        -12.86        30.98 o                         
 -32   4   8          5.92          4.98        16.06 o                         
 -30   4   8         78.44         60.65        17.78 o                         
 -28   4   8       1060.26        943.75        32.28 o                         
 -26   4   8         20.75          5.38        13.85 o                         
 -24   4   8       1254.45       1380.97        33.39 o                         
 -22   4   8         81.45        104.91        12.92 o                         
 -20   4   8        617.22        584.70        31.00 o                         
 -18   4   8        143.65        164.11        13.18 o                         
 -16   4   8         58.40         44.86         8.11 o                         
 -14   4   8        626.22        682.06        20.52 o                         
 -12   4   8        330.33        443.70        13.18 o                         
 -10   4   8         11.49         38.64         8.14 o                         
  -8   4   8       1160.57        952.85        21.61 o                         
  -6   4   8       5885.09       5781.91        71.81 o                         
  -4   4   8        736.98        859.08        16.95 o                         
  -2   4   8       6406.08       6724.08        65.19 o                         
   0   4   8       3248.19       3182.25        50.01 o                         
   2   4   8        410.14        435.12        14.92 o                         
   4   4   8        113.34        122.64        10.67 o                         
   6   4   8         36.57         37.40         9.09 o                         
   8   4   8        381.71        353.24        21.84 o                         
  10   4   8       1043.67       1093.07        38.23 o                         
  12   4   8       2058.95       2180.68        39.71 o                         
  14   4   8       1995.17       1847.59        36.82 o                         
  16   4   8       1207.81       1162.72        36.29 o                         
  18   4   8        470.53        532.22        29.76 o                         
  20   4   8        677.90        604.52        33.60 o                         
  22   4   8        259.40        216.60        28.31 o                         
  24   4   8        104.76        157.58        35.48 o                         
  26   4   8        463.60        465.14        50.74 o                         
  28   4   8         12.03         37.74        31.87 o                         
  30   4   8         10.07         14.16        30.98 o                         
 -31   5   8         29.26         47.95        16.20 o                         
 -29   5   8         85.06         62.59        16.81 o                         
 -27   5   8        163.08        264.18        19.22 o                         
 -25   5   8        197.72        193.95        16.18 o                         
 -23   5   8          0.00         -9.93         9.93 o                         
 -21   5   8        254.35        233.67        14.18 o                         
 -19   5   8        259.49        239.58        14.84 o                         
 -17   5   8        919.50        967.43        21.81 o                         
 -15   5   8         18.88         18.09         9.81 o                         
 -13   5   8       2442.65       2463.88        37.89 o                         
 -11   5   8        750.55        827.33        22.09 o                         
  -9   5   8       1319.85       1496.72        30.26 o                         
  -7   5   8        658.12        602.17        16.27 o                         
  -5   5   8       1912.18       1791.26        27.87 o                         
  -3   5   8         13.47         24.29         6.21 o                         
  -1   5   8       2451.62       2464.31        42.15 o                         
   1   5   8       1493.99       1378.17        25.06 o                         
   3   5   8         63.48         75.94         9.83 o                         
   5   5   8        124.01        124.21        11.20 o                         
   7   5   8       1833.04       1612.11        30.96 o                         
   9   5   8        484.61        521.23        19.44 o                         
  11   5   8          2.85         16.34        11.56 o                         
  13   5   8       1436.57       1380.51        34.97 o                         
  15   5   8       2101.12       2222.82        46.16 o                         
  17   5   8        392.95        458.76        25.68 o                         
  19   5   8        397.22        398.97        32.29 o                         
  21   5   8          2.93        -12.65        15.92 o                         
  23   5   8          5.09         -3.39        19.84 o                         
  25   5   8        366.34        441.45        64.20 o                         
  27   5   8          8.41         40.61        42.89 o                         
  29   5   8         36.89         40.54        33.41 o                         
 -30   6   8         43.65         35.34        15.68 o                         
 -28   6   8         12.78         31.07        13.68 o                         
 -26   6   8        114.30        144.94        15.65 o                         
 -24   6   8          0.14         -3.80        10.86 o                         
 -22   6   8        199.90        207.37        13.91 o                         
 -20   6   8        673.79        744.97        32.60 o                         
 -18   6   8        112.63        161.19        13.66 o                         
 -16   6   8        603.39        547.51        19.24 o                         
 -14   6   8        246.17        239.42        13.95 o                         
 -12   6   8       1497.26       1593.11        28.84 o                         
 -10   6   8       3437.46       3533.07        51.80 o                         
  -8   6   8       2674.28       2535.36        34.95 o                         
  -6   6   8         84.14         99.91        10.20 o                         
  -4   6   8        696.61        652.99        20.19 o                         
  -2   6   8       1007.96        922.77        20.03 o                         
   0   6   8         15.94         17.93        10.38 o                         
   2   6   8        510.30        558.30        20.58 o                         
   4   6   8       2187.25       2231.90        38.98 o                         
   6   6   8        337.63        362.97        16.44 o                         
   8   6   8       8721.65       8937.21       116.52 o                         
  10   6   8       1932.78       1910.45        41.63 o                         
  12   6   8        850.30        863.58        30.80 o                         
  14   6   8        429.27        469.96        28.02 o                         
  16   6   8        365.58        387.73        28.64 o                         
  18   6   8          7.21         18.24        14.88 o                         
  20   6   8          1.20        -15.46        15.46 o                         
  22   6   8          0.58        -17.48        17.48 o                         
  24   6   8        667.32        733.14        54.06 o                         
  26   6   8        769.04        938.51        69.61 o                         
  28   6   8         49.65         75.74        34.76 o                         
 -29   7   8          2.44         -0.35        13.79 o                         
 -27   7   8        317.56        350.48        19.93 o                         
 -25   7   8        181.17        219.67        15.91 o                         
 -23   7   8         16.53         -7.04        13.82 o                         
 -21   7   8          0.02        -14.25        14.25 o                         
 -19   7   8        204.44        205.91        17.81 o                         
 -17   7   8         73.80         67.15        11.46 o                         
 -15   7   8         31.46         29.99        10.16 o                         
 -13   7   8       1441.24       1309.56        30.82 o                         
 -11   7   8        604.80        672.89        21.69 o                         
  -9   7   8        272.90        313.22        16.44 o                         
  -7   7   8          0.35         -5.14         7.93 o                         
  -5   7   8          1.94         14.77         8.72 o                         
  -3   7   8          1.03         -7.75         9.34 o                         
  -1   7   8       1676.98       1690.38        37.39 o                         
   1   7   8       3132.53       3103.24        51.67 o                         
   3   7   8          0.69         -5.01        10.12 o                         
   5   7   8        794.87        782.70        28.69 o                         
   7   7   8       1428.49       1388.97        35.68 o                         
   9   7   8         81.75        101.38        15.51 o                         
  11   7   8         37.88         65.24        14.41 o                         
  13   7   8         46.49         63.16        14.56 o                         
  15   7   8        793.23        694.99        31.77 o                         
  17   7   8        849.77        961.52        38.12 o                         
  19   7   8        486.90        539.29        37.52 o                         
  21   7   8        144.22        179.26        46.95 o                         
  23   7   8        513.92        605.06        38.84 o                         
  25   7   8          8.04         -7.90        23.28 o                         
  27   7   8         10.48        -31.47        31.47 o                         
 -28   8   8          7.64         -8.56        14.13 o                         
 -26   8   8         89.17         96.23        20.24 o                         
 -24   8   8         38.91         73.09        18.14 o                         
 -22   8   8        225.67        185.32        22.37 o                         
 -20   8   8          6.55          4.26        15.00 o                         
 -18   8   8        298.89        269.34        20.21 o                         
 -16   8   8         56.69         35.80        10.89 o                         
 -14   8   8        496.27        488.15        22.39 o                         
 -12   8   8          0.44         11.49        10.42 o                         
 -10   8   8        266.06        272.64        16.51 o                         
  -8   8   8         15.49         44.15        10.59 o                         
  -6   8   8        928.67       1018.30        25.51 o                         
  -4   8   8       3178.64       2775.16        52.50 o                         
  -2   8   8        626.23        622.49        35.38 o                         
   0   8   8        872.18        825.13        30.75 o                         
   2   8   8        152.00        169.46        19.09 o                         
   4   8   8       1593.93       1643.86        42.05 o                         
   6   8   8        306.29        351.08        22.73 o                         
   8   8   8        969.50       1043.54        53.63 o                         
  10   8   8       1046.89        982.75        33.73 o                         
  12   8   8        574.22        556.27        27.38 o                         
  14   8   8         22.37         49.57        15.82 o                         
  16   8   8        243.37        280.25        23.81 o                         
  18   8   8         75.91         89.06        20.19 o                         
  20   8   8         11.85         -4.90        18.90 o                         
  22   8   8         78.12         47.73        29.73 o                         
  24   8   8        704.73        742.80        47.88 o                         
  26   8   8         73.50        138.14        32.07 o                         
 -25   9   8          1.02         15.08        17.08 o                         
 -23   9   8         13.38         22.85        14.30 o                         
 -21   9   8          6.38        -18.72        18.72 o                         
 -19   9   8          3.29          2.01        16.46 o                         
 -17   9   8         40.34         41.92        17.06 o                         
 -15   9   8        121.61        125.54        19.02 o                         
 -13   9   8        354.67        307.02        18.93 o                         
 -11   9   8        176.20        177.97        17.66 o                         
  -9   9   8          8.90         18.14        10.23 o                         
  -7   9   8        307.59        338.13        17.52 o                         
  -5   9   8        432.90        464.93        26.14 o                         
  -3   9   8        107.33         95.71        16.97 o                         
  -1   9   8        112.88         77.56        19.85 o                         
   1   9   8        494.43        416.77        27.08 o                         
   3   9   8        178.63        215.10        24.50 o                         
   5   9   8        825.75        828.72        34.73 o                         
   7   9   8        121.98         94.81        16.40 o                         
   9   9   8         52.07         88.50        16.18 o                         
  11   9   8        131.53         95.43        16.81 o                         
  13   9   8         46.23         39.47        18.13 o                         
  15   9   8        205.21        174.77        23.42 o                         
  17   9   8        146.44        137.51        22.87 o                         
  19   9   8          1.23        -15.38        18.27 o                         
  21   9   8         85.72         93.90        24.31 o                         
  23   9   8         73.00         83.55        24.28 o                         
 -24  10   8          0.01        -14.50        15.55 o                         
 -22  10   8         14.99          8.83        14.13 o                         
 -20  10   8         70.01         60.23        20.35 o                         
 -18  10   8         31.59         56.38        19.14 o                         
 -16  10   8          0.15         -4.27        19.42 o                         
 -14  10   8          9.11         14.42        16.39 o                         
 -12  10   8          9.82         13.22        15.75 o                         
 -10  10   8          8.70         15.07        14.59 o                         
  -8  10   8         10.46          6.17        12.16 o                         
  -6  10   8         40.47         24.81        16.40 o                         
  -4  10   8          0.73         -1.03        16.26 o                         
  -2  10   8        132.19        131.76        31.15 o                         
   0  10   8        141.28        145.99        22.69 o                         
   2  10   8         17.84          7.76        16.07 o                         
   4  10   8          2.78        -11.58        15.52 o                         
   6  10   8        123.03         95.11        19.58 o                         
   8  10   8        256.46        243.39        24.48 o                         
  10  10   8         38.67         22.04        16.22 o                         
  12  10   8         52.43         62.50        19.67 o                         
  14  10   8         44.97         59.78        19.76 o                         
  16  10   8          6.53         27.61        19.49 o                         
  18  10   8        380.37        399.62        40.03 o                         
  20  10   8         17.13         13.74        21.65 o                         
  22  10   8        450.94        544.55        40.78 o                         
 -21  11   8         58.62         23.62        22.83 o                         
 -19  11   8         80.98         55.40        16.31 o                         
 -17  11   8        128.94        141.07        24.78 o                         
 -15  11   8        308.10        339.56        27.69 o                         
 -13  11   8          6.33         11.03        13.06 o                         
 -11  11   8        241.13        260.73        19.93 o                         
  -9  11   8          1.20        -19.43        19.43 o                         
  -7  11   8        105.70         64.39        22.08 o                         
  -5  11   8         56.90         63.17        19.81 o                         
  -3  11   8         58.04         56.62        19.31 o                         
  -1  11   8         10.29         11.87        18.82 o                         
   1  11   8        741.41        741.58        44.58 o                         
   3  11   8        480.04        553.77        36.01 o                         
   5  11   8         33.52         10.71        17.56 o                         
   7  11   8        843.56        933.27        63.84 o                         
   9  11   8          1.40         23.59        18.63 o                         
  11  11   8        461.32        404.07        34.17 o                         
  13  11   8         34.31         11.86        20.88 o                         
  15  11   8        108.75         99.46        39.97 o                         
  17  11   8          4.13          0.31        21.30 o                         
  19  11   8        106.50         69.50        25.50 o                         
 -16  12   8         51.44         66.52        18.25 o                         
 -14  12   8         21.85         28.51        19.19 o                         
 -12  12   8        155.86        153.61        21.50 o                         
 -10  12   8        151.68        122.95        23.62 o                         
  -8  12   8        544.81        524.30        38.81 o                         
  -6  12   8         79.07         35.48        22.48 o                         
  -4  12   8          3.31          0.52        21.53 o                         
  -2  12   8        336.35        303.89        36.04 o                         
   0  12   8         40.13         41.24        21.66 o                         
   2  12   8        339.94        267.71        29.11 o                         
   4  12   8         24.08         28.52        21.24 o                         
   6  12   8          5.13          7.72        18.83 o                         
   8  12   8        398.57        301.86        28.16 o                         
  10  12   8        357.55        334.00        33.31 o                         
  12  12   8         17.70         18.89        23.00 o                         
  14  12   8          9.82         24.51        22.89 o                         
  16  12   8        539.84        567.82        41.85 o                         
 -13  13   8          8.11         11.73        23.69 o                         
 -11  13   8         24.82        -27.04        27.04 o                         
  -9  13   8        205.91        196.19        30.84 o                         
  -7  13   8         35.63          2.04        23.14 o                         
  -5  13   8        189.02         95.14        26.93 o                         
  -3  13   8          0.56        -20.88        20.88 o                         
  -1  13   8         36.03         50.80        26.64 o                         
   1  13   8        411.42        337.26        37.33 o                         
   3  13   8          8.44          6.78        22.69 o                         
   5  13   8        241.62        299.43        31.99 o                         
   7  13   8         54.44         68.35        25.07 o                         
   9  13   8         50.24        113.89        26.57 o                         
  11  13   8          4.63         33.46        24.26 o                         
 -33   1   9          1.84         -1.45        15.97 o                         
 -31   1   9        159.11        165.93        19.62 o                         
 -29   1   9          1.94         -8.93        13.58 o                         
 -27   1   9          6.76         -3.06        13.91 o                         
 -25   1   9         45.15         54.33        13.77 o                         
 -23   1   9        261.07        272.62        16.84 o                         
 -21   1   9         84.24         88.54        12.63 o                         
 -19   1   9        456.27        500.93        21.60 o                         
 -17   1   9        115.58         92.29        13.95 o                         
 -15   1   9        283.75        276.91        19.36 o                         
 -13   1   9        255.29        241.38        15.34 o                         
 -11   1   9       1367.74       1288.35        27.31 o                         
  -9   1   9        187.56        136.61         9.72 o                         
  -7   1   9         51.45         77.73        11.20 o                         
  -5   1   9          1.07          0.42         6.26 o                         
  -3   1   9        694.75        665.06        16.78 o                         
  -1   1   9        247.26        205.35        11.47 o                         
   1   1   9       1058.23        921.42        23.69 o                         
   3   1   9          0.73         -6.54         6.54 o                         
   5   1   9       2180.90       2276.63        40.90 o                         
   7   1   9        349.86        344.78        16.83 o                         
   9   1   9        166.08        260.30        18.18 o                         
  11   1   9         22.47          4.25        11.31 o                         
  13   1   9        155.50        145.95        20.84 o                         
  15   1   9        139.25        170.27        16.83 o                         
  17   1   9        547.05        477.67        24.55 o                         
  19   1   9         10.19          3.21        13.59 o                         
  21   1   9        172.52        155.55        25.33 o                         
  23   1   9         10.37          7.91        20.36 o                         
  25   1   9         49.84         14.37        25.82 o                         
  27   1   9         60.79         39.28        30.04 o                         
  29   1   9         14.21         21.58        31.52 o                         
  31   1   9         24.77         29.11        49.65 o                         
 -32   2   9        161.51        158.61        20.15 o                         
 -30   2   9        297.81        354.36        25.30 o                         
 -28   2   9        361.37        325.77        21.67 o                         
 -26   2   9          2.45          0.65        13.18 o                         
 -24   2   9        111.01        121.43        22.73 o                         
 -22   2   9        234.83        240.70        16.08 o                         
 -20   2   9        462.09        537.84        31.02 o                         
 -18   2   9        147.16        122.40        13.84 o                         
 -16   2   9        436.73        515.91        22.11 o                         
 -14   2   9        243.26        366.03        22.28 o                         
 -12   2   9        186.33        167.02        12.18 o                         
 -10   2   9        624.91        513.73        16.30 o                         
  -8   2   9        322.54        309.22        17.19 o                         
  -6   2   9        214.05        273.86        11.72 o                         
  -4   2   9        735.84        815.18        17.16 o                         
  -2   2   9       5636.56       5689.58        64.43 o                         
   0   2   9       2253.19       2155.94        33.92 o                         
   2   2   9        515.42        548.83        25.45 o                         
   4   2   9       3588.61       3418.78        56.63 o                         
   6   2   9       8676.46       9347.98       123.04 o                         
   8   2   9       2280.78       2191.88        40.97 o                         
  10   2   9        347.41        399.09        26.06 o                         
  12   2   9         32.73         56.26        13.27 o                         
  14   2   9        521.88        523.18        24.78 o                         
  16   2   9       1737.59       1653.24        41.01 o                         
  18   2   9        208.83        231.58        22.14 o                         
  20   2   9        520.40        551.10        29.39 o                         
  22   2   9        324.09        336.16        42.31 o                         
  24   2   9         49.83         40.92        28.57 o                         
  26   2   9        609.15        688.44        58.30 o                         
  28   2   9        116.92        149.36        43.48 o                         
  30   2   9         14.51         32.19        31.74 o                         
 -31   3   9        133.74        149.58        19.11 o                         
 -29   3   9        493.29        490.14        25.97 o                         
 -27   3   9          3.02          0.48        13.35 o                         
 -25   3   9         10.29         27.41        12.99 o                         
 -23   3   9        396.07        489.45        21.69 o                         
 -21   3   9       1293.30       1367.74        33.90 o                         
 -19   3   9        421.41        430.41        20.48 o                         
 -17   3   9       1079.86        980.33        28.35 o                         
 -15   3   9        193.74        240.56        17.35 o                         
 -13   3   9        524.20        553.41        16.66 o                         
 -11   3   9       3843.72       3630.85        46.61 o                         
  -9   3   9         35.97         49.60         7.94 o                         
  -7   3   9       2104.15       2063.08        38.34 o                         
  -5   3   9       2008.96       1971.89        29.42 o                         
  -3   3   9         78.42        434.89        15.79 o                         
  -1   3   9       8644.24       8263.47        88.96 o                         
   1   3   9       3453.80       3499.02        52.62 o                         
   3   3   9         89.32         39.35        10.24 o                         
   5   3   9       3514.50       3724.61        64.91 o                         
   7   3   9        436.64        350.54        18.18 o                         
   9   3   9        125.62        140.60        13.61 o                         
  11   3   9        687.82        803.86        26.16 o                         
  13   3   9         95.97         92.46        13.53 o                         
  15   3   9        106.37        136.45        16.60 o                         
  17   3   9       5541.11       5547.85       101.67 o                         
  19   3   9        479.47        548.99        33.85 o                         
  21   3   9          5.42         12.73        17.14 o                         
  23   3   9         37.79         51.86        30.64 o                         
  25   3   9        136.08        122.12        34.71 o                         
  27   3   9         20.55         -2.28        28.48 o                         
  29   3   9         54.45         69.75        43.86 o                         
 -30   4   9        148.15        194.15        20.28 o                         
 -28   4   9         82.06         74.25        15.77 o                         
 -26   4   9         56.34         82.64        14.46 o                         
 -24   4   9        174.33        192.26        16.17 o                         
 -22   4   9        858.99        832.20        26.01 o                         
 -20   4   9       1887.75       1998.46        39.89 o                         
 -18   4   9        831.98        725.47        23.31 o                         
 -16   4   9         59.53         56.03         9.48 o                         
 -14   4   9       1526.31       1731.18        26.72 o                         
 -12   4   9         76.54         89.40         9.72 o                         
 -10   4   9       1341.82       1129.53        21.70 o                         
  -8   4   9       1690.46       1499.22        30.76 o                         
  -6   4   9         91.58         92.96         8.72 o                         
  -4   4   9       5071.80       4869.29        57.37 o                         
  -2   4   9       4147.57       4009.44        47.40 o                         
   0   4   9       2071.31       2049.52        35.56 o                         
   2   4   9        147.83        138.09        12.18 o                         
   4   4   9       3550.45       3642.03        55.12 o                         
   6   4   9       3682.29       4008.88        62.89 o                         
   8   4   9       4116.47       3920.99        72.06 o                         
  10   4   9          9.24         20.73        12.39 o                         
  12   4   9        905.61        916.86        31.56 o                         
  14   4   9       2801.32       2806.86        60.11 o                         
  16   4   9         35.06         33.92        17.06 o                         
  18   4   9        587.23        594.92        48.20 o                         
  20   4   9          0.50        -18.81        18.81 o                         
  22   4   9          5.10         -7.88        18.56 o                         
  24   4   9        529.71        556.45        54.25 o                         
  26   4   9        632.68        712.10        61.46 o                         
  28   4   9         18.09         63.27        33.30 o                         
 -29   5   9         44.90         66.96        16.39 o                         
 -27   5   9        333.95        267.36        18.93 o                         
 -25   5   9        476.65        501.03        22.17 o                         
 -23   5   9         54.51         23.42        15.01 o                         
 -21   5   9        869.83        926.97        29.70 o                         
 -19   5   9       1107.68       1018.89        29.93 o                         
 -17   5   9        730.63        694.14        23.43 o                         
 -15   5   9       4631.72       4696.86        60.77 o                         
 -13   5   9        998.23        988.06        25.41 o                         
 -11   5   9       7504.25       7084.69        80.87 o                         
  -9   5   9        137.74        103.47        10.23 o                         
  -7   5   9        330.82        300.12        13.62 o                         
  -5   5   9        587.80        493.12        14.55 o                         
  -3   5   9       1702.39       1599.75        36.45 o                         
  -1   5   9         64.82         29.25        10.66 o                         
   1   5   9        494.75        543.15        22.76 o                         
   3   5   9          6.45          6.47        10.78 o                         
   5   5   9        570.20        519.63        21.30 o                         
   7   5   9       7457.30       7118.15        99.61 o                         
   9   5   9       1293.99       1288.49        32.21 o                         
  11   5   9       3972.83       4085.83        77.97 o                         
  13   5   9        879.72        822.75        39.18 o                         
  15   5   9        892.88       1073.57        44.14 o                         
  17   5   9        893.03        881.30        40.70 o                         
  19   5   9         95.02         93.80        24.43 o                         
  21   5   9        756.24        762.32        47.98 o                         
  23   5   9        286.35        333.28        43.64 o                         
  25   5   9         92.76        195.88        48.79 o                         
  27   5   9        112.51         29.89        33.88 o                         
 -28   6   9         71.18         81.02        15.18 o                         
 -26   6   9         60.32         16.25        12.61 o                         
 -24   6   9        309.32        399.21        19.18 o                         
 -22   6   9         61.82         84.27        20.55 o                         
 -20   6   9        946.40        938.05        37.81 o                         
 -18   6   9        357.34        355.46        19.05 o                         
 -16   6   9         25.03         10.74        10.20 o                         
 -14   6   9        257.75        244.06        14.74 o                         
 -12   6   9        467.56        487.98        18.31 o                         
 -10   6   9       1212.84       1151.09        38.81 o                         
  -8   6   9       1264.12       1173.79        29.29 o                         
  -6   6   9       2702.38       2613.59        39.41 o                         
  -4   6   9       1567.74       1627.19        35.65 o                         
  -2   6   9       2709.78       2551.72        57.31 o                         
   0   6   9         90.56        279.87        17.67 o                         
   2   6   9       1414.60       1337.53        33.66 o                         
   4   6   9        621.19        649.91        23.74 o                         
   6   6   9        229.14        253.38        16.81 o                         
   8   6   9       1641.35       1666.54        44.85 o                         
  10   6   9         93.41        112.76        17.99 o                         
  12   6   9        191.19        189.51        20.45 o                         
  14   6   9        378.03        395.48        27.98 o                         
  16   6   9         13.44         24.66        17.39 o                         
  18   6   9          0.08        -10.76        16.62 o                         
  20   6   9         13.15         11.13        22.07 o                         
  22   6   9        103.99         74.31        26.00 o                         
  24   6   9         63.22        118.14        36.99 o                         
  26   6   9        191.38        171.44        60.69 o                         
 -27   7   9        116.25        134.21        18.69 o                         
 -25   7   9        202.63        207.86        18.84 o                         
 -23   7   9        117.30        143.97        21.19 o                         
 -21   7   9         57.13         38.18        19.95 o                         
 -19   7   9         51.93         54.11        13.49 o                         
 -17   7   9         25.31         23.27        10.79 o                         
 -15   7   9         97.58         84.81        11.96 o                         
 -13   7   9         13.09         11.09         9.89 o                         
 -11   7   9       1425.56       1306.36        27.59 o                         
  -9   7   9       1581.44       1619.94        31.21 o                         
  -7   7   9        134.01        151.09        12.33 o                         
  -5   7   9       3518.97       3383.09        57.52 o                         
  -3   7   9        421.59        421.37        25.66 o                         
  -1   7   9         77.86         70.71        15.52 o                         
   1   7   9          1.46         15.62        12.65 o                         
   3   7   9        309.81        302.99        19.97 o                         
   5   7   9         86.74         66.90        16.72 o                         
   7   7   9         63.88         91.32        17.46 o                         
   9   7   9        322.69        300.79        24.07 o                         
  11   7   9        230.68        234.26        22.32 o                         
  13   7   9        631.96        708.63        36.18 o                         
  15   7   9        141.49        139.82        21.89 o                         
  17   7   9        310.64        264.12        27.31 o                         
  19   7   9        157.24        205.86        26.08 o                         
  21   7   9        303.88        306.64        34.83 o                         
  23   7   9        131.20        126.27        29.85 o                         
  25   7   9          6.11         22.28        35.92 o                         
 -26   8   9        140.99        180.87        21.51 o                         
 -24   8   9        807.35        892.36        39.82 o                         
 -22   8   9         25.09          0.86        20.04 o                         
 -20   8   9        105.69         77.32        16.21 o                         
 -18   8   9        192.68        230.44        19.76 o                         
 -16   8   9         16.52         18.20        11.44 o                         
 -14   8   9         64.12         60.95        12.86 o                         
 -12   8   9          1.02         -1.31        10.02 o                         
 -10   8   9         89.04         93.54        12.61 o                         
  -8   8   9        132.02        160.35        13.64 o                         
  -6   8   9       2729.81       2605.58        49.40 o                         
  -4   8   9        283.39        291.39        22.31 o                         
  -2   8   9       1584.97       1470.26        43.16 o                         
   0   8   9        588.11        555.91        32.47 o                         
   2   8   9        846.71        787.06        35.42 o                         
   4   8   9       1396.73       1403.25        42.90 o                         
   6   8   9         38.22         43.36        16.80 o                         
   8   8   9        229.15        249.83        24.18 o                         
  10   8   9        235.86        227.11        22.88 o                         
  12   8   9        138.04        149.78        20.73 o                         
  14   8   9         94.30         74.56        21.80 o                         
  16   8   9         29.64         47.91        20.05 o                         
  18   8   9          2.75        -25.03        25.03 o                         
  20   8   9          0.71         14.75        20.03 o                         
  22   8   9        131.69         79.74        24.94 o                         
  24   8   9         28.36         60.07        27.27 o                         
 -23   9   9          0.83        -19.14        22.23 o                         
 -21   9   9         69.40         85.08        20.00 o                         
 -19   9   9        193.59        211.56        23.00 o                         
 -17   9   9          0.48        -10.44        15.66 o                         
 -15   9   9        900.72       1019.51        33.71 o                         
 -13   9   9         19.56         -4.29        11.61 o                         
 -11   9   9          1.42         -7.33        13.55 o                         
  -9   9   9       1433.16       1643.45        47.12 o                         
  -7   9   9         28.65         27.68        15.90 o                         
  -5   9   9        199.64        248.23        21.72 o                         
  -3   9   9         41.46         17.37        17.63 o                         
  -1   9   9         29.36          9.82        20.24 o                         
   1   9   9        369.77        400.04        30.56 o                         
   3   9   9       1822.16       1881.14        56.78 o                         
   5   9   9         35.38         18.04        16.92 o                         
   7   9   9          3.95         -2.73        15.88 o                         
   9   9   9        363.44        336.71        41.20 o                         
  11   9   9          0.10         -7.09        16.19 o                         
  13   9   9       1363.68       1402.64        67.48 o                         
  15   9   9        278.40        305.88        36.66 o                         
  17   9   9        115.85         86.29        23.46 o                         
  19   9   9        155.92        162.45        25.83 o                         
  21   9   9         54.62         79.99        25.12 o                         
 -22  10   9         38.74         53.92        21.49 o                         
 -20  10   9         21.32          8.46        18.62 o                         
 -18  10   9        325.19        378.19        28.45 o                         
 -16  10   9        166.51        182.09        22.52 o                         
 -14  10   9          3.49        -14.40        14.40 o                         
 -12  10   9          4.01         -4.01        17.69 o                         
 -10  10   9          4.80          7.85        16.20 o                         
  -8  10   9        574.20        558.13        38.63 o                         
  -6  10   9        517.39        550.29        32.74 o                         
  -4  10   9        341.41        328.51        35.75 o                         
  -2  10   9          6.28         13.42        18.29 o                         
   0  10   9        778.18        799.60        61.06 o                         
   2  10   9         42.29         16.09        18.82 o                         
   4  10   9       1049.56        946.62        44.59 o                         
   6  10   9         61.10         66.23        19.08 o                         
   8  10   9        565.21        662.14        35.78 o                         
  10  10   9        366.62        319.35        27.71 o                         
  12  10   9        647.80        728.65        42.11 o                         
  14  10   9         97.15        125.25        25.10 o                         
  16  10   9          3.69          4.25        20.94 o                         
  18  10   9        148.43        210.99        29.19 o                         
  20  10   9         59.69         34.52        33.84 o                         
 -19  11   9        158.55        182.24        27.43 o                         
 -17  11   9        337.39        448.09        36.27 o                         
 -15  11   9        715.46        774.86        46.76 o                         
 -13  11   9        131.53        131.18        24.10 o                         
 -11  11   9         98.70         94.48        18.11 o                         
  -9  11   9       1273.06       1376.62        57.83 o                         
  -7  11   9         13.94          0.20        18.56 o                         
  -5  11   9        197.44        164.20        23.81 o                         
  -3  11   9          0.38        -11.97        18.68 o                         
  -1  11   9          6.05        -11.77        18.37 o                         
   1  11   9       1727.01       1666.88        56.53 o                         
   3  11   9        448.77        497.31        35.64 o                         
   5  11   9          2.22         11.16        19.94 o                         
   7  11   9        200.94        227.64        26.23 o                         
   9  11   9        547.27        582.18        35.35 o                         
  11  11   9          2.15        -20.39        20.39 o                         
  13  11   9        954.86        948.41        68.82 o                         
  15  11   9         31.48         16.74        21.98 o                         
  17  11   9        107.13        128.34        27.77 o                         
 -14  12   9          2.77         20.89        28.03 o                         
 -12  12   9          0.01          0.63        17.82 o                         
 -10  12   9          2.61         18.51        60.60 o                         
  -8  12   9        117.37        114.27        27.07 o                         
  -6  12   9        164.59        160.30        28.72 o                         
  -4  12   9         22.07         20.16        24.43 o                         
  -2  12   9         57.54         41.70        22.06 o                         
   0  12   9        770.07        832.95        45.60 o                         
   2  12   9          4.99        -20.15        20.15 o                         
   4  12   9        188.42        204.57        28.20 o                         
   6  12   9        326.04        331.69        32.84 o                         
   8  12   9          2.07         15.15        22.04 o                         
  10  12   9         16.70         -5.39        22.41 o                         
  12  12   9        498.85        604.77        43.36 o                         
  -9  13   9         57.30         57.28        46.15 o                         
  -7  13   9          1.02        -12.74        23.20 o                         
  -5  13   9         99.12         74.94        28.44 o                         
  -3  13   9         52.25         54.70        32.99 o                         
  -1  13   9        222.00        169.69        33.00 o                         
   1  13   9        256.69        258.93        32.33 o                         
   3  13   9         25.03         13.59        24.99 o                         
   5  13   9          0.59        -10.58        24.28 o                         
   7  13   9         20.42         12.08        25.47 o                         
 -30   0  10         32.14         86.80        24.83 o                         
 -28   0  10        430.26        532.08        37.84 o                         
 -26   0  10          7.37          1.48        18.88 o                         
 -24   0  10        129.44         69.47        19.31 o                         
 -22   0  10        145.93        177.47        21.93 o                         
 -20   0  10          0.65         24.50        24.19 o                         
 -18   0  10       1796.03       1922.79        59.63 o                         
 -16   0  10         23.99        -13.74        16.58 o                         
 -14   0  10          0.17         15.10        15.72 o                         
 -12   0  10        863.78        936.64        36.55 o                         
 -10   0  10          0.42         -2.83        13.00 o                         
  -8   0  10         11.36         76.52        15.22 o                         
  -6   0  10       1003.98       1145.06        37.24 o                         
  -4   0  10        759.61        735.63        28.43 o                         
  -2   0  10        724.31        650.61        38.92 o                         
   0   0  10       1674.12       1487.49        43.12 o                         
   2   0  10         28.43         25.66        17.18 o                         
   4   0  10        203.00        168.55        25.15 o                         
   6   0  10        879.71        729.30        44.23 o                         
   8   0  10       2109.10       2239.14        70.60 o                         
  10   0  10       2098.50       2019.54        59.63 o                         
  12   0  10        192.75        270.30        26.41 o                         
  14   0  10        208.39        360.25        29.92 o                         
  16   0  10        998.75       1037.54        74.46 o                         
  18   0  10        341.12        250.93        33.07 o                         
  20   0  10         28.34        -16.65        27.07 o                         
  22   0  10        584.95        720.53        65.81 o                         
  24   0  10        297.68        313.61        48.69 o                         
  26   0  10         29.89        148.96        65.92 o                         
  28   0  10        702.07        586.35       104.45 o                         
 -31   1  10          2.94         23.35        17.15 o                         
 -29   1  10        225.76        237.88        20.90 o                         
 -27   1  10        760.89        839.87        32.00 o                         
 -25   1  10         57.71         59.10        15.09 o                         
 -23   1  10          9.99        -11.03        11.03 o                         
 -21   1  10        733.45        869.97        26.75 o                         
 -19   1  10       1273.43       1272.20        35.32 o                         
 -17   1  10        607.56        667.79        26.28 o                         
 -15   1  10        813.34        838.29        27.23 o                         
 -13   1  10         86.35        106.17        13.14 o                         
 -11   1  10         46.45         50.45        10.84 o                         
  -9   1  10        973.02        908.22        24.99 o                         
  -7   1  10        333.82        225.42        18.48 o                         
  -5   1  10          0.11          2.14         8.24 o                         
  -3   1  10       1236.24       1351.95        27.80 o                         
  -1   1  10        441.14        428.74        18.15 o                         
   1   1  10       2806.83       2645.50        46.45 o                         
   3   1  10        911.20        717.22        24.06 o                         
   5   1  10        223.82        270.32        18.92 o                         
   7   1  10         10.49         -6.04        11.75 o                         
   9   1  10        329.99        265.66        19.61 o                         
  11   1  10       1968.31       1993.91        45.57 o                         
  13   1  10       1654.18       1791.77        43.52 o                         
  15   1  10          3.06         -1.65        13.06 o                         
  17   1  10        148.29        218.98        22.31 o                         
  19   1  10       1626.36       1405.99        44.43 o                         
  21   1  10          8.58         25.81        21.13 o                         
  23   1  10        250.20        319.01        40.96 o                         
  25   1  10        398.91        385.31        55.08 o                         
  27   1  10         65.00         23.89        30.54 o                         
  29   1  10          0.30         18.29        41.72 o                         
 -30   2  10        238.40        298.98        23.12 o                         
 -28   2  10        255.12        349.01        22.88 o                         
 -26   2  10        258.30        288.57        20.85 o                         
 -24   2  10         24.77          5.43        12.56 o                         
 -22   2  10        234.08        254.58        16.85 o                         
 -20   2  10          1.65         11.68        12.52 o                         
 -18   2  10       2557.88       2573.35        46.74 o                         
 -16   2  10         85.90         64.00        13.16 o                         
 -14   2  10        661.44        698.18        24.96 o                         
 -12   2  10        620.37        672.92        23.94 o                         
 -10   2  10        815.31        828.80        37.12 o                         
  -8   2  10       1458.78       1400.97        27.55 o                         
  -6   2  10       1335.66       1222.12        27.01 o                         
  -4   2  10        800.28        815.02        22.46 o                         
  -2   2  10         54.57         50.60         9.37 o                         
   0   2  10       3601.45       3744.89        56.37 o                         
   2   2  10        122.54        100.41        15.83 o                         
   4   2  10       2910.20       2882.71        63.86 o                         
   6   2  10        411.00        462.51        25.12 o                         
   8   2  10          2.16         -0.41        12.10 o                         
  10   2  10       1635.10       1580.19        40.13 o                         
  12   2  10         94.56        131.26        16.78 o                         
  14   2  10          1.67         12.52        13.33 o                         
  16   2  10        669.58        689.73        30.31 o                         
  18   2  10        377.02        359.66        25.79 o                         
  20   2  10         77.65         63.65        19.59 o                         
  22   2  10        445.03        431.56        46.15 o                         
  24   2  10         27.42          8.07        27.02 o                         
  26   2  10         44.66         40.87        32.12 o                         
  28   2  10        260.25        192.88        40.40 o                         
 -29   3  10         46.63         60.92        16.50 o                         
 -27   3  10        495.08        518.10        27.28 o                         
 -25   3  10         28.45         58.52        13.96 o                         
 -23   3  10        160.52        133.00        15.33 o                         
 -21   3  10         32.48         37.72        13.19 o                         
 -19   3  10        124.74         85.90        14.24 o                         
 -17   3  10        375.22        341.01        18.27 o                         
 -15   3  10         91.35         98.65        13.70 o                         
 -13   3  10          3.46          5.94        11.33 o                         
 -11   3  10          2.58         -9.24         9.24 o                         
  -9   3  10       1213.42       1154.08        24.40 o                         
  -7   3  10         14.49         20.68        17.75 o                         
  -5   3  10        479.12        435.20        17.90 o                         
  -3   3  10        773.25        835.35        43.64 o                         
  -1   3  10        226.18        262.16        15.18 o                         
   1   3  10         22.55         11.90        10.52 o                         
   3   3  10        210.14        284.34        19.38 o                         
   5   3  10         78.10         98.32        13.59 o                         
   7   3  10         86.69         81.01        13.15 o                         
   9   3  10        664.05        555.45        26.36 o                         
  11   3  10         70.94         43.52        14.25 o                         
  13   3  10        537.90        525.93        26.49 o                         
  15   3  10         67.11         42.60        14.70 o                         
  17   3  10          6.87        -10.13        15.91 o                         
  19   3  10          1.89         22.36        17.83 o                         
  21   3  10         23.62          8.48        23.80 o                         
  23   3  10         17.24         39.05        28.13 o                         
  25   3  10        270.21        288.76        44.42 o                         
  27   3  10         10.15          7.05        30.30 o                         
 -30   4  10         16.10         20.42        15.56 o                         
 -28   4  10        315.57        315.10        21.77 o                         
 -26   4  10          3.13         12.85        12.91 o                         
 -24   4  10        144.07        158.06        16.05 o                         
 -22   4  10        382.51        476.76        24.03 o                         
 -20   4  10        224.26        240.28        17.39 o                         
 -18   4  10        185.06        141.00        14.42 o                         
 -16   4  10       3287.49       3087.99        49.61 o                         
 -14   4  10         31.64         47.49        10.09 o                         
 -12   4  10       1668.51       1589.62        28.34 o                         
 -10   4  10        842.55        826.01        20.50 o                         
  -8   4  10       2007.32       1926.36        34.74 o                         
  -6   4  10       1333.27       1181.26        29.65 o                         
  -4   4  10        942.83        952.50        29.11 o                         
  -2   4  10       1999.55       2029.32        58.99 o                         
   0   4  10        393.42        363.42        17.45 o                         
   2   4  10        987.46        986.58        26.20 o                         
   4   4  10       1493.90       1452.56        32.67 o                         
   6   4  10       1225.54       1270.10        37.84 o                         
   8   4  10          4.80          1.24        11.26 o                         
  10   4  10       1497.76       1385.60        34.72 o                         
  12   4  10       1213.17       1117.01        46.09 o                         
  14   4  10          0.99         -1.43        14.93 o                         
  16   4  10         12.30         46.44        18.68 o                         
  18   4  10          9.87         -6.26        17.01 o                         
  20   4  10        880.69        920.50        45.00 o                         
  22   4  10         47.97        101.86        40.97 o                         
  24   4  10         29.85         41.71        29.98 o                         
  26   4  10         77.58        124.07        37.09 o                         
  28   4  10         21.62         28.92        44.03 o                         
 -29   5  10         76.18         86.79        17.09 o                         
 -27   5  10        305.55        276.00        27.80 o                         
 -25   5  10        215.79        216.03        16.89 o                         
 -23   5  10       1017.13       1257.55        32.01 o                         
 -21   5  10         92.21        103.94        14.68 o                         
 -19   5  10        271.87        284.36        20.88 o                         
 -17   5  10        149.73        163.84        17.41 o                         
 -15   5  10        429.49        403.86        20.93 o                         
 -13   5  10       1152.50       1221.57        28.70 o                         
 -11   5  10        827.84        782.83        19.09 o                         
  -9   5  10       2784.51       2656.87        53.93 o                         
  -7   5  10       1554.11       1716.12        34.95 o                         
  -5   5  10       1015.45       1077.13        37.58 o                         
  -3   5  10       2866.46       2874.66        53.14 o                         
  -1   5  10        192.93        172.16        15.83 o                         
   1   5  10        617.59        650.14        23.49 o                         
   3   5  10          4.90         12.44        10.79 o                         
   5   5  10       2320.00       2286.87        43.04 o                         
   7   5  10        357.56        372.51        20.53 o                         
   9   5  10        957.09       1019.88        36.06 o                         
  11   5  10          0.18          6.47        14.42 o                         
  13   5  10        331.52        308.11        24.23 o                         
  15   5  10        236.92        210.27        28.46 o                         
  17   5  10        324.47        312.67        44.47 o                         
  19   5  10          9.91         -8.92        20.12 o                         
  21   5  10        191.75        177.72        25.95 o                         
  23   5  10        308.82        346.30        45.97 o                         
  25   5  10          0.25        -12.25        28.33 o                         
  27   5  10         19.14         42.63        33.93 o                         
 -28   6  10        234.98        231.84        19.03 o                         
 -26   6  10         10.14         -0.34        14.53 o                         
 -24   6  10         69.25        116.98        16.82 o                         
 -22   6  10         61.25         92.38        20.31 o                         
 -20   6  10        179.75        165.56        19.79 o                         
 -18   6  10          5.34        -12.13        12.21 o                         
 -16   6  10         21.58         15.07        11.99 o                         
 -14   6  10        359.17        465.21        19.00 o                         
 -12   6  10        180.94        219.70        14.36 o                         
 -10   6  10          4.08         -5.23         8.42 o                         
  -8   6  10        389.38        415.33        18.97 o                         
  -6   6  10       1518.16       1528.79        38.91 o                         
  -4   6  10        760.56        782.29        29.53 o                         
  -2   6  10         29.51         37.64        13.76 o                         
   0   6  10         37.54         39.23        14.86 o                         
   2   6  10         31.57         32.31        13.95 o                         
   4   6  10          5.52          7.60        11.76 o                         
   6   6  10         16.00         37.31        14.83 o                         
   8   6  10        449.52        464.16        27.80 o                         
  10   6  10       1016.39       1031.43        40.31 o                         
  12   6  10        468.39        487.16        29.14 o                         
  14   6  10        208.95        191.13        24.34 o                         
  16   6  10          2.08         -3.59        20.59 o                         
  18   6  10        362.90        376.55        39.91 o                         
  20   6  10         95.95         38.71        24.38 o                         
  22   6  10         86.38         63.35        37.32 o                         
  24   6  10          4.18          1.53        40.52 o                         
  26   6  10         40.37         81.78        37.96 o                         
 -25   7  10        422.94        462.29        24.86 o                         
 -23   7  10        394.68        495.12        31.21 o                         
 -21   7  10          6.08         -9.59        15.45 o                         
 -19   7  10         79.69         88.39        18.35 o                         
 -17   7  10        131.25        101.51        14.46 o                         
 -15   7  10        350.60        313.34        17.70 o                         
 -13   7  10        101.52        149.45        15.60 o                         
 -11   7  10        661.54        633.92        24.07 o                         
  -9   7  10        104.68        121.68        15.12 o                         
  -7   7  10       1028.52       1008.61        34.95 o                         
  -5   7  10          0.21          1.15        13.67 o                         
  -3   7  10       1034.64       1001.27        41.56 o                         
  -1   7  10        206.74        210.21        20.17 o                         
   1   7  10       1445.94       1430.95        40.27 o                         
   3   7  10        779.47        741.92        47.92 o                         
   5   7  10        772.87        752.52        34.04 o                         
   7   7  10        205.38        176.27        20.52 o                         
   9   7  10        322.34        309.97        25.21 o                         
  11   7  10        361.43        344.38        26.26 o                         
  13   7  10         37.15         58.73        20.62 o                         
  15   7  10         85.31         44.57        20.38 o                         
  17   7  10        212.66        232.13        32.89 o                         
  19   7  10        109.88        105.36        28.36 o                         
  21   7  10        306.12        358.89        39.08 o                         
  23   7  10        137.75        162.14        31.90 o                         
 -24   8  10          5.18         -6.80        20.66 o                         
 -22   8  10        105.03        123.26        23.65 o                         
 -20   8  10          7.57         13.21        17.36 o                         
 -18   8  10          3.74         23.49        15.52 o                         
 -16   8  10        542.86        534.77        21.43 o                         
 -14   8  10        241.57        264.62        16.74 o                         
 -12   8  10        361.93        356.26        20.84 o                         
 -10   8  10         33.98         32.47        13.35 o                         
  -8   8  10         57.67         26.68        13.48 o                         
  -6   8  10         63.67         48.52        16.42 o                         
  -4   8  10          6.51         19.02        16.59 o                         
  -2   8  10        976.76        995.32        41.82 o                         
   0   8  10         17.95         10.92        17.45 o                         
   2   8  10        455.07        441.82        31.86 o                         
   4   8  10        284.74        303.69        27.42 o                         
   6   8  10        291.96        269.46        24.34 o                         
   8   8  10         30.30          8.96        16.25 o                         
  10   8  10        307.60        326.64        26.46 o                         
  12   8  10        628.92        650.04        38.89 o                         
  14   8  10        201.28        214.20        27.04 o                         
  16   8  10         78.97         49.03        21.71 o                         
  18   8  10         72.29         53.64        22.44 o                         
  20   8  10          7.05         36.27        25.67 o                         
  22   8  10         12.77        -16.90        23.76 o                         
 -21   9  10         23.47         -5.54        22.39 o                         
 -19   9  10          3.88         21.74        21.31 o                         
 -17   9  10          5.64         -0.61        16.94 o                         
 -15   9  10         13.35          9.11        16.38 o                         
 -13   9  10          7.65        -10.53        13.67 o                         
 -11   9  10         10.85         16.84        17.32 o                         
  -9   9  10        345.97        262.30        21.79 o                         
  -7   9  10          0.90          2.33        16.44 o                         
  -5   9  10          9.11          0.85        16.68 o                         
  -3   9  10         20.97         19.35        18.91 o                         
  -1   9  10         11.02        -11.46        17.04 o                         
   1   9  10          0.13         -7.97        17.47 o                         
   3   9  10       1333.74       1238.54        49.58 o                         
   5   9  10         20.29         -3.16        17.85 o                         
   7   9  10         25.58         24.40        18.57 o                         
   9   9  10         15.15         33.72        18.54 o                         
  11   9  10         82.34         77.20        22.74 o                         
  13   9  10         15.41         10.08        19.98 o                         
  15   9  10         20.61         40.22        21.86 o                         
  17   9  10          0.16        -17.85        20.25 o                         
  19   9  10        673.11        682.43        43.10 o                         
 -20  10  10          8.61         46.75        30.92 o                         
 -18  10  10        333.26        250.41        32.87 o                         
 -16  10  10         12.67        -17.86        21.71 o                         
 -14  10  10        112.75         98.65        20.32 o                         
 -12  10  10         82.40        112.91        24.02 o                         
 -10  10  10        189.26        118.86        22.65 o                         
  -8  10  10        155.77        127.73        22.89 o                         
  -6  10  10        126.00         87.92        25.91 o                         
  -4  10  10        182.41        140.68        29.42 o                         
  -2  10  10         20.94         24.77        19.94 o                         
   0  10  10        838.15        687.05        40.48 o                         
   2  10  10          5.68          5.20        19.15 o                         
   4  10  10        632.48        581.23        45.79 o                         
   6  10  10        179.05        224.64        27.82 o                         
   8  10  10        164.31        149.60        25.44 o                         
  10  10  10         94.11        107.81        25.06 o                         
  12  10  10        325.05        327.05        32.50 o                         
  14  10  10        136.29        119.52        26.77 o                         
  16  10  10         28.60         17.84        22.64 o                         
  18  10  10         22.13         20.18        23.49 o                         
 -15  11  10         73.08         83.99        27.23 o                         
 -13  11  10          6.60        -17.88        17.88 o                         
 -11  11  10         65.88         32.61        22.17 o                         
  -9  11  10          6.92         19.30        22.07 o                         
  -7  11  10         92.65         74.39        23.70 o                         
  -5  11  10         11.71         16.77        20.21 o                         
  -3  11  10        193.93        133.76        25.54 o                         
  -1  11  10         50.91         15.65        22.59 o                         
   1  11  10        122.82         99.23        23.86 o                         
   3  11  10         38.64         11.10        21.61 o                         
   5  11  10         33.61         12.84        21.15 o                         
   7  11  10          4.81        -20.12        20.12 o                         
   9  11  10          3.00         22.68        24.94 o                         
  11  11  10         11.47         25.03        22.67 o                         
  13  11  10         37.71         44.54        23.83 o                         
 -12  12  10         37.65         65.65        34.19 o                         
 -10  12  10         41.18         43.00        25.00 o                         
  -8  12  10          6.85        -21.84        21.84 o                         
  -6  12  10        171.18        206.29        33.13 o                         
  -4  12  10          3.63         17.45        25.07 o                         
  -2  12  10         15.64          3.64        22.37 o                         
   0  12  10         41.32         10.41        21.79 o                         
   2  12  10         59.13         85.15        25.30 o                         
   4  12  10        137.16         71.29        31.23 o                         
   6  12  10         66.65         70.78        28.14 o                         
   8  12  10        207.28        189.88        33.41 o                         
 -29   1  11         41.49         28.25        16.44 o                         
 -27   1  11         44.09         31.94        15.59 o                         
 -25   1  11        141.02        161.07        23.07 o                         
 -23   1  11        210.50        180.04        16.63 o                         
 -21   1  11          7.62        -11.76        12.29 o                         
 -19   1  11          6.12         13.69        15.45 o                         
 -17   1  11        344.49        334.20        21.28 o                         
 -15   1  11         54.72         77.37        14.12 o                         
 -13   1  11        301.42        294.81        17.36 o                         
 -11   1  11         21.50         18.36        11.11 o                         
  -9   1  11         21.79          7.31        10.34 o                         
  -7   1  11        148.66        146.70        13.29 o                         
  -5   1  11        459.24        528.86        21.19 o                         
  -3   1  11        536.83        541.43        31.28 o                         
  -1   1  11         76.96         87.69        14.11 o                         
   1   1  11        261.50        259.72        19.94 o                         
   3   1  11        704.20        803.02        31.44 o                         
   5   1  11        463.66        481.88        34.63 o                         
   7   1  11        294.99        297.81        21.31 o                         
   9   1  11         70.83         43.55        15.14 o                         
  11   1  11          3.10         -2.65        13.23 o                         
  13   1  11        142.32        121.50        17.28 o                         
  15   1  11        333.22        329.74        23.33 o                         
  17   1  11         31.32         23.89        14.75 o                         
  19   1  11         70.96         44.61        20.38 o                         
  21   1  11         76.07         42.98        22.96 o                         
  23   1  11        201.94        233.65        53.25 o                         
  25   1  11        127.23        137.02        36.28 o                         
  27   1  11         40.62         25.06        36.64 o                         
 -28   2  11          6.32         14.81        15.47 o                         
 -26   2  11         93.42        106.26        19.75 o                         
 -24   2  11          1.40         -2.02        13.60 o                         
 -22   2  11        283.15        254.96        20.88 o                         
 -20   2  11        104.25        116.88        15.51 o                         
 -18   2  11         80.56         85.90        15.72 o                         
 -16   2  11       2235.36       2534.42        47.71 o                         
 -14   2  11        821.41        714.92        26.51 o                         
 -12   2  11        116.55         85.93        13.54 o                         
 -10   2  11        149.95         92.87        12.79 o                         
  -8   2  11         34.82         26.62        10.75 o                         
  -6   2  11        275.98        307.38        16.54 o                         
  -4   2  11       1391.40       1393.53        33.00 o                         
  -2   2  11        412.03        403.71        20.29 o                         
   0   2  11        793.47        767.14        27.08 o                         
   2   2  11        634.50        595.89        22.74 o                         
   4   2  11        379.89        444.66        24.85 o                         
   6   2  11          0.20         -1.86        13.07 o                         
   8   2  11         42.67         66.81        15.39 o                         
  10   2  11         18.29          6.12        13.41 o                         
  12   2  11        295.17        283.78        21.56 o                         
  14   2  11        616.42        583.50        28.60 o                         
  16   2  11         93.63        106.20        19.87 o                         
  18   2  11        138.53        123.99        20.60 o                         
  20   2  11        239.97        305.47        45.97 o                         
  22   2  11        165.47        211.17        38.69 o                         
  24   2  11         89.76         97.40        34.42 o                         
  26   2  11        108.16         17.35        40.51 o                         
 -29   3  11        199.76        198.11        20.38 o                         
 -27   3  11         12.00         -1.81        14.42 o                         
 -25   3  11        309.36        375.98        21.96 o                         
 -23   3  11        682.22        692.44        26.55 o                         
 -21   3  11        182.54        154.36        16.88 o                         
 -19   3  11        196.61        231.51        21.11 o                         
 -17   3  11       3413.84       3780.53        62.17 o                         
 -15   3  11       2611.28       2704.71        49.32 o                         
 -13   3  11       1397.33       1480.26        39.98 o                         
 -11   3  11        241.56        251.37        17.06 o                         
  -9   3  11        409.02        409.26        23.36 o                         
  -7   3  11        673.40        688.95        24.56 o                         
  -5   3  11        402.85        476.58        22.02 o                         
  -3   3  11         32.81         15.05        11.68 o                         
  -1   3  11          4.20         11.30        11.44 o                         
   1   3  11         15.02         22.79        11.88 o                         
   3   3  11       3097.79       3248.08        53.60 o                         
   5   3  11       1676.47       1665.80        39.58 o                         
   7   3  11        230.65        212.68        19.50 o                         
   9   3  11        174.90        226.25        20.35 o                         
  11   3  11        771.09        760.37        32.44 o                         
  13   3  11         69.13         67.37        16.03 o                         
  15   3  11        422.41        406.13        28.13 o                         
  17   3  11        153.99        168.21        24.42 o                         
  19   3  11       1055.56       1038.24        48.76 o                         
  21   3  11        439.86        365.97        45.60 o                         
  23   3  11         45.18         41.44        31.30 o                         
  25   3  11         56.34         44.39        34.33 o                         
 -28   4  11         30.89         28.88        15.37 o                         
 -26   4  11        294.58        411.36        22.18 o                         
 -24   4  11         32.69         48.13        13.87 o                         
 -22   4  11        241.92        227.39        19.34 o                         
 -20   4  11        383.07        327.86        19.87 o                         
 -18   4  11         88.16         70.43        13.22 o                         
 -16   4  11        483.66        611.27        27.09 o                         
 -14   4  11       2357.61       2368.66        45.41 o                         
 -12   4  11         17.42          0.14        10.92 o                         
 -10   4  11        514.50        440.92        19.85 o                         
  -8   4  11       1864.78       1931.45        41.26 o                         
  -6   4  11        595.55        680.14        28.35 o                         
  -4   4  11       2883.02       2656.47        48.71 o                         
  -2   4  11         34.96         31.77        12.44 o                         
   0   4  11        153.18        195.82        16.41 o                         
   2   4  11        602.02        643.74        25.01 o                         
   4   4  11         89.34         69.59        13.21 o                         
   6   4  11        205.17        191.95        15.88 o                         
   8   4  11        588.54        561.64        25.74 o                         
  10   4  11        610.37        808.86        39.23 o                         
  12   4  11        216.93        250.73        23.66 o                         
  14   4  11       1425.51       1459.85        53.78 o                         
  16   4  11        250.05        231.59        26.32 o                         
  18   4  11          6.46          1.04        18.20 o                         
  20   4  11        119.26        120.86        25.24 o                         
  22   4  11          0.84         -8.72        27.95 o                         
  24   4  11        211.17        245.68        42.62 o                         
  26   4  11        299.29        258.73        45.85 o                         
 -27   5  11         24.61         39.02        13.97 o                         
 -25   5  11        924.39       1094.03        31.84 o                         
 -23   5  11        622.06        654.02        27.25 o                         
 -21   5  11        164.95        116.10        21.98 o                         
 -19   5  11          0.56        -13.72        13.72 o                         
 -17   5  11        349.89        453.03        27.72 o                         
 -15   5  11        370.45        366.66        15.49 o                         
 -13   5  11        136.72        108.39        11.37 o                         
 -11   5  11         59.07         76.44        13.53 o                         
  -9   5  11         17.51         54.80        15.67 o                         
  -7   5  11       6526.19       6533.68        98.28 o                         
  -5   5  11         12.49          8.02        13.66 o                         
  -3   5  11       1632.19       1470.95        38.01 o                         
  -1   5  11         65.10        104.41        14.54 o                         
   1   5  11          8.75          4.92        12.05 o                         
   3   5  11         34.59         69.32        15.61 o                         
   5   5  11        386.42        353.41        19.36 o                         
   7   5  11         48.68         43.80        12.77 o                         
   9   5  11       1571.71       1608.58        45.45 o                         
  11   5  11        106.58         87.70        20.29 o                         
  13   5  11        777.19        731.13        36.44 o                         
  15   5  11        410.60        420.78        32.53 o                         
  17   5  11         24.96         42.22        20.42 o                         
  19   5  11         20.97         34.67        20.78 o                         
  21   5  11        866.06        796.03        44.32 o                         
  23   5  11        168.58        181.99        72.56 o                         
  25   5  11         26.88        -22.91        30.08 o                         
 -26   6  11        221.44        266.57        23.90 o                         
 -24   6  11        247.91        257.52        22.45 o                         
 -22   6  11         32.27         41.80        19.10 o                         
 -20   6  11         41.65         37.55        17.61 o                         
 -18   6  11         57.55         56.19        15.94 o                         
 -16   6  11         69.63         66.77        13.61 o                         
 -14   6  11        127.65         94.72        14.58 o                         
 -12   6  11         18.30         15.86        13.45 o                         
 -10   6  11         17.95         21.87         9.53 o                         
  -8   6  11       1491.07       1513.21        40.98 o                         
  -6   6  11       2923.10       2830.66        59.25 o                         
  -4   6  11        111.73        110.82        16.80 o                         
  -2   6  11        986.95        953.18        33.99 o                         
   0   6  11        118.94        144.99        17.50 o                         
   2   6  11        518.70        529.30        24.23 o                         
   4   6  11          2.94         -9.89        11.93 o                         
   6   6  11        459.36        374.08        25.85 o                         
   8   6  11        179.24        183.54        23.55 o                         
  10   6  11        233.56        266.58        23.95 o                         
  12   6  11        769.06        687.31        40.00 o                         
  14   6  11         25.28         -7.32        26.70 o                         
  16   6  11         62.70         57.89        24.85 o                         
  18   6  11        135.20        119.72        28.05 o                         
  20   6  11        120.34        122.40        25.07 o                         
  22   6  11         29.77         18.64        29.26 o                         
  24   6  11         14.83        -35.61        35.61 o                         
 -23   7  11        163.66        129.04        22.68 o                         
 -21   7  11        196.78        203.20        22.62 o                         
 -19   7  11          6.14         40.09        16.09 o                         
 -17   7  11        631.48        612.99        25.32 o                         
 -15   7  11        357.53        434.83        24.88 o                         
 -13   7  11        155.48        117.22        15.54 o                         
 -11   7  11        471.32        541.29        24.92 o                         
  -9   7  11         11.87          8.45        13.47 o                         
  -7   7  11        139.44        117.40        17.87 o                         
  -5   7  11         64.56        105.06        17.02 o                         
  -3   7  11         18.84         -7.91        13.78 o                         
  -1   7  11         17.34          9.25        14.97 o                         
   1   7  11        386.68        357.91        25.25 o                         
   3   7  11        300.38        294.50        27.17 o                         
   5   7  11        361.48        371.14        29.83 o                         
   7   7  11        797.02        875.11        38.66 o                         
   9   7  11         20.12         38.26        17.41 o                         
  11   7  11        166.11        145.08        22.02 o                         
  13   7  11          2.61         29.98        23.03 o                         
  15   7  11          0.30         17.76        22.44 o                         
  17   7  11        127.71        153.38        31.51 o                         
  19   7  11         41.68         32.03        24.81 o                         
  21   7  11         33.63         10.89        24.29 o                         
 -22   8  11          2.65         51.16        21.95 o                         
 -20   8  11        301.79        327.00        29.28 o                         
 -18   8  11         33.58         36.91        19.26 o                         
 -16   8  11        103.02         83.82        17.60 o                         
 -14   8  11         89.30        131.78        16.31 o                         
 -12   8  11        381.45        385.86        21.79 o                         
 -10   8  11         31.86         62.51        15.61 o                         
  -8   8  11        329.55        331.90        23.32 o                         
  -6   8  11        135.48         97.62        18.09 o                         
  -4   8  11         27.16         21.73        16.02 o                         
  -2   8  11        556.27        603.70        36.28 o                         
   0   8  11          5.73          3.05        17.85 o                         
   2   8  11        616.94        518.85        39.14 o                         
   4   8  11        175.56        150.08        23.70 o                         
   6   8  11        330.62        299.74        28.12 o                         
   8   8  11        520.36        532.76        37.97 o                         
  10   8  11        964.22        979.38        43.19 o                         
  12   8  11         13.44        -14.90        18.99 o                         
  14   8  11         25.42         11.05        21.20 o                         
  16   8  11        290.80        335.61        38.39 o                         
  18   8  11        125.75        145.50        51.89 o                         
  20   8  11         71.50         46.38        28.15 o                         
 -19   9  11          0.08        -22.48        31.29 o                         
 -17   9  11         21.63        104.43        42.38 o                         
 -15   9  11         19.75          9.90        15.93 o                         
 -13   9  11        107.26        110.07        18.09 o                         
 -11   9  11        493.12        571.89        28.29 o                         
  -9   9  11         12.05         13.06        16.52 o                         
  -7   9  11         31.58         66.55        24.73 o                         
  -5   9  11        309.43        316.15        29.98 o                         
  -3   9  11         63.36         53.63        20.86 o                         
  -1   9  11         97.34        117.69        23.23 o                         
   1   9  11        477.05        419.00        32.70 o                         
   3   9  11         80.43         91.57        22.93 o                         
   5   9  11        459.34        501.13        35.81 o                         
   7   9  11        337.70        362.88        31.64 o                         
   9   9  11         17.31         23.42        21.01 o                         
  11   9  11         10.96         -2.24        20.13 o                         
  13   9  11         67.79         58.12        24.09 o                         
  15   9  11         15.05         44.49        23.84 o                         
  17   9  11        551.66        543.82        46.97 o                         
 -16  10  11         34.36         42.67        32.26 o                         
 -14  10  11         46.09         45.93        20.25 o                         
 -12  10  11        588.83        655.73        35.55 o                         
 -10  10  11          3.56         26.59        18.40 o                         
  -8  10  11         38.36         41.31        19.27 o                         
  -6  10  11         19.88         24.33        20.67 o                         
  -4  10  11        261.53        248.49        29.53 o                         
  -2  10  11        374.38        461.86        45.31 o                         
   0  10  11         67.77         82.15        23.49 o                         
   2  10  11         84.16         83.79        28.67 o                         
   4  10  11        153.78        127.11        27.61 o                         
   6  10  11        127.65        145.00        29.10 o                         
   8  10  11        187.56        217.30        28.63 o                         
  10  10  11       1154.89       1318.53        64.50 o                         
  12  10  11          5.98        -19.35        22.72 o                         
  14  10  11         73.54         81.42        26.25 o                         
 -13  11  11          2.12         -7.23        19.97 o                         
 -11  11  11         73.98        152.35        25.39 o                         
  -9  11  11        346.60        358.64        33.96 o                         
  -7  11  11         61.64         31.61        22.32 o                         
  -5  11  11         23.04         41.68        22.84 o                         
  -3  11  11         63.37         63.25        23.70 o                         
  -1  11  11          0.05          0.88        20.94 o                         
   1  11  11        124.44        146.17        27.25 o                         
   3  11  11        159.31        162.53        27.60 o                         
   5  11  11        310.92        348.96        33.75 o                         
   7  11  11         95.69         92.33        26.01 o                         
   9  11  11        145.20        136.87        30.69 o                         
  11  11  11          7.26         -9.78        52.27 o                         
  -4  12  11        134.93        151.60        29.59 o                         
  -2  12  11        227.47        186.06        29.69 o                         
   0  12  11          9.02         34.22        31.51 o                         
   2  12  11        105.35        100.31        36.80 o                         
 -28   0  12        755.65        692.82        52.00 o                         
 -26   0  12         30.66         14.64        22.45 o                         
 -24   0  12        694.16        713.27        44.78 o                         
 -22   0  12        174.47        267.53        26.29 o                         
 -20   0  12       1354.66       1335.74        55.58 o                         
 -18   0  12         44.04         57.43        21.99 o                         
 -16   0  12          7.88          1.87        18.86 o                         
 -14   0  12       1213.85       1372.15        55.89 o                         
 -12   0  12         77.55         68.22        18.91 o                         
 -10   0  12          0.32        -16.33        16.33 o                         
  -8   0  12        460.67        388.15        27.49 o                         
  -6   0  12       1044.95       1179.70        44.90 o                         
  -4   0  12        108.57        120.23        28.43 o                         
  -2   0  12       5637.94       5623.33       145.28 o                         
   0   0  12        151.81        189.97        50.02 o                         
   2   0  12          1.59         24.59        21.27 o                         
   4   0  12        964.50        951.72        54.09 o                         
   6   0  12         14.24         51.92        24.18 o                         
   8   0  12         32.86         56.91        23.30 o                         
  10   0  12         86.14         73.38        25.92 o                         
  12   0  12         12.87         32.17        30.56 o                         
  14   0  12        246.20        227.19        33.98 o                         
  16   0  12        287.57        223.95        34.50 o                         
  18   0  12         37.47         37.05        33.75 o                         
  20   0  12         42.33        -28.77        28.77 o                         
  22   0  12        176.60        144.57        41.52 o                         
  24   0  12        330.98        393.81        90.75 o                         
 -27   1  12         53.32         68.27        17.05 o                         
 -25   1  12         38.23         47.14        15.65 o                         
 -23   1  12        130.92        194.31        17.63 o                         
 -21   1  12        404.97        398.90        22.76 o                         
 -19   1  12          0.43        -13.51        13.51 o                         
 -17   1  12         98.37        105.11        16.89 o                         
 -15   1  12        780.67        875.23        30.05 o                         
 -13   1  12        471.23        529.90        22.87 o                         
 -11   1  12       1115.70       1133.54        30.72 o                         
  -9   1  12         82.89         78.71        13.09 o                         
  -7   1  12          9.25          9.50        12.22 o                         
  -5   1  12        255.79        284.44        20.12 o                         
  -3   1  12        519.49        507.35        30.28 o                         
  -1   1  12          9.87          8.72        15.68 o                         
   1   1  12        108.80         52.71        17.54 o                         
   3   1  12          0.53          0.36        14.45 o                         
   5   1  12        314.44        431.96        25.20 o                         
   7   1  12        863.99        730.33        32.29 o                         
   9   1  12         93.08         89.69        17.05 o                         
  11   1  12        245.12        228.13        21.15 o                         
  13   1  12       1001.85       1014.16        38.68 o                         
  15   1  12          0.73         -3.93        14.61 o                         
  17   1  12        934.21        922.13        38.90 o                         
  19   1  12        140.39         80.06        25.92 o                         
  21   1  12         73.18         48.50        31.11 o                         
  23   1  12         33.91         14.12        30.57 o                         
  25   1  12        118.04        191.82        40.80 o                         
 -26   2  12         71.38         87.97        17.19 o                         
 -24   2  12        186.64        196.39        19.30 o                         
 -22   2  12         66.18         81.96        16.76 o                         
 -20   2  12        205.69        202.60        18.24 o                         
 -18   2  12         13.12          7.51        14.20 o                         
 -16   2  12        384.94        381.88        21.87 o                         
 -14   2  12        258.23        326.81        20.27 o                         
 -12   2  12          0.23          4.37        11.85 o                         
 -10   2  12        177.20        126.33        15.30 o                         
  -8   2  12        315.53        235.90        18.31 o                         
  -6   2  12        113.84        116.91        16.73 o                         
  -4   2  12          7.05         17.75        13.74 o                         
  -2   2  12        968.75        840.09        28.96 o                         
   0   2  12          1.78          1.10        13.93 o                         
   2   2  12          9.32         -2.39        13.84 o                         
   4   2  12        652.89        717.06        31.26 o                         
   6   2  12        312.16        331.50        23.51 o                         
   8   2  12         32.76         18.33        14.71 o                         
  10   2  12         79.15         69.63        16.59 o                         
  12   2  12        584.75        578.74        29.96 o                         
  14   2  12         69.38         70.26        16.95 o                         
  16   2  12         20.47         19.71        15.16 o                         
  18   2  12         26.65         16.03        19.71 o                         
  20   2  12         15.02         31.67        27.83 o                         
  22   2  12         34.02         16.11        29.20 o                         
  24   2  12        135.21        141.80        37.46 o                         
 -27   3  12          0.04         25.88        15.50 o                         
 -25   3  12          3.15         12.31        15.25 o                         
 -23   3  12         54.29         82.94        18.69 o                         
 -21   3  12        356.36        407.75        25.73 o                         
 -19   3  12        574.78        622.50        26.38 o                         
 -17   3  12        270.57        285.18        19.83 o                         
 -15   3  12       1480.35       1522.83        43.45 o                         
 -13   3  12         24.92         13.24        13.07 o                         
 -11   3  12       2218.64       2222.13        48.37 o                         
  -9   3  12         75.08        104.32        16.18 o                         
  -7   3  12        222.86        208.58        18.33 o                         
  -5   3  12        681.16        741.75        33.01 o                         
  -3   3  12         93.11        267.12        18.30 o                         
  -1   3  12        241.61        252.75        18.09 o                         
   1   3  12        409.45        366.04        22.99 o                         
   3   3  12         33.54         94.14        16.67 o                         
   5   3  12        169.66        168.93        17.63 o                         
   7   3  12       1112.67        971.12        37.21 o                         
   9   3  12         99.14        175.00        19.51 o                         
  11   3  12          7.00          4.38        14.27 o                         
  13   3  12        270.91        283.73        23.05 o                         
  15   3  12         28.63         24.04        17.71 o                         
  17   3  12         31.30         27.76        19.90 o                         
  19   3  12         84.73        100.36        24.38 o                         
  21   3  12          1.56         29.59        29.78 o                         
  23   3  12         23.23         -0.22        39.20 o                         
 -26   4  12         27.53         41.58        15.36 o                         
 -24   4  12        179.71        232.78        21.72 o                         
 -22   4  12         40.54          7.18        14.88 o                         
 -20   4  12        218.72        215.33        18.26 o                         
 -18   4  12         10.18          2.54        13.67 o                         
 -16   4  12        327.70        294.41        19.55 o                         
 -14   4  12        355.69        352.72        22.16 o                         
 -12   4  12        249.94        283.76        21.19 o                         
 -10   4  12          7.75          3.36        12.63 o                         
  -8   4  12        112.32        103.70        17.43 o                         
  -6   4  12         98.54         83.02        15.26 o                         
  -4   4  12        813.93        834.55        29.85 o                         
  -2   4  12         33.58         29.49        13.24 o                         
   0   4  12        264.62        270.56        18.92 o                         
   2   4  12       1050.37       1038.59        32.98 o                         
   4   4  12         72.60         84.67        17.15 o                         
   6   4  12        655.62        638.98        30.74 o                         
   8   4  12          1.66        -12.77        12.77 o                         
  10   4  12        174.81        169.71        21.15 o                         
  12   4  12        198.08        195.32        22.99 o                         
  14   4  12          0.33        -16.19        16.19 o                         
  16   4  12        259.04        287.49        29.80 o                         
  18   4  12        261.00        238.79        29.33 o                         
  20   4  12        246.05        253.35        29.75 o                         
  22   4  12        142.27        175.84        40.65 o                         
  24   4  12         19.55         12.97        30.85 o                         
 -25   5  12         13.70         31.02        13.45 o                         
 -23   5  12        112.61        109.08        19.41 o                         
 -21   5  12         19.92         20.86        23.05 o                         
 -19   5  12          0.40        -14.30        14.74 o                         
 -17   5  12         39.16         35.08        17.44 o                         
 -15   5  12         72.35         47.59        13.84 o                         
 -13   5  12        244.25        243.63        24.60 o                         
 -11   5  12         58.72         90.79        17.76 o                         
  -9   5  12        329.70        380.91        21.96 o                         
  -7   5  12         33.22         46.58        15.72 o                         
  -5   5  12         27.19         25.76        14.43 o                         
  -3   5  12        696.55        744.16        39.99 o                         
  -1   5  12        490.61        371.08        21.69 o                         
   1   5  12        188.89        241.08        18.65 o                         
   3   5  12        293.04        309.32        22.41 o                         
   5   5  12          0.75          7.65        14.19 o                         
   7   5  12        970.19       1015.78        53.60 o                         
   9   5  12          3.31        -10.39        15.88 o                         
  11   5  12        146.08        163.10        24.70 o                         
  13   5  12         33.93         37.44        18.32 o                         
  15   5  12        126.73         91.59        22.88 o                         
  17   5  12        253.81        297.09        31.08 o                         
  19   5  12        271.24        212.07        28.99 o                         
  21   5  12         96.75        112.02        59.32 o                         
  23   5  12         26.30         33.97        33.42 o                         
 -24   6  12        379.88        457.23        26.57 o                         
 -22   6  12        204.18        257.56        26.07 o                         
 -20   6  12          4.27         -3.95        17.48 o                         
 -18   6  12        303.49        361.33        26.25 o                         
 -16   6  12          1.83        -16.08        16.08 o                         
 -14   6  12        188.24        161.95        19.40 o                         
 -12   6  12        203.29        278.82        23.16 o                         
 -10   6  12         76.69         93.89        14.91 o                         
  -8   6  12        124.90         88.53        17.02 o                         
  -6   6  12        486.66        552.61        27.94 o                         
  -4   6  12        624.09        587.93        28.62 o                         
  -2   6  12        288.12        305.01        22.37 o                         
   0   6  12         98.52        124.96        17.97 o                         
   2   6  12        217.23        223.72        19.77 o                         
   4   6  12         74.92        101.46        18.24 o                         
   6   6  12        264.61        219.37        24.22 o                         
   8   6  12         87.13        111.54        23.28 o                         
  10   6  12        280.07        258.54        25.36 o                         
  12   6  12        137.64        162.68        23.17 o                         
  14   6  12        208.49        202.35        27.52 o                         
  16   6  12         93.49         67.33        22.33 o                         
  18   6  12         49.47         85.89        24.57 o                         
  20   6  12         32.14        -13.98        21.32 o                         
 -21   7  12         42.76         88.05        24.11 o                         
 -19   7  12         25.30          8.03        19.71 o                         
 -17   7  12          1.97        -11.29        15.54 o                         
 -15   7  12        115.59        132.40        19.10 o                         
 -13   7  12          9.74         26.38        15.94 o                         
 -11   7  12         15.32         11.52        15.01 o                         
  -9   7  12        744.22        744.41        32.61 o                         
  -7   7  12         75.22        105.54        17.92 o                         
  -5   7  12         94.26        111.46        19.48 o                         
  -3   7  12        100.25        116.13        18.20 o                         
  -1   7  12          0.07        -13.58        13.58 o                         
   1   7  12        605.96        564.64        36.69 o                         
   3   7  12         28.07         39.89        17.60 o                         
   5   7  12        142.96        113.83        21.02 o                         
   7   7  12       1687.56       1751.31        51.96 o                         
   9   7  12        211.63        188.19        26.32 o                         
  11   7  12         48.22         46.12        19.97 o                         
  13   7  12          1.82          7.91        20.40 o                         
  15   7  12         51.51         59.48        23.65 o                         
  17   7  12        162.76        201.48        31.28 o                         
  19   7  12          7.54         41.37        23.37 o                         
 -20   8  12          9.25          8.49        28.65 o                         
 -18   8  12          9.61         19.36        22.81 o                         
 -16   8  12        111.69        144.04        20.62 o                         
 -14   8  12        225.08        274.42        23.54 o                         
 -12   8  12        344.68        365.79        26.06 o                         
 -10   8  12         28.79         21.07        15.84 o                         
  -8   8  12        213.06        114.40        21.51 o                         
  -6   8  12        216.92        167.10        21.73 o                         
  -4   8  12         20.66          4.33        16.72 o                         
  -2   8  12        336.80        328.15        27.73 o                         
   0   8  12        205.20        207.91        24.29 o                         
   2   8  12          4.57         -8.62        16.94 o                         
   4   8  12         80.54         94.19        23.01 o                         
   6   8  12         11.19         15.03        19.35 o                         
   8   8  12        166.10        174.19        26.20 o                         
  10   8  12          9.80         31.55        24.12 o                         
  12   8  12          3.64        -23.92        23.92 o                         
  14   8  12         22.67          7.36        24.18 o                         
  16   8  12        670.14        787.63        54.77 o                         
 -17   9  12         53.73         78.53        41.22 o                         
 -15   9  12         12.78         73.04        21.40 o                         
 -13   9  12         17.77         19.90        19.77 o                         
 -11   9  12         21.71         24.04        17.35 o                         
  -9   9  12        120.70        118.05        21.45 o                         
  -7   9  12          1.39         -1.93        18.27 o                         
  -5   9  12         24.05         10.88        18.58 o                         
  -3   9  12        164.94        143.19        22.99 o                         
  -1   9  12          5.37        -17.32        17.32 o                         
   1   9  12        331.37        236.32        29.11 o                         
   3   9  12         69.47         60.45        22.63 o                         
   5   9  12         12.48         14.46        21.61 o                         
   7   9  12        440.16        464.88        36.46 o                         
   9   9  12        136.91         93.81        24.49 o                         
  11   9  12         92.64         55.68        35.79 o                         
  13   9  12          4.73         42.03        30.67 o                         
  15   9  12         13.98        -23.15        24.70 o                         
 -12  10  12          3.97          8.06        18.05 o                         
 -10  10  12          6.64        -12.04        18.79 o                         
  -8  10  12         30.06          0.86        28.52 o                         
  -6  10  12         60.32         69.39        21.93 o                         
  -4  10  12          0.70         -6.19        18.94 o                         
  -2  10  12        120.33        116.47        26.09 o                         
   0  10  12         23.42        -10.85        21.01 o                         
   2  10  12          0.56        -13.96        21.12 o                         
   4  10  12         49.23         60.65        23.35 o                         
   6  10  12          0.72         44.88        23.05 o                         
   8  10  12          6.95         23.81        23.33 o                         
  10  10  12          0.22        -18.61        34.97 o                         
  -7  11  12         80.48         64.15        23.87 o                         
  -5  11  12         96.18         79.70        23.70 o                         
  -3  11  12         37.18         29.00        23.66 o                         
  -1  11  12         37.40         60.63        24.59 o                         
   1  11  12         18.03         11.32        22.22 o                         
   3  11  12        140.10        208.78        33.76 o                         
   5  11  12          4.12        -21.30        21.30 o                         
 -25   1  13          0.27          9.49        15.25 o                         
 -23   1  13         21.77         26.34        14.29 o                         
 -21   1  13         29.89         20.00        14.98 o                         
 -19   1  13        187.84        215.04        20.48 o                         
 -17   1  13         31.81         18.24        14.79 o                         
 -15   1  13         31.12         21.16        13.83 o                         
 -13   1  13          2.94          4.34        12.87 o                         
 -11   1  13        326.52        339.89        21.85 o                         
  -9   1  13        108.41        115.52        16.48 o                         
  -7   1  13         29.68         50.29        16.05 o                         
  -5   1  13        630.46        582.48        30.89 o                         
  -3   1  13        297.97        245.25        22.58 o                         
  -1   1  13         54.83         65.45        21.02 o                         
   1   1  13        162.58        133.01        23.01 o                         
   3   1  13        201.44        264.43        26.87 o                         
   5   1  13         12.87          1.60        16.04 o                         
   7   1  13        127.22        105.94        19.94 o                         
   9   1  13         37.29         17.42        20.10 o                         
  11   1  13          1.85         -4.65        16.41 o                         
  13   1  13         13.37         15.22        17.76 o                         
  15   1  13         72.82         48.57        19.17 o                         
  17   1  13        214.63        226.16        28.18 o                         
  19   1  13        116.03        109.98        34.63 o                         
  21   1  13          2.83        -27.66        28.92 o                         
  23   1  13         30.08         15.11        31.67 o                         
 -24   2  13         11.20          7.38        14.83 o                         
 -22   2  13         17.39         15.82        14.85 o                         
 -20   2  13        167.46        132.38        17.55 o                         
 -18   2  13        468.61        591.66        36.71 o                         
 -16   2  13        622.53        590.02        27.73 o                         
 -14   2  13         30.06         21.90        15.19 o                         
 -12   2  13        327.50        391.12        24.64 o                         
 -10   2  13        131.28        144.77        16.87 o                         
  -8   2  13         45.59         31.10        13.97 o                         
  -6   2  13        163.45        177.49        21.81 o                         
  -4   2  13        151.82        179.16        21.30 o                         
  -2   2  13        284.41        289.49        26.22 o                         
   0   2  13        859.03        864.64        36.10 o                         
   2   2  13        216.78        255.25        22.23 o                         
   4   2  13        376.87        393.53        25.96 o                         
   6   2  13          4.79        -12.40        14.71 o                         
   8   2  13          0.14         14.27        14.95 o                         
  10   2  13          5.78          1.57        15.20 o                         
  12   2  13         81.70         52.88        17.35 o                         
  14   2  13         24.96         37.76        17.07 o                         
  16   2  13        204.18        194.83        26.83 o                         
  18   2  13        359.64        326.74        32.31 o                         
  20   2  13          3.69         47.04        30.48 o                         
  22   2  13          2.05        -26.12        28.76 o                         
 -25   3  13         67.83         76.61        16.63 o                         
 -23   3  13         24.85         29.79        16.40 o                         
 -21   3  13          0.30          4.37        14.41 o                         
 -19   3  13        116.41        110.09        17.05 o                         
 -17   3  13        256.80        212.04        20.67 o                         
 -15   3  13          6.01          8.57        15.02 o                         
 -13   3  13        249.07        167.84        20.14 o                         
 -11   3  13        344.31        401.12        25.55 o                         
  -9   3  13        168.80        187.39        18.25 o                         
  -7   3  13        288.36        332.16        23.71 o                         
  -5   3  13         39.66         41.42        15.03 o                         
  -3   3  13       1141.33       1042.58        40.43 o                         
  -1   3  13         95.87        124.81        18.09 o                         
   1   3  13         26.53         22.24        14.44 o                         
   3   3  13          8.52         -2.68        14.56 o                         
   5   3  13        715.63        745.38        34.09 o                         
   7   3  13        379.37        439.38        27.77 o                         
   9   3  13          1.39         14.71        15.20 o                         
  11   3  13        108.14         91.42        18.98 o                         
  13   3  13        141.46        130.11        22.26 o                         
  15   3  13         44.84         48.26        21.40 o                         
  17   3  13          0.01         -3.01        19.65 o                         
  19   3  13        539.71        526.33        38.97 o                         
  21   3  13        210.69        259.42        44.07 o
[truncated: 38,154 more chars]
