# Supplementary material for: Synthesis and crystal structures of boryl ortho-silylaryl tri­fluoro­methane­sulfonates
Source: Acta Crystallogr E Crystallogr Commun. 2024 Jan 12;80(Pt 2):143–7. doi: 10.1107/S2056989024000264 (PMC10848976; doi:10.1107/S2056989024000264)
Supplement: Supplementary file 4 [file e-80-00143-2sup8.hkl]

data_2                                                                          
_shelx_title ' 1_a.res in P2(1)/n'                                              
_shelx_refln_list_code          4                                               
_shelx_F_calc_maximum      361.46                                               
_exptl_crystal_F_000      1840.00                                               
_reflns_d_resolution_high  0.7972                                               
                                                                                
loop_                                                                           
 _space_group_symop_operation_xyz                                               
 'x, y, z'                                                                      
 '-x+1/2, y+1/2, -z+1/2'                                                        
 '-x, -y, -z'                                                                   
 'x-1/2, -y-1/2, z-1/2'                                                         
                                                                                
_cell_length_a    10.2407                                                       
_cell_length_b    12.6295                                                       
_cell_length_c    34.1269                                                       
_cell_angle_alpha  90.000                                                       
_cell_angle_beta   95.689                                                       
_cell_angle_gamma  90.000                                                       
                                                                                
_shelx_F_squared_multiplier     1.000                                           
                                                                                
loop_                                                                           
 _refln_index_h                                                                 
 _refln_index_k                                                                 
 _refln_index_l                                                                 
 _refln_F_squared_calc                                                          
 _refln_F_squared_meas                                                          
 _refln_F_squared_sigma                                                         
 _refln_observed_status                                                         
   2   0   0      78085.70      71536.02       939.94 o                         
   4   0   0      11471.54      12869.37       207.49 o                         
   6   0   0      18622.26      18999.23       329.07 o                         
   8   0   0       3642.96       3948.76       100.33 o                         
  10   0   0        963.82        940.53        65.36 o                         
  12   0   0          9.68        338.58        61.53 o                         
   1   1   0      41899.65      40189.52       545.70 o                         
   2   1   0        121.58        364.76        20.02 o                         
   3   1   0        234.64       1485.59        95.15 o                         
   4   1   0       9089.39       8558.42        99.98 o                         
   5   1   0       2552.87       2583.81        59.40 o                         
   6   1   0        104.07        404.28        32.42 o                         
   7   1   0          7.08        405.97        42.22 o                         
   8   1   0        324.26        654.55        31.39 o                         
   9   1   0        458.21        677.08        30.94 o                         
  10   1   0          6.51         44.15        23.95 o                         
  11   1   0         91.09         74.43        27.46 o                         
  12   1   0         49.07        190.05        42.20 o                         
   0   2   0         85.36        183.81        11.41 o                         
   1   2   0       1228.67       1084.04        18.15 o                         
   3   2   0       1034.77       2294.90       105.49 o                         
   4   2   0        644.70       1027.75        40.45 o                         
   5   2   0       1591.52       1585.90        26.28 o                         
   6   2   0        834.25       1005.81        28.09 o                         
   7   2   0        300.16        759.03        47.00 o                         
   8   2   0         91.76        181.31        19.29 o                         
   9   2   0          0.28        176.38        27.58 o                         
  10   2   0        222.58        208.22        25.84 o                         
  11   2   0       1001.16       1134.97        55.62 o                         
  12   2   0         58.21        136.39        37.87 o                         
   1   3   0       3998.75       4774.42        89.77 o                         
   2   3   0       3370.89       5284.50       139.16 o                         
   3   3   0       2696.40       4835.53       100.36 o                         
   4   3   0       3564.12       3577.99        50.42 o                         
   5   3   0       1309.09       1994.45        65.67 o                         
   6   3   0         28.19       1164.47       151.75 o                         
   7   3   0        377.32        512.53        23.29 o                         
   8   3   0         67.82        258.27        21.13 o                         
   9   3   0        293.22        374.75        27.81 o                         
  10   3   0         30.59        122.07        25.43 o                         
  11   3   0         64.08        108.66        36.18 o                         
  12   3   0          6.27         59.25        36.93 o                         
   0   4   0        629.92        724.37        28.11 o                         
   1   4   0       4719.01       4678.65        54.94 o                         
   2   4   0       5255.44       5673.82        75.26 o                         
   3   4   0       1889.23       2278.69        51.10 o                         
   4   4   0        858.02       1312.94        48.26 o                         
   5   4   0       6281.76       6057.86        80.48 o                         
   6   4   0        306.03        359.19        18.05 o                         
   7   4   0       5932.06       5316.29        93.78 o                         
   8   4   0        158.85        170.26        23.50 o                         
   9   4   0       1867.65       1914.40        60.36 o                         
  10   4   0          6.63         75.57        31.37 o                         
  11   4   0        135.40        150.89        36.57 o                         
  12   4   0         37.64        129.83        53.84 o                         
   1   5   0       1362.82       1566.14        32.57 o                         
   2   5   0       3386.36       6319.91       197.59 o                         
   3   5   0       1529.99       1915.59        48.42 o                         
   5   5   0        198.67        402.34        21.35 o                         
   6   5   0        288.64        753.50        32.54 o                         
   7   5   0       1742.76       1604.32        40.04 o                         
   8   5   0        570.63       1173.69        52.85 o                         
   9   5   0         21.85         64.56        26.45 o                         
  10   5   0        225.32        426.67        40.52 o                         
  11   5   0         37.87         89.85        35.30 o                         
  12   5   0        247.77        226.67        44.64 o                         
   0   6   0        762.50        909.01        34.53 o                         
   1   6   0         31.71        306.06        31.17 o                         
   2   6   0        753.49        922.38        30.99 o                         
   3   6   0        635.24        792.05        27.08 o                         
   4   6   0         73.13        322.02        30.15 o                         
   5   6   0        383.20        516.00        20.89 o                         
   6   6   0         30.49        159.79        20.38 o                         
   7   6   0        125.72        235.71        27.53 o                         
   8   6   0       1349.37       1383.99        46.74 o                         
   9   6   0          0.08        132.36        30.11 o                         
  10   6   0        154.05        220.01        36.83 o                         
  11   6   0        100.94         51.28        38.44 o                         
   1   7   0       1290.05       1538.41        31.81 o                         
   2   7   0        168.11        246.28        14.81 o                         
   3   7   0       3520.81       3571.88        63.38 o                         
   4   7   0        876.13       1026.28        32.25 o                         
   5   7   0         94.60        330.77        34.49 o                         
   6   7   0        326.21        428.04        25.37 o                         
   7   7   0        287.57        351.90        28.09 o                         
   8   7   0        174.97        200.46        27.21 o                         
   9   7   0        771.14        701.95        42.93 o                         
  10   7   0        254.96        205.71        37.10 o                         
  11   7   0         18.74         75.82        37.46 o                         
   0   8   0      18351.05      23543.58       408.81 o                         
   1   8   0        565.83        769.80        24.97 o                         
   2   8   0       6181.55       6141.71        84.86 o                         
   3   8   0       4948.60       5044.03        72.33 o                         
   4   8   0       2647.43       2341.99        54.37 o                         
   5   8   0       2723.16       2658.60        54.80 o                         
   6   8   0       1799.87       1695.21        46.37 o                         
   7   8   0         46.71         30.56        22.78 o                         
   8   8   0         47.72        138.70        28.97 o                         
   9   8   0          0.98          9.19        29.75 o                         
  10   8   0         44.65         86.62        35.68 o                         
  11   8   0        181.43        242.83        58.25 o                         
   1   9   0        256.05        323.70        19.31 o                         
   2   9   0        841.17       1108.44        34.11 o                         
   3   9   0         38.53        196.36        18.07 o                         
   4   9   0       4988.72       4869.79        77.72 o                         
   5   9   0       1122.77       1316.73        42.59 o                         
   6   9   0          0.04        112.12        33.75 o                         
   7   9   0        187.26        326.21        33.39 o                         
   8   9   0        187.41        205.29        34.61 o                         
   9   9   0        253.68        308.04        39.03 o                         
  10   9   0         11.23        -32.14        36.12 o                         
   0  10   0       1209.48       1575.84        64.28 o                         
   1  10   0        670.12        974.70        39.45 o                         
   2  10   0         15.81        715.49        71.27 o                         
   3  10   0        302.06        493.67        43.00 o                         
   4  10   0        511.07        496.00        32.23 o                         
   5  10   0        185.08        249.59        27.99 o                         
   6  10   0         35.13         82.17        28.98 o                         
   7  10   0         47.09        -12.74        29.51 o                         
   8  10   0        218.81        218.71        38.18 o                         
   9  10   0         13.97        101.11        36.32 o                         
   1  11   0         68.37        141.70        27.30 o                         
   2  11   0        122.68        286.61        30.01 o                         
   3  11   0         85.94        367.70        38.04 o                         
   4  11   0        432.17        518.17        38.62 o                         
   5  11   0          3.01         25.80        26.62 o                         
   6  11   0        328.94        610.84        73.05 o                         
   7  11   0        191.26        195.36        38.76 o                         
   8  11   0         66.73        123.63        35.71 o                         
   9  11   0         50.24         58.97        45.36 o                         
   0  12   0        477.33        897.39        65.71 o                         
   1  12   0        240.39        520.78        39.08 o                         
   2  12   0        549.49        518.17        37.43 o                         
   3  12   0       1132.63       1275.57        75.68 o                         
   4  12   0         32.10         12.59        32.45 o                         
   5  12   0        510.79        726.01        47.71 o                         
   6  12   0        404.68        326.85        63.15 o                         
   7  12   0         64.84         71.92        45.67 o                         
   8  12   0        134.78        134.38        44.64 o                         
   1  13   0       1848.25       2585.84        76.57 o                         
   2  13   0          4.53         89.66        35.86 o                         
   3  13   0        495.28        551.47        46.63 o                         
   4  13   0         93.64        114.96        38.13 o                         
   5  13   0         77.73         80.05        41.91 o                         
   6  13   0         64.80        162.28        45.92 o                         
   7  13   0         70.92        153.68        49.89 o                         
   0  14   0        120.06        168.44        63.31 o                         
   1  14   0         36.67          8.90        47.80 o                         
   2  14   0        156.20        155.07        42.79 o                         
   3  14   0         84.17         65.50        41.51 o                         
   4  14   0         28.65         66.82        41.03 o                         
   5  14   0          0.90         11.66        43.22 o                         
   1  15   0        952.96       1068.17        85.76 o                         
   2  15   0        251.49        224.19        50.37 o                         
   3  15   0       1151.52       1238.21        83.11 o                         
   4  15   0          3.66         53.00        51.97 o                         
 -11   0   1        832.50        816.96        56.45 o                         
  -9   0   1        142.94        122.38        32.08 o                         
  -7   0   1        511.01        394.43        33.28 o                         
  -5   0   1        601.48        647.90        51.73 o                         
  -3   0   1       5279.14       4603.36        78.56 o                         
  -1   0   1        512.69        381.46         8.52 o                         
   1   0   1       1591.03       1263.28        19.33 o                         
   3   0   1      14797.22      12253.48       210.43 o                         
   5   0   1        851.29        921.63        46.46 o                         
   7   0   1       1233.59       1019.84        39.84 o                         
   9   0   1        843.35        801.97        49.45 o                         
  11   0   1        117.34        176.91        39.60 o                         
 -12   1   1        444.53        591.58        50.46 o                         
 -11   1   1          7.91         92.45        40.80 o                         
 -10   1   1        112.85        128.59        24.53 o                         
  -9   1   1        882.64       1104.74        37.67 o                         
  -8   1   1       2820.54       2694.41        50.39 o                         
  -7   1   1       1684.53       2075.66        39.92 o                         
  -6   1   1       1228.83       1924.20        55.43 o                         
  -5   1   1          4.32        388.01        66.44 o                         
  -4   1   1        226.08        357.01        19.90 o                         
  -3   1   1      27699.68      26840.72       306.77 o                         
  -2   1   1       1366.39       1591.70        31.39 o                         
  -1   1   1       4902.39       4670.17        56.21 o                         
   0   1   1       9576.75      10345.18       154.63 o                         
   1   1   1      14783.03      14791.52       220.93 o                         
   2   1   1      18394.26      17722.07       176.59 o                         
   3   1   1       1745.68       2274.11       121.62 o                         
   4   1   1       4122.86       4267.07        65.45 o                         
   5   1   1       1044.87       1295.43        59.54 o                         
   6   1   1        205.35        478.81        29.98 o                         
   7   1   1         71.58        231.67        21.71 o                         
   8   1   1        712.74        823.21        31.37 o                         
   9   1   1       1811.51       1777.28        49.95 o                         
  10   1   1         54.74         70.31        25.33 o                         
  11   1   1        440.56        531.00        37.11 o                         
  12   1   1        165.08        206.82        37.88 o                         
 -12   2   1        136.60        100.95        40.44 o                         
 -11   2   1       1295.46       1482.64        74.57 o                         
 -10   2   1         72.62         71.35        23.67 o                         
  -9   2   1       1286.08       1351.67        42.92 o                         
  -8   2   1         89.34        241.28        20.98 o                         
  -7   2   1       5037.45       5221.25        73.36 o                         
  -6   2   1        763.21       1017.09        34.91 o                         
  -5   2   1       1747.01       2068.10        33.00 o                         
  -4   2   1       3559.20       3880.41        48.98 o                         
  -3   2   1      18476.54      19567.21       212.36 o                         
  -2   2   1      46158.30      46215.80       469.30 o                         
  -1   2   1        957.78        847.17        11.70 o                         
   0   2   1      18457.27      23391.95       243.01 o                         
   1   2   1      88764.84      95535.92      1155.85 o                         
   2   2   1        373.47        758.48        74.06 o                         
   3   2   1      29588.76      30911.50       313.68 o                         
   4   2   1      17565.17      17930.39       196.60 o                         
   5   2   1        154.31        341.29        31.04 o                         
   6   2   1        404.15        563.63        32.56 o                         
   7   2   1        343.73        574.50        34.41 o                         
   8   2   1       2049.04       1749.53        41.39 o                         
   9   2   1        852.58        910.65        36.80 o                         
  10   2   1        337.95        331.22        29.28 o                         
  11   2   1        343.68        578.80        47.08 o                         
  12   2   1         24.34         26.12        42.04 o                         
 -12   3   1         13.57         22.10        36.44 o                         
 -11   3   1         82.53        148.53        52.73 o                         
 -10   3   1        850.43        874.16        47.89 o                         
  -9   3   1          3.02        159.83        23.40 o                         
  -8   3   1        106.74        429.04        29.40 o                         
  -7   3   1        479.38        576.11        20.19 o                         
  -6   3   1        609.65       1875.73        96.74 o                         
  -5   3   1       2429.13       2850.07        58.26 o                         
  -4   3   1        784.80        816.65        33.71 o                         
  -3   3   1       6986.18       7382.67       134.02 o                         
  -2   3   1      11143.46      12068.22       152.56 o                         
  -1   3   1       2553.58       3147.79        65.33 o                         
   0   3   1       2468.66       2817.05        33.35 o                         
   1   3   1       9512.54      10817.95       174.23 o                         
   2   3   1        261.07        356.53        31.52 o                         
   3   3   1      25398.69      26168.36       333.94 o                         
   4   3   1         14.25        204.43        39.33 o                         
   5   3   1        103.57        502.16        61.07 o                         
   6   3   1       1552.21       2329.17        62.36 o                         
   7   3   1        514.31        619.40        25.03 o                         
   8   3   1        425.09        452.69        24.66 o                         
   9   3   1        617.81        632.34        32.66 o                         
  10   3   1         65.42        134.79        27.21 o                         
  11   3   1          4.29         31.99        33.45 o                         
  12   3   1        283.40        372.34        46.71 o                         
 -12   4   1        236.01        177.20        41.95 o                         
 -11   4   1         26.99         75.81        34.17 o                         
 -10   4   1          8.60         48.79        30.25 o                         
  -9   4   1        308.04        550.37        33.67 o                         
  -8   4   1         76.58         94.27        20.85 o                         
  -7   4   1         52.46        243.34        24.44 o                         
  -6   4   1        221.98        223.34        16.33 o                         
  -5   4   1         95.13        433.12        23.61 o                         
  -4   4   1       1102.68       1353.99        50.63 o                         
  -3   4   1       3716.30       3550.91        56.48 o                         
  -2   4   1        980.93       1157.95        26.00 o                         
  -1   4   1        497.38        601.08        14.02 o                         
   0   4   1         27.07         54.04         7.61 o                         
   1   4   1       4688.94       4803.93        96.35 o                         
   2   4   1         11.70        229.54        27.10 o                         
   3   4   1          5.41        190.81        26.32 o                         
   4   4   1        945.36       1044.64        48.86 o                         
   5   4   1          9.88        292.84        46.56 o                         
   6   4   1        463.24        487.42        19.86 o                         
   7   4   1        543.57        987.65        34.35 o                         
   8   4   1          6.32         20.48        20.62 o                         
   9   4   1        316.16        501.97        34.90 o                         
  10   4   1        190.72        206.08        32.25 o                         
  11   4   1          1.83        -16.97        34.53 o                         
  12   4   1         30.35        100.00        45.80 o                         
 -12   5   1          5.50         78.83        42.39 o                         
 -11   5   1         27.44         70.44        39.52 o                         
 -10   5   1        883.86       1075.60        54.35 o                         
  -9   5   1        142.92        152.16        28.21 o                         
  -8   5   1       7122.41       6606.20       131.27 o                         
  -7   5   1         29.97        138.28        18.66 o                         
  -6   5   1       2258.96       2742.53        45.35 o                         
  -5   5   1        236.89        548.06        39.66 o                         
  -4   5   1       5749.22       7522.22        96.80 o                         
  -3   5   1       2848.29       3063.68        60.96 o                         
  -2   5   1      25691.85      27650.20       309.35 o                         
  -1   5   1       1042.03       1481.02        26.17 o                         
   0   5   1       2134.90       2160.82        32.77 o                         
   1   5   1       8410.82       9191.63       105.58 o                         
   2   5   1       6412.20       8800.91       207.69 o                         
   3   5   1       2702.90       2947.62        61.35 o                         
   4   5   1        429.62        779.77        64.48 o                         
   5   5   1        240.54        391.55        17.02 o                         
   6   5   1          9.33        316.85        35.80 o                         
   7   5   1       4034.62       3997.83        72.65 o                         
   8   5   1         60.77        353.52        31.41 o                         
   9   5   1       1086.23       1043.47        47.80 o                         
  10   5   1         60.60        146.26        34.31 o                         
  11   5   1         30.45        156.61        49.61 o                         
  12   5   1        137.21        171.41        42.69 o                         
 -11   6   1        207.13        178.57        39.13 o                         
 -10   6   1         28.84         92.58        33.96 o                         
  -9   6   1        789.26        920.34        52.00 o                         
  -8   6   1        229.34        438.29        31.06 o                         
  -7   6   1       1964.67       1904.75        59.02 o                         
  -6   6   1        712.64        804.04        25.98 o                         
  -5   6   1         36.65         16.46        12.97 o                         
  -4   6   1       3564.11       3380.63        49.41 o                         
  -3   6   1       2182.13       2263.39        37.48 o                         
  -2   6   1       1230.42       1439.85        27.16 o                         
  -1   6   1       4025.09       4664.53        63.45 o                         
   0   6   1       2367.06       3063.86        50.91 o                         
   1   6   1       1064.11       1386.60        30.39 o                         
   2   6   1       3337.82       3811.79        54.11 o                         
   3   6   1        239.49        430.31        26.45 o                         
   4   6   1       3841.67       4144.30        66.42 o                         
   5   6   1         33.35        104.88        14.24 o                         
   6   6   1       1119.40       1191.89        33.38 o                         
   7   6   1        135.14        280.99        27.08 o                         
   8   6   1        137.46        345.28        29.32 o                         
   9   6   1         87.85        135.51        30.28 o                         
  10   6   1        321.56        376.15        40.92 o                         
  11   6   1         55.67         17.38        33.73 o                         
 -11   7   1        371.50        335.34        48.91 o                         
 -10   7   1        194.71        180.10        36.54 o                         
  -9   7   1         36.41        108.02        29.39 o                         
  -8   7   1        146.50        195.00        27.39 o                         
  -7   7   1        398.85        352.69        27.53 o                         
  -6   7   1         15.73         38.90        17.39 o                         
  -5   7   1       1670.59       1660.74        41.80 o                         
  -4   7   1       1255.82       1411.78        37.68 o                         
  -3   7   1       1423.05       1638.24        32.24 o                         
  -2   7   1          0.19        162.43        16.73 o                         
  -1   7   1         54.55         83.35        12.75 o                         
   0   7   1         52.40         60.12        12.85 o                         
   1   7   1        246.65        406.76        22.80 o                         
   2   7   1        181.91        186.06        11.65 o                         
   3   7   1        146.88        427.71        41.60 o                         
   4   7   1        986.31       1149.62        34.40 o                         
   5   7   1       1825.22       1823.29        43.79 o                         
   6   7   1         14.17         55.43        18.09 o                         
   7   7   1        244.46        434.38        29.63 o                         
   8   7   1          2.87         54.24        23.75 o                         
   9   7   1         44.57        102.53        28.65 o                         
  10   7   1        473.21        437.91        48.89 o                         
  11   7   1        224.03        257.28        42.09 o                         
 -11   8   1        201.16        195.02        51.01 o                         
 -10   8   1        202.15        245.70        44.68 o                         
  -9   8   1         52.32         38.92        31.85 o                         
  -8   8   1        394.74        441.54        38.72 o                         
  -7   8   1        104.31         97.87        23.72 o                         
  -6   8   1        396.36        471.29        28.36 o                         
  -5   8   1        605.80        717.70        30.59 o                         
  -4   8   1        111.62        153.97        19.56 o                         
  -3   8   1          5.10        510.47        53.41 o                         
  -2   8   1         44.30        139.71        18.43 o                         
  -1   8   1         34.26         34.67        12.98 o                         
   0   8   1         61.93        293.26        47.42 o                         
   1   8   1        281.83        322.39        17.96 o                         
   2   8   1         12.27        429.03        48.24 o                         
   3   8   1        842.48       1380.38        91.31 o                         
   4   8   1        432.99        566.47        28.63 o                         
   5   8   1         81.02        329.23        35.96 o                         
   6   8   1        281.38        437.35        28.86 o                         
   7   8   1         23.88         25.69        23.15 o                         
   8   8   1          6.07         47.76        32.93 o                         
   9   8   1         85.49         49.30        28.79 o                         
  10   8   1        105.90        134.72        38.19 o                         
  11   8   1          2.61        263.10       164.77 o                         
 -10   9   1          7.12        -33.09        43.93 o                         
  -9   9   1        254.52        320.16        40.28 o                         
  -8   9   1         80.62         64.58        40.09 o                         
  -7   9   1          5.76        172.35        29.45 o                         
  -6   9   1        722.35        744.53        39.15 o                         
  -5   9   1        855.08        953.75        38.57 o                         
  -4   9   1        816.71       1079.93        52.21 o                         
  -3   9   1        331.58        492.73        26.28 o                         
  -2   9   1        506.73        750.71        35.97 o                         
  -1   9   1        141.46        126.96        16.08 o                         
   0   9   1       3872.16       4512.83        81.68 o                         
   1   9   1         11.73         33.34        17.67 o                         
   2   9   1        186.43        321.62        19.30 o                         
   3   9   1       3079.37       3034.42        55.54 o                         
   4   9   1       1310.22       1786.94        74.17 o                         
   5   9   1       1098.74       1411.89        43.53 o                         
   6   9   1        798.73        869.03        50.44 o                         
   7   9   1       1505.06       1465.18        54.39 o                         
   8   9   1         39.99         85.94        31.65 o                         
   9   9   1        310.00        361.36        44.37 o                         
  10   9   1        109.40         50.98        37.51 o                         
  -9  10   1        363.68        323.41        42.54 o                         
  -8  10   1        179.76        149.66        42.65 o                         
  -7  10   1        187.28        153.65        33.15 o                         
  -6  10   1        392.56        404.79        37.62 o                         
  -5  10   1         28.59        134.01        26.23 o                         
  -4  10   1        302.06        399.20        30.69 o                         
  -3  10   1         26.71        444.04        48.63 o                         
  -2  10   1       5941.48       6354.98       101.74 o                         
  -1  10   1       2531.07       3061.69        65.78 o                         
   0  10   1        661.83        756.52        29.19 o                         
   1  10   1        329.33        475.79        25.71 o                         
   2  10   1       1116.19       1292.78        42.24 o                         
   3  10   1       2206.99       2503.32        59.54 o                         
   4  10   1       1130.51       1133.74        43.47 o                         
   5  10   1        548.17        586.15        35.35 o                         
   6  10   1        311.53        308.60        34.77 o                         
   7  10   1         81.61         36.27        29.13 o                         
   8  10   1        142.76        180.46        35.23 o                         
   9  10   1         23.27         55.59        36.08 o                         
  -9  11   1        101.89         -1.62        41.66 o                         
  -8  11   1        140.73        114.72        37.64 o                         
  -7  11   1         81.61         77.30        35.03 o                         
  -6  11   1       1340.51       1598.73        65.28 o                         
  -5  11   1         54.38         32.60        26.52 o                         
  -4  11   1        408.65        432.94        33.44 o                         
  -3  11   1       1368.22       1675.46        59.89 o                         
  -2  11   1          1.62        343.99        45.80 o                         
  -1  11   1        554.86        640.50        37.34 o                         
   0  11   1       6573.81       8186.36       135.56 o                         
   1  11   1         51.55         18.99        24.39 o                         
   2  11   1        106.73        111.03        27.07 o                         
   3  11   1          0.01        159.14        29.54 o                         
   4  11   1          0.00         65.66        30.50 o                         
   5  11   1         98.44         85.31        30.23 o                         
   6  11   1        411.93        606.80        47.74 o                         
   7  11   1          0.33         41.22        33.04 o                         
   8  11   1         46.31        130.09        37.51 o                         
   9  11   1         16.60          7.11        38.01 o                         
  -8  12   1        107.05        124.71        52.03 o                         
  -7  12   1         10.96         -4.79        40.67 o                         
  -6  12   1        120.14        127.34        57.28 o                         
  -5  12   1         44.52         71.99        32.94 o                         
  -4  12   1         56.89         30.33        30.06 o                         
  -3  12   1        209.77        301.03        43.38 o                         
  -2  12   1         20.20         10.69        28.60 o                         
  -1  12   1          7.09        349.96        34.54 o                         
   0  12   1         90.40        153.68        32.15 o                         
   1  12   1        182.45        337.22        35.14 o                         
   2  12   1        337.96        409.70        35.45 o                         
   3  12   1        153.35        315.09        35.36 o                         
   4  12   1        307.89        284.28        35.36 o                         
   5  12   1          3.88         64.21        33.01 o                         
   6  12   1        284.66        239.85        47.98 o                         
   7  12   1         44.96          5.45        42.78 o                         
   8  12   1          9.01         38.35        39.91 o                         
  -7  13   1          0.94         39.83        45.87 o                         
  -6  13   1        346.55        315.05        51.68 o                         
  -5  13   1         12.06        120.24        44.28 o                         
  -4  13   1        350.81        290.69        38.68 o                         
  -3  13   1         28.06         93.75        32.56 o                         
  -2  13   1        738.47        887.31        53.48 o                         
  -1  13   1        484.61        643.90        43.97 o                         
   0  13   1       1592.39       1951.86        67.14 o                         
   1  13   1        888.03       1262.41        59.69 o                         
   2  13   1        178.24        193.97        37.94 o                         
   3  13   1       1020.47       1169.41        77.29 o                         
   4  13   1         62.78         58.17        35.36 o                         
   5  13   1       1434.43       1213.19        68.54 o                         
   6  13   1          4.95         16.72        44.76 o                         
   7  13   1       1215.55       1175.89        77.45 o                         
  -5  14   1         18.38         21.49        44.43 o                         
  -4  14   1        328.47        357.28        49.90 o                         
  -3  14   1         10.14        -16.05        39.97 o                         
  -2  14   1        416.43        335.56        52.15 o                         
  -1  14   1        159.73        122.92        45.58 o                         
   0  14   1        534.87        608.51        52.08 o                         
   1  14   1         29.14        -35.80        35.80 o                         
   2  14   1         41.93         52.02        40.39 o                         
   3  14   1         19.37         92.06        40.89 o                         
   4  14   1        183.56        129.62        46.32 o                         
   5  14   1        221.90        220.49        54.41 o                         
  -4  15   1         24.53         51.34        54.24 o                         
  -3  15   1         88.45        116.36        50.68 o                         
  -2  15   1         81.00         81.93        45.82 o                         
  -1  15   1        167.27        241.83        51.32 o                         
   0  15   1          7.81         -3.28        54.30 o                         
   1  15   1        351.60        486.36        58.37 o                         
   2  15   1         85.73        110.36        48.44 o                         
   3  15   1        496.92        536.27        63.94 o                         
   4  15   1         99.33        112.72        80.87 o                         
 -12   0   2       1018.53       1342.37       144.61 o                         
 -10   0   2        579.49        515.56        54.66 o                         
  -8   0   2       5617.18       5069.29       110.42 o                         
  -6   0   2       5701.62       6002.46       116.69 o                         
  -4   0   2      13844.76      14659.29       252.33 o                         
  -2   0   2      16425.90      15153.39       194.30 o                         
   2   0   2        854.70       1102.11        27.00 o                         
   4   0   2        110.19         57.28        24.82 o                         
   6   0   2        990.51       1465.10       124.89 o                         
   8   0   2       7227.88       7246.25       230.25 o                         
  10   0   2       2266.23       2343.72       115.08 o                         
  12   0   2        881.45        855.17        81.94 o                         
 -12   1   2        645.79        809.73        59.25 o                         
 -11   1   2        311.12        396.18        39.74 o                         
 -10   1   2         49.03        125.75        30.60 o                         
  -9   1   2        693.08        737.82        32.13 o                         
  -8   1   2          7.26        110.91        18.77 o                         
  -7   1   2       3526.29       3612.39        57.51 o                         
  -6   1   2       6343.65       5968.43        82.23 o                         
  -5   1   2       1461.05       2153.10       117.34 o                         
  -4   1   2       2328.19       2477.03        34.95 o                         
  -3   1   2       8175.13       7989.91       110.14 o                         
  -2   1   2       2181.37       2031.81        22.73 o                         
  -1   1   2       5564.05       4992.15        43.04 o                         
   0   1   2       3509.74       3418.47        35.61 o                         
   1   1   2       8630.55       8404.73        90.25 o                         
   2   1   2      31482.94      29623.26       364.61 o                         
   3   1   2       3729.97       3850.90        57.63 o                         
   4   1   2        206.53        223.79        24.66 o                         
   5   1   2        652.87        801.66        42.15 o                         
   6   1   2        215.23        290.12        18.84 o                         
   7   1   2        116.15        126.13        16.53 o                         
   8   1   2         12.02         71.96        18.23 o                         
   9   1   2        351.45        495.23        29.39 o                         
  10   1   2          3.04          9.83        23.29 o                         
  11   1   2        375.96        442.11        34.82 o                         
  12   1   2        196.10        225.69        37.35 o                         
 -12   2   2         23.34        158.21        43.13 o                         
 -11   2   2        292.50        448.28        46.62 o                         
 -10   2   2        204.68        248.06        27.12 o                         
  -9   2   2        291.99        384.93        29.36 o                         
  -8   2   2         98.60        242.26        32.34 o                         
  -7   2   2       1124.07       1141.85        29.17 o                         
  -6   2   2        126.76        414.66        31.96 o                         
  -5   2   2       2081.49       1878.79        32.55 o                         
  -4   2   2       2280.15       2354.33        46.10 o                         
  -3   2   2        251.35        766.51        99.29 o                         
  -2   2   2        935.17       1068.69        31.78 o                         
  -1   2   2        106.31        110.11         6.74 o                         
   0   2   2        152.46        213.73         6.01 o                         
   1   2   2         57.05         55.24         9.66 o                         
   2   2   2        354.27        346.03        13.57 o                         
   3   2   2       4450.65       4911.28       165.97 o                         
   5   2   2         14.65         91.31        14.47 o                         
   6   2   2         71.72        151.96        16.57 o                         
   7   2   2        210.13        311.48        24.68 o                         
   8   2   2        108.97        264.78        28.10 o                         
   9   2   2        468.04        612.89        32.12 o                         
  10   2   2         11.74         71.10        24.75 o                         
  11   2   2        118.71        169.92        31.53 o                         
  12   2   2         13.76         59.74        36.58 o                         
 -12   3   2          1.04         78.93        36.54 o                         
 -11   3   2        234.25        340.57        40.36 o                         
 -10   3   2        456.21        574.01        38.49 o                         
  -9   3   2         78.73        218.99        24.29 o                         
  -8   3   2       3069.98       2734.21        60.36 o                         
  -7   3   2        819.00        822.54        24.01 o                         
  -6   3   2      11974.03      12419.60       152.30 o                         
  -5   3   2       2712.78       2807.67        58.79 o                         
  -4   3   2       1318.51       1303.36        33.33 o                         
  -3   3   2       5947.77       7200.48       128.11 o                         
  -2   3   2        113.60        180.70         9.25 o                         
  -1   3   2       9770.14      11142.14       121.66 o                         
   0   3   2        365.31        568.37        12.00 o                         
   1   3   2      17075.95      18539.21       241.79 o                         
   2   3   2       3077.06       3778.38        54.95 o                         
   3   3   2      18529.63      19866.47       261.09 o                         
   4   3   2        308.22        292.06        13.04 o                         
   5   3   2       4552.32       4763.81        64.82 o                         
   6   3   2       1233.80       1721.83        50.82 o                         
   7   3   2         12.44         46.69        15.44 o                         
   8   3   2          0.15         49.63        18.82 o                         
   9   3   2          6.43         82.99        22.00 o                         
  10   3   2         37.15        100.52        27.36 o                         
  11   3   2         76.29         48.50        40.74 o                         
  12   3   2         62.44         35.07        36.94 o                         
 -12   4   2        163.63        220.05        66.93 o                         
 -11   4   2        105.16        154.71        35.86 o                         
 -10   4   2        155.02        208.03        34.33 o                         
  -9   4   2        992.51       1068.45        43.61 o                         
  -8   4   2        248.32        284.63        24.41 o                         
  -7   4   2        623.99        715.34        25.02 o                         
  -6   4   2        211.91        383.43        18.71 o                         
  -5   4   2       2068.28       1805.30        33.54 o                         
  -4   4   2          2.25        422.20       122.91 o                         
  -3   4   2         21.83        178.14        19.03 o                         
  -2   4   2       1591.71       1714.99        25.30 o                         
  -1   4   2        157.32        267.45         9.60 o                         
   0   4   2       9676.73      12017.34       137.43 o                         
   1   4   2      40354.00      43451.75       465.04 o                         
   2   4   2       4345.24       4521.28        69.92 o                         
   3   4   2      29013.38      30499.47       339.84 o                         
   4   4   2      14492.64      14607.32       193.83 o                         
   5   4   2       4311.26       4472.25        72.06 o                         
   6   4   2        120.32        122.16        13.26 o                         
   7   4   2       2644.83       2512.33        48.01 o                         
   8   4   2        380.65        363.65        26.85 o                         
   9   4   2          0.39        111.62        26.83 o                         
  10   4   2        229.66        236.28        34.08 o                         
  11   4   2         58.04         16.18        35.17 o                         
  12   4   2         12.88         66.07        38.90 o                         
 -12   5   2        302.67        309.40        48.68 o                         
 -11   5   2         49.60         67.78        34.29 o                         
 -10   5   2       1062.76       1106.10        67.37 o                         
  -9   5   2        195.28        129.18        29.11 o                         
  -8   5   2       1178.93       1594.41        63.40 o                         
  -7   5   2        160.67        232.68        20.59 o                         
  -6   5   2       5821.91       5377.82        76.13 o                         
  -5   5   2        213.81        486.69        42.33 o                         
  -4   5   2       6750.19       8039.72       116.08 o                         
  -3   5   2         67.42        213.00        18.67 o                         
  -2   5   2       4557.87       5294.12        67.05 o                         
  -1   5   2        896.63       1145.43        22.79 o                         
   0   5   2        742.93        680.21        20.17 o                         
   1   5   2          0.13         18.39        10.88 o                         
   2   5   2       7921.90       9238.33       119.25 o                         
   3   5   2       1051.24       1220.41        30.74 o                         
   4   5   2        248.54        267.28        27.63 o                         
   5   5   2        232.38        279.28        15.77 o                         
   6   5   2         83.15        117.60        14.95 o                         
   7   5   2          8.68        349.30        30.03 o                         
   8   5   2         59.90        204.53        24.75 o                         
   9   5   2         98.19        195.51        30.11 o                         
  10   5   2        584.50        730.67        48.11 o                         
  11   5   2        123.20        110.26        36.77 o                         
  12   5   2         16.40         44.30        38.69 o                         
 -11   6   2         13.18         19.43        36.52 o                         
 -10   6   2        264.16        309.65        39.32 o                         
  -9   6   2          0.45         91.36        29.20 o                         
  -8   6   2         18.38        372.99        43.28 o                         
  -7   6   2        377.99        380.19        24.52 o                         
  -6   6   2         72.42        177.06        16.64 o                         
  -5   6   2        262.36        330.99        18.73 o                         
  -4   6   2        126.08        241.17        26.01 o                         
  -3   6   2        393.56        447.77        20.29 o                         
  -2   6   2         14.30         19.36         9.95 o                         
  -1   6   2        269.33        403.29        16.13 o                         
   0   6   2          0.01         -8.72         8.72 o                         
   1   6   2         78.29         96.85        18.32 o                         
   2   6   2       3931.03       3979.25        57.97 o                         
   3   6   2       1023.67        961.53        28.57 o                         
   4   6   2       1422.86       1727.96        58.13 o                         
   5   6   2        776.01        816.95        25.36 o                         
   6   6   2         93.32        237.81        21.07 o                         
   7   6   2          0.02         63.95        25.03 o                         
   8   6   2        473.32        464.40        31.03 o                         
   9   6   2         92.48         96.31        29.26 o                         
  10   6   2         35.72        110.36        48.34 o                         
  11   6   2         55.47         72.29        38.83 o                         
 -11   7   2         61.25        115.35        46.16 o                         
 -10   7   2         36.28         51.48        31.83 o                         
  -9   7   2        113.38        183.31        30.63 o                         
  -8   7   2        242.93        275.05        30.22 o                         
  -7   7   2         16.73        128.11        25.36 o                         
  -6   7   2         56.19         69.64        17.93 o                         
  -5   7   2        166.37        383.49        21.15 o                         
  -4   7   2       1956.13       2046.52        43.02 o                         
  -3   7   2        575.23        719.19        23.01 o                         
  -2   7   2       2176.73       2310.32        40.96 o                         
  -1   7   2        668.26        722.89        20.36 o                         
   0   7   2       1113.15       1253.11        29.98 o                         
   1   7   2      10373.62      11235.21       139.70 o                         
   2   7   2       2966.11       3111.50        56.45 o                         
   3   7   2       2160.66       2392.64        46.77 o                         
   4   7   2       4121.02       4160.47        69.15 o                         
   5   7   2       1973.58       2089.76        46.50 o                         
   6   7   2         11.86         26.07        17.80 o                         
   7   7   2       2533.45       2392.26        61.37 o                         
   8   7   2        162.13        160.13        25.91 o                         
   9   7   2        221.09        254.81        33.82 o                         
  10   7   2          0.06         52.81        33.24 o                         
  11   7   2        117.06        177.03        39.71 o                         
 -11   8   2        375.18        283.38        52.41 o                         
 -10   8   2        140.84         79.24        53.06 o                         
  -9   8   2          2.21        -10.13        29.95 o                         
  -8   8   2         19.16         79.64        29.99 o                         
  -7   8   2        120.20         40.50        23.68 o                         
  -6   8   2         24.02         42.81        20.19 o                         
  -5   8   2         63.81        212.79        23.12 o                         
  -4   8   2          5.52         50.19        17.42 o                         
  -3   8   2       5516.88       5556.15        74.68 o                         
  -2   8   2       1061.45       1160.48        35.00 o                         
  -1   8   2        444.30        509.78        20.78 o                         
   0   8   2         14.29         26.72        12.98 o                         
   1   8   2       1309.81       1348.64        31.83 o                         
   2   8   2       1541.63       1613.33        43.20 o                         
   3   8   2        176.01        223.22        18.51 o                         
   4   8   2       1027.28       1270.39        45.30 o                         
   5   8   2        894.71        946.78        43.69 o                         
   6   8   2         35.99        120.05        24.42 o                         
   7   8   2        798.37        809.31        38.79 o                         
   8   8   2        723.49        727.32        44.15 o                         
   9   8   2          0.65         14.78        27.23 o                         
  10   8   2        767.57        745.52        53.02 o                         
 -10   9   2         34.12         96.72        46.72 o                         
  -9   9   2          7.88         41.99        39.43 o                         
  -8   9   2         44.35         72.10        31.57 o                         
  -7   9   2        130.46        310.46        34.69 o                         
  -6   9   2         91.06        145.39        25.82 o                         
  -5   9   2        474.14        603.26        33.51 o                         
  -4   9   2       2120.98       2215.64        54.85 o                         
  -3   9   2        713.57       1026.17        41.12 o                         
  -2   9   2       2051.85       2571.58        70.47 o                         
  -1   9   2        383.14        458.03        25.08 o                         
   0   9   2       1465.07       1624.96        36.73 o                         
   1   9   2        303.78        312.80        18.98 o                         
   2   9   2          0.08         40.20        16.58 o                         
   3   9   2       4478.64       4460.37        72.21 o                         
   4   9   2          1.92        192.36        23.90 o                         
   5   9   2        271.73        374.62        25.90 o                         
   6   9   2        157.96        214.03        27.99 o                         
   7   9   2         27.65        157.43        28.95 o                         
   8   9   2        373.33        400.30        38.77 o                         
   9   9   2        395.84        335.96        39.09 o                         
  10   9   2          0.12         -0.03        36.43 o                         
  -9  10   2         56.06         51.04        40.21 o                         
  -8  10   2        225.29        198.47        44.82 o                         
  -7  10   2         69.01         36.76        31.02 o                         
  -6  10   2         89.24         89.65        29.60 o                         
  -5  10   2        108.02        240.03        27.94 o                         
  -4  10   2        236.80        196.51        26.53 o                         
  -3  10   2         58.50        682.00        82.88 o                         
  -2  10   2        230.17        329.12        31.17 o                         
  -1  10   2        865.01       1146.51        36.71 o                         
   0  10   2        281.37        342.16        23.27 o                         
   1  10   2        772.39        910.17        35.38 o                         
   2  10   2        581.17        615.35        30.97 o                         
   3  10   2        155.11        299.11        27.60 o                         
   4  10   2        102.11        177.94        32.82 o                         
   5  10   2         67.12        115.67        26.93 o                         
   6  10   2          6.36         70.19        28.31 o                         
   7  10   2         14.45         -3.84        27.67 o                         
   8  10   2        100.96        147.76        34.40 o                         
   9  10   2        126.35        198.79        38.75 o                         
  -9  11   2         34.90          8.67        40.76 o                         
  -8  11   2         88.39        139.80        37.24 o                         
  -7  11   2          5.23         12.43        33.33 o                         
  -6  11   2       3101.40       2872.60        89.10 o                         
  -5  11   2          2.56         14.40        24.98 o                         
  -4  11   2        699.82        680.05        38.14 o                         
  -3  11   2       1073.99       1101.04        44.89 o                         
  -2  11   2       3057.89       3303.02        78.79 o                         
  -1  11   2         41.90         45.82        25.50 o                         
   0  11   2      10478.83      11828.03       170.69 o                         
   1  11   2         54.42         95.17        26.43 o                         
   2  11   2         19.55         44.79        25.91 o                         
   3  11   2        228.52        305.50        32.36 o                         
   4  11   2         50.88        107.87        28.88 o                         
   5  11   2       1007.86        907.87        49.14 o                         
   6  11   2          6.23        118.41        40.86 o                         
   7  11   2         17.42         93.85        39.51 o                         
   8  11   2        239.65        278.49        44.83 o                         
   9  11   2         22.50        -17.30        38.47 o                         
  -8  12   2          0.44        -15.23        51.08 o                         
  -7  12   2        197.97         99.48        43.83 o                         
  -6  12   2        179.60        183.09        42.61 o                         
  -5  12   2          0.03        169.36        37.87 o                         
  -4  12   2          1.79          6.05        29.40 o                         
  -3  12   2        816.46        991.44        48.47 o                         
  -2  12   2        202.75        190.07        32.09 o                         
  -1  12   2       3829.06       3959.91        88.76 o                         
   0  12   2         87.58        142.79        32.49 o                         
   1  12   2       3307.42       3563.22        75.87 o                         
   2  12   2        571.84        598.80        38.90 o                         
   3  12   2       1534.98       1642.57        60.54 o                         
   4  12   2       1233.01       1171.08        74.77 o                         
   5  12   2        666.25        817.08        56.92 o                         
   6  12   2         11.46         77.50        37.94 o                         
   7  12   2          4.25        -26.96        41.57 o                         
   8  12   2         68.37        -25.76        41.05 o                         
  -7  13   2        726.65        888.24        79.11 o                         
  -6  13   2        360.44        316.21        51.81 o                         
  -5  13   2         16.54         81.47        38.70 o                         
  -4  13   2         12.20         58.19        32.25 o                         
  -3  13   2        343.18        280.27        54.44 o                         
  -2  13   2        130.97        211.88        38.47 o                         
  -1  13   2         51.14        101.68        33.55 o                         
   0  13   2       1737.40       2093.55        94.20 o                         
   1  13   2          0.28         52.34        35.95 o                         
   2  13   2         97.32         88.98        36.32 o                         
   3  13   2         10.97         51.40        32.23 o                         
   4  13   2        202.47        156.32        39.24 o                         
   5  13   2         44.31        164.49        41.36 o                         
   6  13   2        187.61        254.81        50.28 o                         
   7  13   2        726.22        791.02        65.92 o                         
  -5  14   2         32.43         47.19        51.03 o                         
  -4  14   2        124.27        178.90        53.98 o                         
  -3  14   2         27.39        210.68        45.54 o                         
  -2  14   2          2.77         71.38        44.82 o                         
  -1  14   2          3.78        -35.91        35.91 o                         
   0  14   2          0.48         -2.41        36.92 o                         
   1  14   2         15.50         71.25        39.12 o                         
   2  14   2          0.08         68.20        40.30 o                         
   3  14   2        291.08        272.54        48.85 o                         
   4  14   2          0.11        -26.86        40.94 o                         
   5  14   2         77.64         10.28        43.65 o                         
  -4  15   2          1.90          4.13        52.20 o                         
  -3  15   2        425.52        377.72        55.44 o                         
  -2  15   2          0.02        -41.85        41.85 o                         
  -1  15   2          0.62        -15.74        42.94 o                         
   0  15   2        399.96        309.97        53.16 o                         
   1  15   2        215.87        245.32        56.22 o                         
   2  15   2         54.32         68.66        52.80 o                         
   3  15   2        929.55        925.24        69.07 o                         
 -11   0   3       1464.55       1371.25       111.43 o                         
  -9   0   3         73.91        114.14        32.26 o                         
  -7   0   3        145.32        131.70        22.26 o                         
  -5   0   3       6771.09       6005.08       113.43 o                         
  -3   0   3         30.73         21.71        11.20 o                         
  -1   0   3          1.39         -3.66         3.66 o                         
   1   0   3       1743.44       1531.28        27.68 o                         
   3   0   3       4136.16       3676.29        92.92 o                         
   5   0   3       1120.66       1043.89        44.01 o                         
   7   0   3       1055.63        857.55        35.23 o                         
   9   0   3          0.74        105.99        35.69 o                         
  11   0   3        187.56        114.20        38.50 o                         
 -12   1   3         66.55        138.73        39.40 o                         
 -11   1   3        704.36        774.98        57.05 o                         
 -10   1   3         31.48         96.57        23.07 o                         
  -9   1   3          1.12        138.22        20.88 o                         
  -8   1   3        152.58        234.53        20.99 o                         
  -7   1   3       2028.90       2337.45        43.21 o                         
  -6   1   3        166.20        475.33        27.55 o                         
  -4   1   3        355.73        544.32        21.22 o                         
  -3   1   3       2269.36       2495.98        47.98 o                         
  -2   1   3        110.21        152.12         9.39 o                         
  -1   1   3       3201.01       3087.27        26.89 o                         
   0   1   3        401.15        325.27         5.27 o                         
   1   1   3      45127.61      42490.73       339.69 o                         
   2   1   3       5356.10       5486.69       101.98 o                         
   3   1   3       1803.75       1807.59        32.24 o                         
   4   1   3        184.33        284.95        13.95 o                         
   5   1   3        203.48        227.15        16.58 o                         
   6   1   3        383.61        401.79        18.72 o                         
   7   1   3         72.02        112.22        15.82 o                         
   8   1   3        149.55        133.28        22.73 o                         
   9   1   3         55.20        105.61        24.08 o                         
  10   1   3        686.07        716.18        38.51 o                         
  11   1   3         80.67         89.29        27.90 o                         
  12   1   3         34.93         58.41        33.68 o                         
 -12   2   3         92.55        129.88        42.66 o                         
 -11   2   3        212.38        249.99        40.97 o                         
 -10   2   3         27.74         61.52        27.10 o                         
  -9   2   3          0.80        181.19        21.83 o                         
  -8   2   3       1011.95       1014.40        32.08 o                         
  -7   2   3       1667.83       1724.33        33.62 o                         
  -6   2   3       2499.51       2555.99        39.95 o                         
  -5   2   3        267.03        342.76        15.43 o                         
  -4   2   3       7617.93       6503.13        79.09 o                         
  -3   2   3      16763.77      17138.36       192.62 o                         
  -2   2   3       8291.38       8344.50        85.61 o                         
  -1   2   3      82606.77      85887.53       839.13 o                         
   0   2   3      45840.15      49772.71       435.28 o                         
   1   2   3     118792.28     122608.77      1167.52 o                         
   2   2   3       5152.47       5285.18        74.01 o                         
   3   2   3      17886.93      18276.51       258.96 o                         
   4   2   3        551.71        566.20        20.75 o                         
   5   2   3        499.41        534.73        20.37 o                         
   6   2   3       7310.73       6672.59        91.25 o                         
   7   2   3       3075.77       2935.20        50.97 o                         
   8   2   3        331.24        450.87        26.48 o                         
   9   2   3       1685.50       1527.37        47.41 o                         
  10   2   3        836.83        891.02        49.49 o                         
  11   2   3         13.28         -9.26        26.70 o                         
  12   2   3        346.74        341.25        45.47 o                         
 -12   3   3        490.37        438.63        57.08 o                         
 -11   3   3          5.53        163.40        38.68 o                         
 -10   3   3        153.78        234.91        31.08 o                         
  -9   3   3        222.19        480.83        27.57 o                         
  -8   3   3        471.95        447.97        24.03 o                         
  -7   3   3        599.32        645.52        21.64 o                         
  -6   3   3      10706.99      10044.15       125.74 o                         
  -5   3   3       2918.99       3273.08        48.98 o                         
  -4   3   3       1889.87       1826.80        33.64 o                         
  -3   3   3       2077.01       3471.74        92.18 o                         
  -2   3   3        532.62        618.57        18.87 o                         
  -1   3   3      10661.18      10980.25       121.29 o                         
   0   3   3          0.77        161.06         8.78 o                         
   1   3   3        134.48        106.45         9.03 o                         
   2   3   3      33572.60      36341.98       415.09 o                         
   4   3   3        856.50        924.08        21.33 o                         
   5   3   3       6559.14       6539.09        85.59 o                         
   6   3   3       3064.56       2981.22        48.20 o                         
   7   3   3        226.02        223.06        18.89 o                         
   8   3   3          0.50         22.73        18.44 o                         
   9   3   3         58.41         67.87        26.50 o                         
  10   3   3          1.46         -9.22        23.42 o                         
  11   3   3        115.23        162.26        37.21 o                         
  12   3   3        298.47        264.15        44.22 o                         
 -12   4   3        365.17        371.57        49.71 o                         
 -11   4   3        169.95        186.88        35.93 o                         
 -10   4   3        207.23        319.88        36.57 o                         
  -9   4   3        477.22        593.05        35.52 o                         
  -8   4   3         26.93          6.72        18.48 o                         
  -7   4   3        577.68        716.50        26.31 o                         
  -6   4   3        772.26        707.55        23.71 o                         
  -5   4   3        135.13        283.21        18.07 o                         
  -4   4   3        365.83       1324.43       240.13 o                         
  -3   4   3       3407.82       3194.17        46.36 o                         
  -2   4   3         23.57          3.69        11.10 o                         
  -1   4   3        101.25        120.40         7.52 o                         
   0   4   3         16.91         16.81         7.64 o                         
   1   4   3       2647.59       2382.21        42.50 o                         
   2   4   3        209.67        272.18        14.71 o                         
   3   4   3          5.43         43.96        45.18 o                         
   4   4   3        638.19        844.98        93.02 o                         
   5   4   3        904.09       1274.24        53.03 o                         
   6   4   3          5.67         20.96        14.52 o                         
   7   4   3        973.69       1171.97        39.57 o                         
   8   4   3        286.54        326.91        26.86 o                         
   9   4   3         46.51         67.03        26.35 o                         
  10   4   3        291.73        311.31        41.17 o                         
  11   4   3        125.59        131.36        38.42 o                         
  12   4   3         45.55         95.77        39.65 o                         
 -12   5   3         29.20        -25.05        38.61 o                         
 -11   5   3         87.74         48.64        41.95 o                         
 -10   5   3       1750.60       1592.48        64.72 o                         
  -9   5   3        136.11        104.20        28.26 o                         
  -8   5   3        919.99        861.75        33.83 o                         
  -7   5   3        301.84        346.57        21.89 o                         
  -6   5   3       1747.50       1786.99        37.20 o                         
  -5   5   3       2209.23       2518.72        41.50 o                         
  -4   5   3      12218.55      12340.98       150.98 o                         
  -3   5   3       2347.25       2808.60        43.54 o                         
  -2   5   3       1187.31       1364.83        25.65 o                         
  -1   5   3        103.71        148.16         9.66 o                         
   0   5   3        638.43        554.11        19.27 o                         
   1   5   3        119.73        117.03         9.61 o                         
   2   5   3      16176.73      18394.51       285.28 o                         
   3   5   3       4018.79       3822.95        85.55 o                         
   4   5   3       5613.89       5831.06        84.82 o                         
   5   5   3       1694.58       2006.69        35.78 o                         
   6   5   3        146.30        132.43        14.58 o                         
   7   5   3         81.97        133.66        20.45 o                         
   8   5   3       1412.78       1350.94        50.24 o                         
   9   5   3        115.58        134.54        29.00 o                         
  10   5   3         51.15        114.53        31.86 o                         
  11   5   3        236.73        277.11        41.88 o                         
  12   5   3         75.97        301.64       156.80 o                         
 -11   6   3          3.04        -38.00        38.00 o                         
 -10   6   3        295.62        340.01        43.74 o                         
  -9   6   3        419.29        526.23        37.75 o                         
  -8   6   3       2473.20       2296.57        60.06 o                         
  -7   6   3        130.50        104.01        20.39 o                         
  -6   6   3        583.38        874.90        26.53 o                         
  -5   6   3        329.71        365.30        19.11 o                         
  -4   6   3       1315.30       1459.74        31.35 o                         
  -3   6   3          2.00         36.84        10.18 o                         
  -2   6   3         21.18         -6.80         8.22 o                         
  -1   6   3       6521.95       6610.93        82.78 o                         
   0   6   3       3908.70       4507.35        62.85 o                         
   1   6   3      10887.49      11279.51       133.64 o                         
   2   6   3       1171.65       1432.91        30.46 o                         
   3   6   3        357.98       1521.45        59.80 o                         
   4   6   3         90.34        255.38        18.77 o                         
   5   6   3       5486.98       5126.79        82.30 o                         
   6   6   3       3943.00       3540.87        61.17 o                         
   7   6   3       1760.39       1630.06        64.59 o                         
   8   6   3        247.74        236.86        27.84 o                         
   9   6   3         13.18        193.58        30.22 o                         
  10   6   3        460.52        478.19        43.37 o                         
  11   6   3         57.70         27.97        35.06 o                         
 -11   7   3          6.86         47.61        45.58 o                         
 -10   7   3         29.70          2.84        32.19 o                         
  -9   7   3        287.68        245.67        32.42 o                         
  -8   7   3        122.03        115.20        26.46 o                         
  -7   7   3        141.12        341.58        24.18 o                         
  -6   7   3        275.13        329.95        22.21 o                         
  -5   7   3         77.77        260.64        18.33 o                         
  -4   7   3        394.50        573.04        21.81 o                         
  -3   7   3        509.84        535.54        18.99 o                         
  -2   7   3       1171.38       1089.24        29.88 o                         
  -1   7   3        121.93        151.62        13.63 o                         
   0   7   3        708.66        870.37        20.81 o                         
   1   7   3       1651.23       1887.61        43.91 o                         
   2   7   3       2510.12       2366.37        41.90 o                         
   3   7   3       3216.59       2921.31        56.84 o                         
   4   7   3       4213.02       4277.69        70.38 o                         
   5   7   3        304.13        369.58        23.10 o                         
   6   7   3         58.70         85.43        22.36 o                         
   7   7   3         16.39        236.93        25.49 o                         
   8   7   3        584.78        559.03        38.97 o                         
   9   7   3        195.62        216.49        31.45 o                         
  10   7   3          1.48        -16.20        32.94 o                         
  11   7   3        267.56        191.52        40.44 o                         
 -11   8   3         25.09        106.97        46.38 o                         
 -10   8   3         38.53         93.59        43.47 o                         
  -9   8   3          6.65         23.20        30.79 o                         
  -8   8   3        205.67        314.44        34.87 o                         
  -7   8   3          0.02          9.02        23.41 o                         
  -6   8   3          3.23         33.87        19.09 o                         
  -5   8   3        304.53        493.49        27.43 o                         
  -4   8   3         26.66         75.22        15.22 o                         
  -3   8   3         38.19         88.27        11.79 o                         
  -2   8   3        557.79        554.20        23.60 o                         
  -1   8   3        480.94        598.01        20.49 o                         
   0   8   3       1052.69       1249.48        39.96 o                         
   1   8   3        215.22        290.54        17.93 o                         
   2   8   3       1063.61       1093.02        25.08 o                         
   3   8   3        441.32        373.90        21.73 o                         
   4   8   3        779.96        836.75        31.83 o                         
   5   8   3        225.18        341.46        25.34 o                         
   6   8   3        331.47        284.25        27.93 o                         
   7   8   3          0.22         28.12        23.81 o                         
   8   8   3        235.58        315.49        31.65 o                         
   9   8   3        248.00        256.78        36.20 o                         
  10   8   3        507.92        606.09        49.68 o                         
 -10   9   3        229.55        249.71        52.17 o                         
  -9   9   3        228.86        247.08        42.24 o                         
  -8   9   3        115.25        127.57        33.24 o                         
  -7   9   3        769.62        839.40        45.69 o                         
  -6   9   3        106.50        189.39        26.28 o                         
  -5   9   3        170.27        290.58        32.01 o                         
  -4   9   3       1896.48       1959.80        53.04 o                         
  -3   9   3         85.49        288.05        31.18 o                         
  -2   9   3       4689.65       5141.11        93.47 o                         
  -1   9   3        469.43        546.03        22.74 o                         
   0   9   3          4.87         51.90        14.15 o                         
   1   9   3       2119.05       2392.80        44.90 o                         
   2   9   3        106.14        110.35        18.38 o                         
   3   9   3          0.06        182.92        22.04 o                         
   4   9   3       2000.48       2005.20        46.55 o                         
   5   9   3        878.96       1047.03        45.00 o                         
   6   9   3        474.25        474.67        32.87 o                         
   7   9   3          0.69         -8.62        24.03 o                         
   8   9   3        309.54        292.29        33.90 o                         
   9   9   3         87.47        276.03        38.63 o                         
  10   9   3          3.51        -26.65        36.00 o                         
  -9  10   3         71.12        110.23        42.35 o                         
  -8  10   3        201.85        195.02        36.23 o                         
  -7  10   3         60.38         67.05        31.42 o                         
  -6  10   3          8.41         47.90        28.52 o                         
  -5  10   3       2333.77       2066.47        58.10 o                         
  -4  10   3         55.59         37.93        25.78 o                         
  -3  10   3       8360.60       7566.43       134.77 o                         
  -2  10   3        199.55        281.94        35.67 o                         
  -1  10   3       1097.82       1270.51        38.64 o                         
   0  10   3       1459.56       1463.31        39.79 o                         
   1  10   3       7598.16       7796.73       118.44 o                         
   2  10   3       2722.54       2904.43        61.34 o                         
   3  10   3        426.34        462.07        30.83 o                         
   4  10   3        149.07        127.17        26.56 o                         
   5  10   3          5.64         21.90        28.02 o                         
   6  10   3        601.50        696.76        48.20 o                         
   7  10   3        980.51        912.27        47.34 o                         
   8  10   3        219.18        259.99        46.10 o                         
   9  10   3        133.89        114.78        38.18 o                         
  -9  11   3        224.50        229.09        47.78 o                         
  -8  11   3        432.20        468.66        52.19 o                         
  -7  11   3        124.68        122.34        37.55 o                         
  -6  11   3          3.86         79.30        34.32 o                         
  -5  11   3          0.35         12.35        25.02 o                         
  -4  11   3         88.50        135.26        27.54 o                         
  -3  11   3        352.85        330.15        30.45 o                         
  -2  11   3       1486.28       1709.98        65.53 o                         
  -1  11   3        347.68        331.10        31.99 o                         
   0  11   3         72.80        256.64        34.17 o                         
   1  11   3          8.64          4.14        23.28 o                         
   2  11   3        334.40        389.09        33.18 o                         
   3  11   3       1581.00       1586.50        56.96 o                         
   4  11   3          0.80         15.04        27.45 o                         
   5  11   3        541.19        569.29        42.09 o                         
   6  11   3        312.44        323.55        43.12 o                         
   7  11   3          8.70         34.86        38.09 o                         
   8  11   3        508.81        512.69        53.27 o                         
   9  11   3        120.56        116.65        42.31 o                         
  -8  12   3        124.87         55.30        48.54 o                         
  -7  12   3         28.59         30.93        46.93 o                         
  -6  12   3         23.24         25.07        40.73 o                         
  -5  12   3         50.30        377.70        50.00 o                         
  -4  12   3         12.92         10.36        29.24 o                         
  -3  12   3         29.53        100.44        29.78 o                         
  -2  12   3         14.17          6.26        27.96 o                         
  -1  12   3         67.41        147.19        32.37 o                         
   0  12   3         43.80         66.21        30.35 o                         
   1  12   3          3.64        136.85        27.61 o                         
   2  12   3         32.95         15.85        26.89 o                         
   3  12   3         93.26        207.03        34.69 o                         
   4  12   3         24.83         45.45        32.60 o                         
   5  12   3          2.93          8.67        49.09 o                         
   6  12   3          9.33        -13.84        36.43 o                         
   7  12   3         24.83         70.65        45.25 o                         
   8  12   3         87.75         19.96        41.43 o                         
  -7  13   3        412.59        345.51        63.48 o                         
  -6  13   3         12.84         14.64        42.00 o                         
  -5  13   3         16.01          6.98        35.93 o                         
  -4  13   3        270.05        285.10        37.46 o                         
  -3  13   3        271.06        257.32        40.61 o                         
  -2  13   3        667.00        780.01        50.85 o                         
  -1  13   3         54.94         36.23        34.85 o                         
   0  13   3          1.97         40.19        35.25 o                         
   1  13   3       1999.06       1957.72        74.08 o                         
   2  13   3        629.80        639.95        48.62 o                         
   3  13   3        193.90        279.38        39.23 o                         
   4  13   3        112.33         68.76        37.50 o                         
   5  13   3        198.96        270.83        45.43 o                         
   6  13   3         10.23        -40.60        40.60 o                         
   7  13   3         44.23        127.22        47.92 o                         
  -5  14   3         35.15         46.20        58.68 o                         
  -4  14   3        407.22        568.53        67.64 o                         
  -3  14   3       1183.89       1192.94        68.38 o                         
  -2  14   3         45.05         59.95        40.74 o                         
  -1  14   3         15.83        -11.43        36.16 o                         
   0  14   3          0.03        -36.71        36.71 o                         
   1  14   3       2212.14       2324.43       103.99 o                         
   2  14   3       2663.20       2798.15       112.23 o                         
   3  14   3       1732.19       1630.67       116.04 o                         
   4  14   3        642.36        580.26        52.87 o                         
   5  14   3         99.04         43.03        44.89 o                         
  -4  15   3        127.72         70.23        57.17 o                         
  -3  15   3         20.87         53.62        50.00 o                         
  -2  15   3         90.18         72.20        45.52 o                         
  -1  15   3         15.71        -42.62        42.62 o                         
   0  15   3        140.23        139.43        49.39 o                         
   1  15   3        392.88        456.58        54.85 o                         
   2  15   3         15.00        -48.63        58.65 o                         
   3  15   3          1.73         48.56        54.75 o                         
 -12   0   4       5743.84       5548.31       414.39 o                         
 -10   0   4       1174.61       1143.51        60.41 o                         
  -8   0   4       5403.83       4868.59       116.82 o                         
  -6   0   4       3634.13       3867.63        86.65 o                         
  -4   0   4       2761.59       3097.33        59.16 o                         
  -2   0   4        229.34        288.64        13.84 o                         
   0   0   4         14.26         -3.17         3.17 o                         
   2   0   4     130656.44     122130.23      1777.10 o                         
   4   0   4       6120.00       5321.03        91.45 o                         
   6   0   4        232.56        343.60        32.58 o                         
   8   0   4       2536.67       2538.08        77.14 o                         
  10   0   4       1676.56       1766.76        76.94 o                         
  12   0   4          0.08         67.09        38.45 o                         
 -12   1   4          1.67         84.12        37.85 o                         
 -11   1   4          0.43         67.89        33.79 o                         
 -10   1   4       1097.15       1069.22        40.04 o                         
  -9   1   4       1082.58       1127.60        37.79 o                         
  -8   1   4       1062.48       1065.42        32.55 o                         
  -7   1   4        834.65       1070.09        29.37 o                         
  -6   1   4        173.10       1061.67        77.77 o                         
  -5   1   4       8847.14      10867.43       169.65 o                         
  -4   1   4       1045.12       1100.19        30.25 o                         
  -3   1   4      13067.76      12632.43       147.99 o                         
  -2   1   4       2904.77       2610.58        33.64 o                         
  -1   1   4        240.56        259.35         5.58 o                         
   0   1   4       2177.41       1981.09        19.19 o                         
   1   1   4       1637.39       1453.70        16.16 o                         
   2   1   4          0.89         10.84         5.67 o                         
   3   1   4        171.55        343.45        12.85 o                         
   4   1   4        911.23       1176.14        23.57 o                         
   5   1   4        333.07        316.14        15.92 o                         
   6   1   4        408.01        438.10        19.28 o                         
   7   1   4         40.68         40.82        14.85 o                         
   8   1   4        453.67        449.46        25.53 o                         
   9   1   4       1092.49       1124.25        41.04 o                         
  10   1   4        424.91        480.99        40.64 o                         
  11   1   4         86.04        162.67        29.37 o                         
  12   1   4        204.05        221.56        36.54 o                         
 -12   2   4        180.10        249.77        52.46 o                         
 -11   2   4         79.93        273.04        46.86 o                         
 -10   2   4          0.82         29.88        31.40 o                         
  -9   2   4        923.88        849.89        33.65 o                         
  -8   2   4        150.73        377.10        22.19 o                         
  -7   2   4       1461.82       1319.18        40.16 o                         
  -6   2   4       1060.46       1509.41        45.82 o                         
  -5   2   4        587.85        645.88        19.53 o                         
  -4   2   4        267.55        281.89        12.56 o                         
  -3   2   4       4140.29       3545.78        45.62 o                         
  -2   2   4        563.69        565.92        15.11 o                         
  -1   2   4         90.76         58.75         7.31 o                         
   0   2   4       1950.88       1738.78        19.99 o                         
   1   2   4         98.01         98.33         5.93 o                         
   2   2   4       3140.81       2678.93        46.23 o                         
   3   2   4       3835.35       3391.52        56.75 o                         
   4   2   4        784.37        725.43        18.59 o                         
   5   2   4        681.20        717.80        27.63 o                         
   6   2   4         45.82        217.29        30.87 o                         
   7   2   4          0.93        140.73        16.53 o                         
   8   2   4         23.24         25.95        19.51 o                         
   9   2   4        380.92        470.56        30.32 o                         
  10   2   4         45.53        100.65        25.58 o                         
  11   2   4          9.35        -11.88        27.30 o                         
  12   2   4         67.86         25.51        36.55 o                         
 -12   3   4         95.02        122.55        48.74 o                         
 -11   3   4        939.31        873.48        60.87 o                         
 -10   3   4        478.99        543.74        37.91 o                         
  -9   3   4       1734.53       1875.29        46.58 o                         
  -8   3   4        524.60        513.19        25.39 o                         
  -7   3   4         91.39        163.62        15.81 o                         
  -6   3   4        165.33        500.64        23.14 o                         
  -5   3   4       4918.62       5254.17        70.82 o                         
  -4   3   4       3339.65       2982.72        44.02 o                         
  -3   3   4      49676.80      51315.50       604.86 o                         
  -2   3   4        123.29         78.19         8.14 o                         
  -1   3   4        766.13        914.16        19.33 o                         
   0   3   4        330.13        478.60        11.23 o                         
   1   3   4        327.04        323.21        11.22 o                         
   2   3   4      72158.77      73000.25       800.52 o                         
   3   3   4         49.57        168.92         9.40 o                         
   4   3   4        225.67        231.05        10.59 o                         
   5   3   4        103.67        279.94        24.23 o                         
   6   3   4       2554.10       2610.81        44.61 o                         
   7   3   4        500.17        515.17        23.52 o                         
   8   3   4       3370.55       3063.13        62.04 o                         
   9   3   4         11.78         37.64        22.17 o                         
  10   3   4          2.87          5.78        25.46 o                         
  11   3   4        557.12        639.01        42.56 o                         
  12   3   4         37.50        111.22        39.99 o                         
 -12   4   4        412.40        502.09        60.86 o                         
 -11   4   4         55.44        106.61        34.47 o                         
 -10   4   4         26.25        138.05        32.41 o                         
  -9   4   4        142.08        315.55        29.31 o                         
  -8   4   4        156.30        116.53        20.57 o                         
  -7   4   4        156.14        237.96        23.79 o                         
  -6   4   4        300.18        329.85        18.26 o                         
  -5   4   4       2805.00       2933.15        49.78 o                         
  -4   4   4      14639.14      15158.07       187.38 o                         
  -3   4   4       1162.71       1420.51        27.33 o                         
  -2   4   4       6846.75       7562.69        87.56 o                         
  -1   4   4       3757.65       3979.13        56.20 o                         
   0   4   4         58.73         99.53         7.93 o                         
   1   4   4          0.24          8.97         6.67 o                         
   2   4   4       4041.69       3466.18        51.12 o                         
   3   4   4      14657.64      15334.53       289.28 o                         
   4   4   4          7.74         53.51        10.23 o                         
   5   4   4      12028.70      11486.67       131.51 o                         
   6   4   4       4120.66       3925.58        59.09 o                         
   7   4   4        127.36        251.37        21.58 o                         
   8   4   4       2049.63       2019.38        51.54 o                         
   9   4   4        121.12        179.33        30.13 o                         
  10   4   4        769.94        819.16        46.34 o                         
  11   4   4         92.55        152.07        39.16 o                         
  12   4   4         47.90         77.13        44.89 o                         
 -12   5   4          5.02         -5.09        37.60 o                         
 -11   5   4        194.14        218.54        40.62 o                         
 -10   5   4         40.44        109.34        32.78 o                         
  -9   5   4         20.03        -24.48        25.76 o                         
  -8   5   4        155.04        153.42        21.62 o                         
  -7   5   4        115.93        229.81        18.87 o                         
  -6   5   4        199.42        214.08        17.47 o                         
  -5   5   4       3238.89       2970.79        48.63 o                         
  -4   5   4        132.23        240.92        29.47 o                         
  -3   5   4       3145.00       3362.94        59.65 o                         
  -2   5   4        116.62        103.53        10.20 o                         
  -1   5   4       1563.92       1461.79        29.70 o                         
   0   5   4        240.62        355.96        13.71 o                         
   1   5   4        123.87        141.81         9.93 o                         
   2   5   4       1483.51       1938.98        40.88 o                         
   3   5   4       2547.90       2582.62        50.17 o                         
   4   5   4      10331.58      10550.51       141.54 o                         
   5   5   4       7224.59       6817.31        99.84 o                         
   6   5   4        520.10        571.91        22.08 o                         
   7   5   4        408.03        376.64        26.83 o                         
   8   5   4        437.96        553.46        32.67 o                         
   9   5   4        152.95        214.74        30.81 o                         
  10   5   4        276.36        300.29        35.68 o                         
  11   5   4          1.79         -0.90        40.28 o                         
 -11   6   4          7.06         21.48        36.58 o                         
 -10   6   4         51.45        109.42        33.56 o                         
  -9   6   4        387.49        368.92        34.70 o                         
  -8   6   4        123.31        355.87        40.03 o                         
  -7   6   4         15.52         29.16        16.48 o                         
  -6   6   4        385.66        457.81        21.93 o                         
  -5   6   4         71.03        118.45        15.04 o                         
  -4   6   4       1201.33       1065.75        28.59 o                         
  -3   6   4        128.07        158.26        12.27 o                         
  -2   6   4         28.73         38.15         8.59 o                         
  -1   6   4         68.26         67.94        16.66 o                         
   0   6   4       2596.26       2502.37        38.32 o                         
   1   6   4       1411.53       1351.19        29.12 o                         
   2   6   4        341.32        452.73        18.86 o                         
   3   6   4        798.72        730.29        31.03 o                         
   4   6   4         62.71         51.81        15.26 o                         
   5   6   4        598.64        725.56        27.69 o                         
   6   6   4       1331.66       1446.64        41.04 o                         
   7   6   4         64.93        118.13        23.15 o                         
   8   6   4          0.07         26.64        23.18 o                         
   9   6   4        138.12        127.12        28.78 o                         
  10   6   4        352.91        403.89        42.10 o                         
  11   6   4         77.07         22.62        35.93 o                         
 -11   7   4         20.53         79.38        45.92 o                         
 -10   7   4        161.80        138.65        44.24 o                         
  -9   7   4        833.64        765.25        42.33 o                         
  -8   7   4        121.48        168.50        27.70 o                         
  -7   7   4       1776.59       1795.24        46.07 o                         
  -6   7   4        893.16        828.70        32.92 o                         
  -5   7   4       1827.61       1988.84        40.51 o                         
  -4   7   4       1320.94       1531.91        34.52 o                         
  -3   7   4       1359.67       1468.54        31.24 o                         
  -2   7   4         88.89         75.12        10.97 o                         
  -1   7   4        669.56        923.29        27.52 o                         
   0   7   4        161.82        111.28         9.81 o                         
   1   7   4        605.09        601.78        20.93 o                         
   2   7   4        489.79        584.28        22.00 o                         
   3   7   4         27.25         78.24        15.39 o                         
   4   7   4       3967.64       4187.48        74.35 o                         
   5   7   4         37.73         58.44        17.93 o                         
   6   7   4       1275.91       1249.08        42.40 o                         
   7   7   4        743.46        774.05        37.46 o                         
   8   7   4          7.77         82.64        25.10 o                         
   9   7   4        299.62        398.12        35.88 o                         
  10   7   4         11.37          4.06        32.37 o                         
  11   7   4         71.40         96.73        38.13 o                         
 -11   8   4        407.70        278.67        52.75 o                         
 -10   8   4        392.28        387.68        53.29 o                         
  -9   8   4          7.43         40.21        30.49 o                         
  -8   8   4        943.88       1120.05        77.60 o                         
  -7   8   4        100.78         97.93        25.87 o                         
  -6   8   4        311.19        445.54        28.70 o                         
  -5   8   4       3161.15       2952.70        56.03 o                         
  -4   8   4        300.19        339.25        20.13 o                         
  -3   8   4        114.48        117.18        13.42 o                         
  -2   8   4        150.89        212.95        16.06 o                         
  -1   8   4        463.47        510.28        23.44 o                         
   0   8   4          9.96         48.35        10.36 o                         
   1   8   4       2755.63       2706.29        46.35 o                         
   2   8   4        418.79        546.82        22.93 o                         
   3   8   4       2779.01       2844.77        51.87 o                         
   4   8   4       5584.70       5620.33        88.50 o                         
   5   8   4       3169.22       2993.17        58.89 o                         
   6   8   4        212.11        199.43        26.90 o                         
   7   8   4         15.86         10.72        23.31 o                         
   8   8   4        294.08        255.93        30.77 o                         
   9   8   4        163.11         97.84        32.50 o                         
  10   8   4        131.59        166.79        36.52 o                         
 -10   9   4         28.93         18.45        42.41 o                         
  -9   9   4         43.20        145.28        41.12 o                         
  -8   9   4         99.86         82.38        31.76 o                         
  -7   9   4        211.46        516.21        38.71 o                         
  -6   9   4        268.96        277.33        29.00 o                         
  -5   9   4        998.90       1095.87        41.88 o                         
  -4   9   4          0.21         72.64        22.55 o                         
  -3   9   4       2989.42       3554.40        71.16 o                         
  -2   9   4        346.84        453.65        25.22 o                         
  -1   9   4       1743.77       1940.27        50.28 o                         
   0   9   4       2165.22       2207.69        42.65 o                         
   1   9   4         26.56         41.50        14.02 o                         
   2   9   4         26.51         -1.19        16.31 o                         
   3   9   4        568.25        687.14        28.23 o                         
   4   9   4       2108.03       2149.99        47.85 o                         
   5   9   4         10.46         91.80        22.50 o                         
   6   9   4       1629.49       1631.48        54.33 o                         
   7   9   4         22.29         49.54        25.07 o                         
   8   9   4         16.70         20.34        28.45 o                         
   9   9   4        110.75         98.22        40.56 o                         
  10   9   4         16.54         17.61        45.61 o                         
  -9  10   4          2.17         70.15        41.39 o                         
  -8  10   4         28.94         35.62        33.59 o                         
  -7  10   4         12.55         45.80        29.58 o                         
  -6  10   4        182.50        203.22        31.77 o                         
  -5  10   4          5.21         53.81        27.01 o                         
  -4  10   4         67.38         28.86        23.63 o                         
  -3  10   4         10.71        109.27        28.48 o                         
  -2  10   4       1052.46       1085.33        42.02 o                         
  -1  10   4        297.53        251.77        22.54 o                         
   0  10   4        245.65        220.79        21.40 o                         
   1  10   4          9.31         62.41        20.38 o                         
   2  10   4        102.18        112.41        22.54 o                         
   3  10   4         87.48        141.68        22.25 o                         
   4  10   4          4.23         39.52        22.91 o                         
   5  10   4         44.96         34.75        25.82 o                         
   6  10   4        199.53        228.52        32.68 o                         
   7  10   4        101.79        151.03        32.50 o                         
   8  10   4         34.08         53.91        35.04 o                         
   9  10   4          1.41         12.75        35.37 o                         
  -9  11   4        249.41        253.45        50.67 o                         
  -8  11   4         10.94         81.61        40.74 o                         
  -7  11   4         22.08        -17.98        36.20 o                         
  -6  11   4         62.82        247.64        37.97 o                         
  -5  11   4         48.74        100.90        26.73 o                         
  -4  11   4          4.86         42.94        25.81 o                         
  -3  11   4        811.65        831.23        39.78 o                         
  -2  11   4          2.20        100.10        37.03 o                         
  -1  11   4          8.20        -22.14        22.14 o                         
   0  11   4         64.42        121.88        26.34 o                         
   1  11   4        125.28        118.51        25.92 o                         
   2  11   4        211.45        259.99        30.53 o                         
   3  11   4        468.85        524.58        37.42 o                         
   4  11   4       1339.11       1438.83        57.62 o                         
   5  11   4         11.74         65.01        33.76 o                         
   6  11   4       1890.40       1942.65       113.29 o                         
   7  11   4         60.60        -21.78        35.35 o                         
   8  11   4        708.22        865.83        62.71 o                         
  -8  12   4          2.59         34.84        48.15 o                         
  -7  12   4         46.52         -8.16        51.88 o                         
  -6  12   4        427.53        310.98        46.65 o                         
  -5  12   4       2593.80       2505.81        91.25 o                         
  -4  12   4          9.12         -6.90        29.17 o                         
  -3  12   4       1080.89       1087.74        50.98 o                         
  -2  12   4        449.04        535.23        39.47 o                         
  -1  12   4        314.27        378.49        37.42 o                         
   0  12   4        602.56        672.61        41.66 o                         
   1  12   4       3043.20       2992.73        77.53 o                         
   2  12   4        214.95        304.57        35.84 o                         
   3  12   4        100.40        108.69        33.41 o                         
   4  12   4        485.97        393.70        42.60 o                         
   5  12   4          0.98        -41.86        41.86 o                         
   6  12   4         47.23         33.18        37.57 o                         
   7  12   4         21.65        -19.03        42.52 o                         
   8  12   4         52.03         89.38        48.62 o                         
  -7  13   4         95.64         92.01        52.27 o                         
  -6  13   4        556.51        464.50        52.59 o                         
  -5  13   4          0.71         -7.55        42.66 o                         
  -4  13   4          1.89        -12.26        33.57 o                         
  -3  13   4         61.20         32.12        36.60 o                         
  -2  13   4         19.61         44.54        37.33 o                         
  -1  13   4          0.96        -17.07        34.17 o                         
   0  13   4       1458.22       1572.22        68.71 o                         
   1  13   4       2654.18       2886.04        88.38 o                         
   2  13   4         24.30         65.02        34.19 o                         
   3  13   4          1.96         14.02        34.73 o                         
   4  13   4        699.77        536.05        48.64 o                         
   5  13   4         13.14         52.09        39.39 o                         
   6  13   4        360.04        360.59        49.82 o                         
   7  13   4        362.60        359.43        56.65 o                         
  -5  14   4          0.27         -2.60        54.16 o                         
  -4  14   4          0.00          5.22        44.54 o                         
  -3  14   4         13.52          6.39        38.83 o                         
  -2  14   4         18.45        -37.38        37.38 o                         
  -1  14   4         20.48        -35.28        35.28 o                         
   0  14   4          9.52         10.67        36.87 o                         
   1  14   4         23.09         55.56        37.67 o                         
   2  14   4          2.63         86.51        38.70 o                         
   3  14   4        564.36        592.96        56.84 o                         
   4  14   4         17.97         -6.63        36.69 o                         
   5  14   4         13.43        -39.76        39.76 o                         
  -3  15   4        422.34        480.03        61.34 o                         
  -2  15   4         41.27         32.07        46.06 o                         
  -1  15   4        730.29        751.25        70.86 o                         
   0  15   4        944.27        838.23        59.19 o                         
   1  15   4        317.27        224.46        47.87 o                         
   2  15   4         29.76         15.01        45.41 o                         
   3  15   4         46.38        -34.97        43.74 o                         
 -11   0   5        525.62        479.72        63.37 o                         
  -9   0   5         57.30        122.61        31.23 o                         
  -7   0   5         73.78         79.85        21.31 o                         
  -5   0   5       7059.72       6122.78       108.09 o                         
  -3   0   5        547.45        511.45        18.12 o                         
  -1   0   5        147.28         98.55         5.93 o                         
   1   0   5       1261.11       1076.83        18.26 o                         
   3   0   5        398.24        401.59        19.35 o                         
   5   0   5         26.60         32.69        12.00 o                         
   7   0   5        462.89        462.71        34.38 o                         
   9   0   5       1053.98       1047.74        63.62 o                         
  11   0   5        260.98        314.68        64.28 o                         
 -12   1   5        196.18        260.62        54.24 o                         
 -11   1   5        401.60        420.55        42.25 o                         
 -10   1   5        273.33        323.82        30.69 o                         
  -9   1   5        350.60        508.48        32.67 o                         
  -8   1   5        236.23        270.32        20.13 o                         
  -7   1   5       1446.16       1329.54        31.17 o                         
  -6   1   5      10015.44       9609.17       119.92 o                         
  -5   1   5      30251.84      29355.96       339.57 o                         
  -4   1   5       2088.02       2455.07        38.14 o                         
  -3   1   5       2724.73       2864.40        38.38 o                         
  -2   1   5        786.51        723.91        13.18 o                         
  -1   1   5       6519.75       5502.65        58.25 o                         
   0   1   5       9885.93       8872.16        68.43 o                         
   1   1   5      36556.39      33408.16       293.40 o                         
   2   1   5        617.48        681.51        13.13 o                         
   3   1   5       4669.16       5207.28        61.33 o                         
   4   1   5        755.37        784.50        20.27 o                         
   5   1   5         30.75         16.79        11.02 o                         
   6   1   5        408.12        355.66        18.03 o                         
   7   1   5        433.04        411.58        20.64 o                         
   8   1   5        111.11         95.85        20.68 o                         
   9   1   5         13.84        129.24        24.12 o                         
  10   1   5          2.56         53.11        25.28 o                         
  11   1   5         37.68         41.67        28.84 o                         
  12   1   5        351.43        312.02        34.82 o                         
 -12   2   5        316.12        332.30        55.45 o                         
 -11   2   5        858.63        999.66        49.83 o                         
 -10   2   5         52.55         82.96        27.46 o                         
  -9   2   5        325.76        389.48        25.50 o                         
  -8   2   5       2491.47       2336.45        45.24 o                         
  -7   2   5          2.35         56.03        12.82 o                         
  -6   2   5       7012.46       7147.47        92.51 o                         
  -5   2   5         50.82        100.17        11.66 o                         
  -4   2   5        232.91        476.42        15.63 o                         
  -3   2   5       4975.55       5074.23        62.08 o                         
  -2   2   5      17448.88      16072.34       169.60 o                         
  -1   2   5       6158.28       6012.70        65.94 o                         
   0   2   5      54750.40      55373.67       529.12 o                         
   1   2   5      14770.90      14740.07       140.40 o                         
   2   2   5       1285.58       1350.41        27.96 o                         
   3   2   5        288.87        333.72        13.79 o                         
   4   2   5       1483.16       1756.04        32.72 o                         
   5   2   5       1397.18       1319.47        26.26 o                         
   6   2   5       3040.21       2993.49        51.04 o                         
   7   2   5        843.76        802.51        27.49 o                         
   8   2   5        298.70        370.75        26.85 o                         
   9   2   5        855.81        850.00        37.79 o                         
  10   2   5         21.39         53.15        25.38 o                         
  11   2   5        684.87        644.83        42.89 o                         
  12   2   5         26.37         48.64        38.77 o                         
 -12   3   5        145.91        229.31        49.96 o                         
 -11   3   5        161.48        224.73        35.92 o                         
 -10   3   5         96.11        208.17        32.53 o                         
  -9   3   5       1613.11       1496.28        49.52 o                         
  -8   3   5         57.75         82.28        17.54 o                         
  -7   3   5        147.01        207.27        16.90 o                         
  -6   3   5       4084.31       3627.33        56.80 o                         
  -5   3   5       9128.59       8616.23       108.32 o                         
  -4   3   5         17.97         55.30        11.22 o                         
  -3   3   5      21586.04      22017.83       246.88 o                         
  -2   3   5       1007.90       1025.31        18.78 o                         
  -1   3   5       6730.34       6163.22        71.60 o                         
   0   3   5        456.40        639.27        16.15 o                         
   1   3   5         22.70         40.22         6.67 o                         
   2   3   5       4368.49       4395.93        51.66 o                         
   3   3   5       5794.05       5890.66        74.45 o                         
   4   3   5       4061.61       3562.92        70.21 o                         
   5   3   5       6083.59       5872.26        78.31 o                         
   6   3   5        145.62        168.12        14.88 o                         
   7   3   5        126.56        135.35        18.64 o                         
   8   3   5       1292.40       1376.16        43.30 o                         
   9   3   5         26.78         22.94        22.02 o                         
  10   3   5        423.91        480.58        36.99 o                         
  11   3   5        271.92        239.37        33.93 o                         
  12   3   5         11.20         17.07        38.27 o                         
 -12   4   5         10.39         35.90        49.32 o                         
 -11   4   5        166.15        182.51        38.62 o                         
 -10   4   5        521.27        491.19        52.00 o                         
  -9   4   5         14.63        383.90        36.48 o                         
  -8   4   5         59.15         15.65        18.99 o                         
  -7   4   5        102.74        346.31        24.78 o                         
  -6   4   5        453.95        445.84        20.00 o                         
  -5   4   5        191.37        176.46        13.95 o                         
  -4   4   5        369.02        468.13        33.37 o                         
  -3   4   5         11.56         15.40        10.29 o                         
  -2   4   5        978.34       1074.81        21.32 o                         
  -1   4   5       2995.61       3001.26        45.14 o                         
   0   4   5       1228.61       1278.68        22.39 o                         
   1   4   5       2402.56       2239.86        33.15 o                         
   2   4   5        678.72        630.07        19.82 o                         
   3   4   5       2008.57       2116.00        36.38 o                         
   4   4   5        429.49        446.41        15.73 o                         
   5   4   5        741.26        897.05        61.93 o                         
   6   4   5         55.22        171.83        18.63 o                         
   7   4   5       1348.96       1280.48        38.43 o                         
   8   4   5       2261.98       2204.60        65.36 o                         
   9   4   5         72.75         68.21        27.82 o                         
  10   4   5          0.00         22.76        30.39 o                         
  11   4   5        326.71        270.70        40.71 o                         
  12   4   5         66.10         32.00        39.99 o                         
 -12   5   5         19.58        -31.71        38.53 o                         
 -11   5   5        166.88        185.88        43.32 o                         
 -10   5   5          8.03        109.48        32.54 o                         
  -9   5   5         32.48         -1.73        26.10 o                         
  -8   5   5          5.97         23.86        20.91 o                         
  -7   5   5       1116.84       1232.41        33.36 o                         
  -6   5   5          7.45         24.09        13.72 o                         
  -5   5   5        924.75        915.21        25.79 o                         
  -4   5   5        747.03        761.38        22.68 o                         
  -3   5   5        324.41        424.16        17.32 o                         
  -2   5   5        790.43        949.51        29.46 o                         
  -1   5   5        733.39        778.83        22.85 o                         
   0   5   5       8654.71       9444.11       120.60 o                         
   1   5   5        209.85        151.70        10.20 o                         
   2   5   5       9780.54       9454.74       122.13 o                         
   3   5   5      11890.67      11549.20       164.01 o                         
   4   5   5       4298.11       4789.62        72.74 o                         
   5   5   5       4467.91       4421.30        69.96 o                         
   6   5   5       3351.09       3014.55        52.67 o                         
   7   5   5       2341.16       2299.11        54.51 o                         
   8   5   5        436.72        447.15        30.26 o                         
   9   5   5        640.97        714.32        51.40 o                         
  10   5   5         69.32         60.86        32.07 o                         
  11   5   5         15.36        -33.72        33.72 o                         
 -11   6   5         64.99         51.87        37.30 o                         
 -10   6   5         45.60         29.64        34.43 o                         
  -9   6   5        160.46        243.92        32.26 o                         
  -8   6   5       1445.48       1405.79        46.50 o                         
  -7   6   5         50.84         28.65        16.58 o                         
  -6   6   5       1503.03       1509.74        34.61 o                         
  -5   6   5        671.53        559.50        22.21 o                         
  -4   6   5       1216.84       1035.65        30.70 o                         
  -3   6   5       3628.15       4048.11        56.28 o                         
  -2   6   5       1929.15       2541.28        51.89 o                         
  -1   6   5      18709.08      20588.74       252.14 o                         
   0   6   5       2087.22       2649.80        41.85 o                         
   1   6   5       7332.38       7448.75        89.35 o                         
   2   6   5       8573.53       9558.09       120.82 o                         
   3   6   5       1357.23       1451.40        34.55 o                         
   4   6   5      10689.19      10947.18       148.44 o                         
   5   6   5       5100.26       4860.11        84.98 o                         
   6   6   5        705.37        689.53        31.73 o                         
   7   6   5        544.97        492.52        30.88 o                         
   8   6   5        487.93        429.60        31.77 o                         
   9   6   5          2.16          8.02        27.16 o                         
  10   6   5         46.18         73.98        31.54 o                         
  11   6   5         11.45         64.14        37.81 o                         
 -11   7   5        298.62        288.90        50.38 o                         
 -10   7   5         60.70        149.98        43.73 o                         
  -9   7   5         53.08         -0.02        27.93 o                         
  -8   7   5         12.22         52.22        25.07 o                         
  -7   7   5        847.59        906.02        38.65 o                         
  -6   7   5          1.44         39.32        16.88 o                         
  -5   7   5       1917.27       1945.56        44.05 o                         
  -4   7   5       3463.43       3364.14        54.18 o                         
  -3   7   5        392.72        453.58        18.04 o                         
  -2   7   5       1760.69       1846.36        39.11 o                         
  -1   7   5       2035.83       2155.46        40.90 o                         
   0   7   5         24.14         25.24        10.56 o                         
   1   7   5       1071.14       1277.51        32.99 o                         
   2   7   5       1313.29       1276.27        31.32 o                         
   3   7   5       2043.26       1813.27        37.78 o                         
   4   7   5        488.58        472.25        24.19 o                         
   5   7   5        769.28        800.45        30.89 o                         
   6   7   5       2125.69       2231.91        54.57 o                         
   7   7   5         36.97         97.55        24.12 o                         
   8   7   5        125.23         77.35        26.03 o                         
   9   7   5        106.53        138.55        30.37 o                         
  10   7   5        173.66        120.64        36.56 o                         
  11   7   5        146.62        189.34        42.94 o                         
 -11   8   5         26.47         44.76        42.69 o                         
 -10   8   5         86.49         49.20        44.04 o                         
  -9   8   5         74.69         60.87        37.17 o                         
  -8   8   5         78.01         88.45        29.70 o                         
  -7   8   5         24.11        -19.57        28.65 o                         
  -6   8   5          0.40         56.62        21.63 o                         
  -5   8   5         19.22        125.15        18.80 o                         
  -4   8   5        868.62        860.27        32.93 o                         
  -3   8   5        175.09        239.37        20.81 o                         
  -2   8   5        512.88        500.45        25.21 o                         
  -1   8   5          0.00        -13.90        13.90 o                         
   0   8   5        176.97        165.59        12.63 o                         
   1   8   5         38.33         52.88        12.89 o                         
   2   8   5        910.07        943.59        28.87 o                         
   3   8   5         97.05         61.30        16.58 o                         
   4   8   5          0.49        112.51        18.77 o                         
   5   8   5        291.24        344.98        26.54 o                         
   6   8   5          0.64        -19.13        22.09 o                         
   7   8   5          6.23         30.07        23.82 o                         
   8   8   5        264.71        315.27        31.87 o                         
   9   8   5          0.52         -5.56        28.24 o                         
  10   8   5          3.09        -11.40        31.60 o                         
 -10   9   5         42.01         25.77        45.27 o                         
  -9   9   5        529.33        502.23        50.97 o                         
  -8   9   5         46.37         94.56        35.57 o                         
  -7   9   5       2182.96       1881.12        78.31 o                         
  -6   9   5          5.36        102.38        26.53 o                         
  -5   9   5       2111.69       2123.32        55.95 o                         
  -4   9   5        840.39        744.66        36.28 o                         
  -3   9   5       4892.91       4658.36        73.93 o                         
  -2   9   5       2837.93       3088.60        61.06 o                         
  -1   9   5       8051.39       8479.49       118.13 o                         
   0   9   5       1587.48       1701.12        41.30 o                         
   1   9   5       4923.09       4997.75        74.07 o                         
   2   9   5         14.45          6.37        16.02 o                         
   3   9   5       1173.09       1226.32        35.71 o                         
   4   9   5         44.35         71.88        19.04 o                         
   5   9   5       1404.29       1526.75        47.73 o                         
   6   9   5        449.78        667.29        38.07 o                         
   7   9   5         18.53         -0.18        24.51 o                         
   8   9   5         34.57         27.73        27.81 o                         
   9   9   5        111.20         21.69        42.40 o                         
  10   9   5          0.55        -37.51        37.51 o                         
  -9  10   5        290.64        311.04        49.39 o                         
  -8  10   5          1.24         42.04        36.39 o                         
  -7  10   5         29.16         70.42        30.46 o                         
  -6  10   5         50.65         70.96        28.01 o                         
  -5  10   5         82.79        136.70        26.11 o                         
  -4  10   5         57.24         62.25        29.04 o                         
  -3  10   5       1633.34       1607.24        50.32 o                         
  -2  10   5         85.36         97.01        20.69 o                         
  -1  10   5       1726.48       1744.44        57.81 o                         
   0  10   5        119.43        181.08        20.90 o                         
   1  10   5       1795.03       1922.71        51.16 o                         
   2  10   5        175.40        141.93        23.70 o                         
   3  10   5       2196.42       2140.07        54.77 o                         
   4  10   5         43.19         20.26        20.82 o                         
   5  10   5       1103.08       1142.97        49.12 o                         
   6  10   5       1809.56       1655.51        70.59 o                         
   7  10   5          0.47         47.60        30.51 o                         
   8  10   5        458.35        307.03        38.99 o                         
   9  10   5        660.27        645.95        54.31 o                         
  -9  11   5         13.37         -3.59        41.85 o                         
  -8  11   5        473.30        443.82        51.21 o                         
  -7  11   5         43.57         33.62        35.70 o                         
  -6  11   5        879.40        923.09        50.18 o                         
  -5  11   5        673.51        585.81        39.90 o                         
  -4  11   5        190.11        238.92        29.59 o                         
  -3  11   5        288.92        382.49        32.16 o                         
  -2  11   5       2009.17       2242.16        61.08 o                         
  -1  11   5         19.02         16.84        22.22 o                         
   0  11   5       1590.69       1770.72        61.36 o                         
   1  11   5         45.93         25.12        23.92 o                         
   2  11   5       1097.72       1086.52        45.62 o                         
   3  11   5        135.52        131.01        28.51 o                         
   4  11   5       1583.20       1408.01        60.94 o                         
   5  11   5        193.97        128.88        38.23 o                         
   6  11   5        760.84        877.85        65.31 o                         
   7  11   5          0.28        -39.34        39.34 o                         
   8  11   5          0.09         65.34        39.32 o                         
  -8  12   5         68.76         20.79        44.02 o                         
  -7  12   5          2.59        -43.44        43.44 o                         
  -6  12   5          0.71         58.87        38.17 o                         
  -5  12   5          0.71        116.91        35.11 o                         
  -4  12   5         15.62        -28.60        28.60 o                         
  -3  12   5         19.06         14.16        28.11 o                         
  -2  12   5         96.71         66.77        32.98 o                         
  -1  12   5        222.76        175.62        33.27 o                         
   0  12   5        108.84        197.23        36.79 o                         
   1  12   5          9.18         87.76        29.98 o                         
   2  12   5         64.93         66.67        29.71 o                         
   3  12   5        151.15        202.96        35.66 o                         
   4  12   5        464.97        480.65        45.12 o                         
   5  12   5          5.43        -27.02        34.82 o                         
   6  12   5         35.48         58.24        38.63 o                         
   7  12   5         37.19         19.39        44.03 o                         
   8  12   5        150.71        114.71        43.28 o                         
  -7  13   5        218.59        180.93        55.27 o                         
  -6  13   5          6.40        -10.37        47.42 o                         
  -5  13   5         29.53        -11.58        38.05 o                         
  -4  13   5         10.46         -4.85        35.21 o                         
  -3  13   5        140.00         61.69        38.17 o                         
  -2  13   5        307.60        287.73        43.93 o                         
  -1  13   5        141.74        139.23        38.05 o                         
   0  13   5       1164.29       1349.58        66.35 o                         
   1  13   5        297.58        351.37        43.14 o                         
   2  13   5        315.55        293.67        37.01 o                         
   3  13   5        141.59        167.64        38.37 o                         
   4  13   5        296.32        276.57        41.57 o                         
   5  13   5         44.89         86.41        40.22 o                         
   6  13   5         31.76        -30.94        39.01 o                         
  -5  14   5          5.85          9.58        50.24 o                         
  -4  14   5        781.47        810.45        64.05 o                         
  -3  14   5        596.37        537.59        57.74 o                         
  -2  14   5        363.81        487.80        49.97 o                         
  -1  14   5        447.15        492.70        49.49 o                         
   0  14   5        443.65        376.23        46.75 o                         
   1  14   5        139.22        119.89        40.28 o                         
   2  14   5        847.81        886.25        57.62 o                         
   3  14   5        211.17        184.38        46.50 o                         
   4  14   5        161.09        163.96        44.36 o                         
   5  14   5          4.37        -40.61        40.61 o                         
  -3  15   5        237.09        190.99        53.41 o                         
  -2  15   5         10.62        -20.06        41.45 o                         
  -1  15   5        900.42        903.08        60.47 o                         
   0  15   5         20.45        -38.44        38.44 o                         
   1  15   5         10.44         54.01        41.59 o                         
   2  15   5        111.77         68.91        43.26 o                         
   3  15   5        639.66        527.89        60.75 o                         
 -12   0   6        182.20        457.59        78.51 o                         
 -10   0   6         98.49         48.11        37.29 o                         
  -8   0   6       2361.44       2286.51        63.86 o                         
  -6   0   6       6044.54       5919.05       107.55 o                         
  -4   0   6       9335.60       9361.10       154.99 o                         
  -2   0   6      39120.23      37605.52       550.85 o                         
   0   0   6     100538.79      94263.76       944.61 o                         
   2   0   6        303.27        355.86        12.94 o                         
   4   0   6        476.29        455.02        22.16 o                         
   6   0   6       1419.18       1207.60        60.99 o                         
   8   0   6         85.33        140.80        30.52 o                         
  10   0   6         98.47         68.38        34.95 o                         
  12   0   6         92.50        135.66        46.96 o                         
 -12   1   6         44.34        115.17        41.53 o                         
 -11   1   6        238.94        249.19        37.04 o                         
 -10   1   6         40.90         34.12        23.51 o                         
  -9   1   6       1595.11       1550.03        42.89 o                         
  -8   1   6        559.98        507.91        24.23 o                         
  -7   1   6        203.90        185.21        15.71 o                         
  -6   1   6       1036.32       1149.62        27.12 o                         
  -5   1   6       6711.90       6708.48        85.75 o                         
  -4   1   6       4418.46       4221.73        56.37 o                         
  -3   1   6       8681.30       8069.52        88.40 o                         
  -2   1   6       1081.32        931.11        16.74 o                         
  -1   1   6       8929.74       8581.29        89.26 o                         
   0   1   6       4611.19       4093.63        37.87 o                         
   1   1   6      23705.49      21122.15       199.42 o                         
   2   1   6       6446.72       5528.98        63.59 o                         
   3   1   6      12446.62      11328.76       125.38 o                         
   4   1   6        426.20        478.89        15.52 o                         
   5   1   6         65.94         91.46        12.22 o                         
   6   1   6         26.18         28.47        12.66 o                         
   7   1   6        230.85        240.81        17.76 o                         
   8   1   6        620.03        649.63        31.36 o                         
   9   1   6       1279.61       1238.13        45.91 o                         
  10   1   6          6.89         -7.82        24.90 o                         
  11   1   6         10.60          0.35        25.10 o                         
  12   1   6          6.78         65.72        28.98 o                         
 -12   2   6        126.55        239.97        49.44 o                         
 -11   2   6       1266.11       1458.19        61.69 o                         
 -10   2   6        206.11        145.58        27.93 o                         
  -9   2   6        501.13        551.17        28.25 o                         
  -8   2   6        199.88        357.56        19.43 o                         
  -7   2   6        344.87        426.82        18.96 o                         
  -6   2   6       1517.89       1449.58        30.10 o                         
  -5   2   6       1169.82       1264.09        26.60 o                         
  -4   2   6         87.91         95.74        10.62 o                         
  -3   2   6       2374.78       2106.44        29.27 o                         
  -2   2   6       3339.71       2903.34        38.38 o                         
  -1   2   6          0.07          1.14         5.88 o                         
   0   2   6       4690.74       3948.20        42.21 o                         
   1   2   6        425.50        400.51        10.10 o                         
   2   2   6        374.99        402.59        12.08 o                         
   3   2   6        706.45        620.29        17.47 o                         
   4   2   6       2128.07       1872.22        34.20 o                         
   5   2   6        163.01        161.89        13.35 o                         
   6   2   6          3.47         71.07        14.87 o                         
   7   2   6        379.38        455.64        21.87 o                         
   8   2   6        401.73        404.10        30.45 o                         
   9   2   6        203.50        167.69        30.50 o                         
  10   2   6         63.02         98.09        26.77 o                         
  11   2   6         35.53         29.78        34.02 o                         
  12   2   6          0.29          6.21        33.63 o                         
 -12   3   6         45.31         89.57        47.70 o                         
 -11   3   6        661.41        654.02        49.86 o                         
 -10   3   6          1.93        171.75        28.82 o                         
  -9   3   6         92.21        175.08        24.48 o                         
  -8   3   6        627.08        591.34        26.50 o                         
  -7   3   6        608.37        546.31        22.13 o                         
  -6   3   6         33.02        356.15        32.72 o                         
  -5   3   6       1354.73       1627.89        40.53 o                         
  -4   3   6       2582.33       3346.48        47.92 o                         
  -3   3   6        135.51        248.68        11.96 o                         
  -2   3   6       6273.01       6472.69        72.74 o                         
  -1   3   6        182.89        163.09         7.04 o                         
   0   3   6       7675.50       7851.66        81.44 o                         
   1   3   6       3817.99       3595.76        40.96 o                         
   2   3   6       2113.80       1972.10        28.34 o                         
   3   3   6         86.47        173.65        10.83 o                         
   4   3   6       4552.63       4464.78        58.08 o                         
   5   3   6       1555.99       1732.55        34.94 o                         
   6   3   6       1051.74       1279.62        54.13 o                         
   7   3   6        351.68        374.51        23.62 o                         
   8   3   6        321.48        396.67        27.68 o                         
   9   3   6         38.02         54.72        23.10 o                         
  10   3   6         28.88         59.74        27.80 o                         
  11   3   6          8.74         15.77        29.60 o                         
  12   3   6         13.79        -25.31        36.37 o                         
 -12   4   6         48.35         21.34        42.03 o                         
 -11   4   6        213.45        294.60        54.37 o                         
 -10   4   6         89.47        176.50        33.79 o                         
  -9   4   6       3733.31       3395.75        69.57 o                         
  -8   4   6        155.46        192.91        22.65 o                         
  -7   4   6       4062.79       3664.06        60.74 o                         
  -6   4   6          4.06         27.27        13.11 o                         
  -5   4   6        652.10        680.84        21.57 o                         
  -4   4   6       8166.49       7923.13       103.70 o                         
  -3   4   6         43.72         79.74        11.49 o                         
  -2   4   6       1920.12       2145.92        31.44 o                         
  -1   4   6       2112.58       2040.02        34.32 o                         
   0   4   6        609.45        911.82        22.52 o                         
   1   4   6         39.54         74.09         7.03 o                         
   2   4   6       3020.76       3055.48        46.93 o                         
   3   4   6       5377.52       5142.65        72.28 o                         
   4   4   6       7310.92       7522.28       106.49 o                         
   5   4   6        685.90        533.06        18.52 o                         
   6   4   6         13.93         27.27        15.98 o                         
   7   4   6       5099.84       4724.56        77.62 o                         
   8   4   6        197.76        368.46        31.81 o                         
   9   4   6         31.79         32.48        27.70 o                         
  10   4   6         32.10         53.11        30.87 o                         
  11   4   6         29.27         87.00        34.91 o                         
  12   4   6        162.23        150.42        49.34 o                         
 -12   5   6         62.56         67.09        52.74 o                         
 -11   5   6         50.19        221.64        40.70 o                         
 -10   5   6        574.61        559.90        45.75 o                         
  -9   5   6         45.17         38.25        27.27 o                         
  -8   5   6         81.17        120.80        22.54 o                         
  -7   5   6       1139.11       1142.68        38.04 o                         
  -6   5   6          0.64        133.45        16.41 o                         
  -5   5   6        479.71        428.46        19.00 o                         
  -4   5   6       1978.76       2070.32        36.73 o                         
  -3   5   6       6474.00       7183.47        89.12 o                         
  -2   5   6       2524.17       2442.68        36.86 o                         
  -1   5   6       6129.80       6265.06        84.81 o                         
   0   5   6        638.93        757.06        21.67 o                         
   1   5   6        329.02        447.29        14.60 o                         
   2   5   6        593.83        399.69        17.38 o                         
   3   5   6       1328.84       1548.02        33.82 o                         
   4   5   6          4.50         30.05        13.10 o                         
   5   5   6         22.08         39.28        11.12 o                         
   6   5   6          0.03         95.95        16.59 o                         
   7   5   6        942.01        968.15        38.89 o                         
   8   5   6        591.01        558.80        32.49 o                         
   9   5   6         26.66         41.54        30.78 o                         
  10   5   6          8.06         26.89        31.07 o                         
  11   5   6          2.57         21.46        38.28 o                         
 -11   6   6          4.31         11.56        45.39 o                         
 -10   6   6         23.66         86.22        40.12 o                         
  -9   6   6        224.52        285.02        33.42 o                         
  -8   6   6        943.39        971.66        39.58 o                         
  -7   6   6         72.85        128.51        19.34 o                         
  -6   6   6        235.65        303.28        18.34 o                         
  -5   6   6        108.44        125.70        17.44 o                         
  -4   6   6         12.53         57.48        13.24 o                         
  -3   6   6        230.79        260.19        14.22 o                         
  -2   6   6          0.02         12.11        12.77 o                         
  -1   6   6        218.68        324.01        21.11 o                         
   0   6   6       1369.02       1337.20        30.46 o                         
   1   6   6       2697.88       2569.96        38.23 o                         
   2   6   6        189.79        235.05        20.21 o                         
   3   6   6        786.77        657.72        23.94 o                         
   4   6   6       2143.84       2304.03        57.24 o                         
   5   6   6        106.09        213.68        23.16 o                         
   6   6   6        247.46        261.70        24.74 o                         
   7   6   6        146.61        193.08        26.76 o                         
   8   6   6          2.27         44.07        25.17 o                         
   9   6   6         10.92          7.28        27.08 o                         
  10   6   6        124.75        141.39        33.35 o                         
  11   6   6          0.31         36.38        36.95 o                         
 -11   7   6        409.96        357.90        52.31 o                         
 -10   7   6        497.84        544.21        54.15 o                         
  -9   7   6         10.77         42.79        31.54 o                         
  -8   7   6        608.64        631.19        35.66 o                         
  -7   7   6         29.96         46.75        19.94 o                         
  -6   7   6        636.30        674.87        34.55 o                         
  -5   7   6        844.62        831.60        27.56 o                         
  -4   7   6        382.13        416.65        19.89 o                         
  -3   7   6        513.08        536.44        17.75 o                         
  -2   7   6       1142.99       1418.15        35.73 o                         
  -1   7   6       3024.06       3141.35        52.08 o                         
   0   7   6        505.63        447.52        20.51 o                         
   1   7   6          0.10        -12.17        12.17 o                         
   2   7   6        187.07        166.10        15.73 o                         
   3   7   6       2160.03       2145.95        41.14 o                         
   4   7   6         23.76         23.67        16.62 o                         
   5   7   6         33.83         16.14        17.11 o                         
   6   7   6       9223.10       8679.03       133.87 o                         
   7   7   6       1403.70       1416.98        54.19 o                         
   8   7   6        203.53        201.06        28.81 o                         
   9   7   6        522.58        552.19        39.52 o                         
  10   7   6          4.41        -27.13        33.60 o                         
  11   7   6         29.34         41.72        38.22 o                         
 -11   8   6         37.77         64.53        65.53 o                         
 -10   8   6        421.39        343.50        77.15 o                         
  -9   8   6        115.04         74.03        37.22 o                         
  -8   8   6        279.12        379.59        35.66 o                         
  -7   8   6         63.33        100.83        26.09 o                         
  -6   8   6        945.53        916.76        37.35 o                         
  -5   8   6       1757.90       1679.02        50.82 o                         
  -4   8   6       2055.69       1853.51        40.19 o                         
  -3   8   6       5332.71       5514.27        86.77 o                         
  -2   8   6      10151.48      10321.75       143.00 o                         
  -1   8   6          0.73         -9.77        15.27 o                         
   0   8   6       7338.39       7569.13       105.22 o                         
   1   8   6         13.66        -11.99        11.99 o                         
   2   8   6       4764.95       4372.83        66.46 o                         
   3   8   6         45.86         45.45        16.00 o                         
   4   8   6         17.36         26.40        16.61 o                         
   5   8   6       3709.87       3463.45        68.15 o                         
   6   8   6        170.21        179.33        26.80 o                         
   7   8   6        946.12        909.41        41.24 o                         
   8   8   6       1593.84       1500.99        62.31 o                         
   9   8   6       1145.43       1069.74        50.54 o                         
  10   8   6          0.02         15.74        52.00 o                         
 -10   9   6        101.16         45.98        42.90 o                         
  -9   9   6         34.48        142.60        40.61 o                         
  -8   9   6        125.94        153.09        39.18 o                         
  -7   9   6        888.93        678.73        38.78 o                         
  -6   9   6        344.55        511.01        34.29 o                         
  -5   9   6        345.60        383.43        29.94 o                         
  -4   9   6         88.76         18.78        22.36 o                         
  -3   9   6          8.28        148.78        17.79 o                         
  -2   9   6       2959.01       3152.35        59.80 o                         
  -1   9   6        201.02        339.25        22.09 o                         
   0   9   6          3.25         11.71        15.94 o                         
   1   9   6        248.42        285.21        18.79 o                         
   2   9   6        157.99        219.30        20.46 o                         
   3   9   6       1274.98       1309.87        37.78 o                         
   4   9   6        854.40        759.53        31.38 o                         
   5   9   6       1888.36       1795.55        51.48 o                         
   6   9   6        112.06        156.38        27.46 o                         
   7   9   6        379.00        399.54        33.01 o                         
   8   9   6        247.87        266.78        42.62 o                         
   9   9   6         56.79        156.50        40.09 o                         
  10   9   6          5.96         -0.81        38.50 o                         
  -9  10   6          0.21         19.11        40.70 o                         
  -8  10   6        199.44        215.78        43.51 o                         
  -7  10   6        120.57        117.49        32.13 o                         
  -6  10   6        153.91        121.89        29.26 o                         
  -5  10   6         70.44        334.19        34.96 o                         
  -4  10   6        296.12        345.50        29.89 o                         
  -3  10   6        115.67        122.33        25.39 o                         
  -2  10   6          3.29         45.98        19.88 o                         
  -1  10   6         79.64         70.12        19.65 o                         
   0  10   6         21.69         32.11        18.47 o                         
   1  10   6        259.17        312.74        25.51 o                         
   2  10   6         57.75         65.30        22.35 o                         
   3  10   6         97.06        110.20        20.78 o                         
   4  10   6         68.30         45.39        21.88 o                         
   5  10   6         55.79         50.92        24.11 o                         
   6  10   6        394.45        474.29        41.22 o                         
   7  10   6         40.72         43.96        30.14 o                         
   8  10   6         27.30         52.27        31.05 o                         
   9  10   6         38.65         35.60        39.21 o                         
  -9  11   6        229.38        166.23        50.35 o                         
  -8  11   6         11.66         84.06        43.41 o                         
  -7  11   6         38.68         56.92        36.92 o                         
  -6  11   6        678.48        796.07        44.16 o                         
  -5  11   6        111.17        141.48        30.22 o                         
  -4  11   6          0.97         19.50        25.14 o                         
  -3  11   6        486.60        394.02        32.47 o                         
  -2  11   6         43.98        109.04        25.44 o                         
  -1  11   6          3.79         -8.71        20.75 o                         
   0  11   6       2478.74       2644.37        58.13 o                         
   1  11   6         12.68        -22.16        22.16 o                         
   2  11   6       1415.01       1384.72        54.11 o                         
   3  11   6        167.90        207.23        31.51 o                         
   4  11   6         73.93        145.64        34.49 o                         
   5  11   6        254.02        195.06        38.78 o                         
   6  11   6          0.07         38.10        36.14 o                         
   7  11   6         11.60         55.10        34.94 o                         
   8  11   6          1.27         57.52        39.23 o                         
  -8  12   6          5.64        -39.31        45.78 o                         
  -7  12   6         93.62         46.34        40.89 o                         
  -6  12   6         31.30         36.36        36.23 o                         
  -5  12   6        519.63        518.58        42.42 o                         
  -4  12   6         96.33         88.64        32.70 o                         
  -3  12   6        484.81        587.39        41.01 o                         
  -2  12   6         21.66        -23.93        33.46 o                         
  -1  12   6         21.82          6.54        33.87 o                         
   0  12   6        132.94        164.50        36.63 o                         
   1  12   6        288.07        362.75        36.93 o                         
   2  12   6        270.29        352.84        36.51 o                         
   3  12   6       2372.49       2660.41       111.05 o                         
   4  12   6          0.71         17.58        40.70 o                         
   5  12   6        791.41        763.82        65.95 o                         
   6  12   6         41.55         56.38        38.02 o                         
   7  12   6        507.89        451.93        50.04 o                         
  -7  13   6          9.90         44.51        55.62 o                         
  -6  13   6         79.85        125.81        73.39 o                         
  -5  13   6         32.33         79.52        37.02 o                         
  -4  13   6          5.01         33.39        37.06 o                         
  -3  13   6         29.70        -33.44        35.57 o                         
  -2  13   6        249.79        253.75        42.57 o                         
  -1  13   6          0.37         -9.57        33.09 o                         
   0  13   6         43.40         45.11        34.71 o                         
   1  13   6        252.85        222.70        39.60 o                         
   2  13   6        213.57        218.66        35.91 o                         
   3  13   6         67.53        -12.22        35.49 o                         
   4  13   6         34.15          6.35        36.35 o                         
   5  13   6         12.71         18.10        37.41 o                         
   6  13   6         19.78         50.97        40.44 o                         
  -5  14   6         25.24         16.10        62.27 o                         
  -4  14   6         12.73          2.13        41.61 o                         
  -3  14   6         30.49          9.22        43.14 o                         
  -2  14   6          0.41         44.72        40.43 o                         
  -1  14   6         22.28        -33.89        33.89 o                         
   0  14   6         70.74          5.86        40.09 o                         
   1  14   6        376.81        316.25        44.93 o                         
   2  14   6         64.59         81.07        41.43 o                         
   3  14   6         33.85         35.39        42.58 o                         
   4  14   6         56.75          0.29        42.35 o                         
   5  14   6        143.86         23.79        41.80 o                         
  -3  15   6         82.99        -44.28        47.15 o                         
  -2  15   6        146.56        127.55        53.35 o                         
  -1  15   6          8.02         54.02        40.37 o                         
   0  15   6         60.79         -6.15        41.24 o                         
   1  15   6        579.57        608.33        54.90 o                         
   2  15   6        128.35         71.86        43.65 o                         
   3  15   6          9.25         90.70        48.28 o                         
 -11   0   7          3.47        152.71        46.86 o                         
  -9   0   7         98.08         81.81        45.55 o                         
  -7   0   7       2131.71       2081.35        86.42 o                         
  -5   0   7        671.26        651.63        26.67 o                         
  -3   0   7          0.26         -5.06         9.37 o                         
  -1   0   7       2616.50       2304.30        36.17 o                         
   1   0   7        200.77        233.59        10.94 o                         
   3   0   7       1707.33       1338.08        29.32 o                         
   5   0   7        151.01        147.45        12.52 o                         
   7   0   7         34.90         43.54        23.81 o                         
   9   0   7       1023.47       1030.10        58.15 o                         
  11   0   7          0.60        -36.94        36.94 o                         
 -12   1   7         30.01        117.10        43.28 o                         
 -11   1   7         18.55         77.51        32.26 o                         
 -10   1   7        258.09        265.32        29.49 o                         
  -9   1   7       1117.90       1111.92        36.89 o                         
  -8   1   7         38.88         28.75        16.27 o                         
  -7   1   7        441.73        540.20        20.99 o                         
  -6   1   7         18.58        123.02        14.48 o                         
  -5   1   7         80.21         61.04        11.25 o                         
  -4   1   7        130.10        105.92         9.73 o                         
  -3   1   7       6622.40       6340.61        70.80 o                         
  -2   1   7         40.34         54.78         6.93 o                         
  -1   1   7       6340.21       6335.37        63.63 o                         
   0   1   7       7935.59       7510.65        71.54 o                         
   1   1   7        104.65        107.61         6.75 o                         
   2   1   7        122.34        131.28         8.18 o                         
   3   1   7       2841.78       2383.35        34.98 o                         
   4   1   7          9.02         17.35         9.92 o                         
   5   1   7        849.97        746.55        20.67 o                         
   6   1   7        734.83        645.45        27.29 o                         
   7   1   7        200.60        245.45        20.05 o                         
   8   1   7        803.63        822.34        34.50 o                         
   9   1   7        939.44       1049.31        43.09 o                         
  10   1   7         88.53        136.69        28.08 o                         
  11   1   7        422.60        396.49        33.50 o                         
  12   1   7         10.81         29.01        28.51 o                         
 -12   2   7        333.37        400.48        52.67 o                         
 -11   2   7       1629.22       1815.66        74.18 o                         
 -10   2   7         23.17         47.00        24.89 o                         
  -9   2   7       1639.84       1524.86        46.63 o                         
  -8   2   7       2408.79       2246.58        41.63 o                         
  -7   2   7       2160.81       1885.65        35.78 o                         
  -6   2   7          5.68         49.28        11.91 o                         
  -5   2   7       2455.14       2414.11        38.46 o                         
  -4   2   7       3387.70       3217.10        43.65 o                         
  -3   2   7       3706.13       3592.30        44.40 o                         
  -2   2   7      28016.57      27798.66       308.58 o                         
  -1   2   7        175.47        182.00         7.59 o                         
   0   2   7       1152.76       1421.27        21.17 o                         
   1   2   7       2388.57       2147.35        26.39 o                         
   2   2   7       3188.21       2776.63        46.30 o                         
   3   2   7        144.96        115.87         9.70 o                         
   4   2   7          0.52         14.98        11.31 o                         
   5   2   7        301.57        255.89        16.52 o                         
   6   2   7          1.88         10.20        12.72 o                         
   7   2   7         64.94         89.12        17.41 o                         
   8   2   7       2447.93       2450.70        65.81 o                         
   9   2   7         46.96         60.94        23.82 o                         
  10   2   7          0.00         44.42        25.40 o                         
  11   2   7        142.47         36.04        29.61 o                         
  12   2   7          1.38        -23.94        30.24 o                         
 -12   3   7         97.05        167.51        46.93 o                         
 -11   3   7        137.21        125.01        38.48 o                         
 -10   3   7        939.54       1083.12        48.09 o                         
  -9   3   7        476.96        506.18        30.86 o                         
  -8   3   7        145.73        104.22        16.01 o                         
  -7   3   7         63.25         41.01        15.27 o                         
  -6   3   7       5636.71       5312.80        76.58 o                         
  -5   3   7       2229.02       2429.70        41.52 o                         
  -4   3   7       9962.59       9844.64       116.14 o                         
  -3   3   7       4990.67       4954.56        61.80 o                         
  -2   3   7        314.07        271.61        10.17 o                         
  -1   3   7       9141.19       8291.88        86.20 o                         
   0   3   7       1937.85       1923.63        28.75 o                         
   1   3   7       2664.72       2614.04        32.87 o                         
   2   3   7       2345.38       2259.41        31.63 o                         
   3   3   7        175.48        276.49        13.73 o                         
   4   3   7       2414.51       2501.75        38.85 o                         
   5   3   7         52.44         50.58        13.39 o                         
   6   3   7        910.44        980.68        30.17 o                         
   7   3   7        167.43        133.06        19.35 o                         
   8   3   7         29.41         38.68        21.36 o                         
   9   3   7        993.59        942.45        48.04 o                         
  10   3   7         72.73         18.70        28.00 o                         
  11   3   7         83.67         61.27        30.79 o                         
  12   3   7        311.69        373.81        48.03 o                         
 -12   4   7          9.40        -25.22        40.51 o                         
 -11   4   7        128.71         87.76        36.85 o                         
 -10   4   7        338.42        311.11        42.33 o                         
  -9   4   7          8.89        251.31        32.52 o                         
  -8   4   7        284.12        205.72        23.95 o                         
  -7   4   7        442.67        549.25        23.94 o                         
  -6   4   7        174.15        294.02        17.63 o                         
  -5   4   7        468.43        424.73        17.46 o                         
  -4   4   7        476.11        396.73        17.09 o                         
  -3   4   7        628.46        631.65        18.32 o                         
  -2   4   7        354.33        456.07        13.87 o                         
  -1   4   7       3459.95       3199.13        44.18 o                         
   0   4   7       3927.99       3765.82        45.72 o                         
   1   4   7        175.79        166.40         8.77 o                         
   2   4   7       1416.05       1288.15        23.66 o                         
   3   4   7         40.25         33.32         8.12 o                         
   4   4   7       2667.98       2465.14        42.13 o                         
   5   4   7       1269.40        969.51        31.44 o                         
   6   4   7        129.70        143.06        24.96 o                         
   7   4   7          5.39        165.13        26.36 o                         
   8   4   7        831.25        753.78        39.88 o                         
   9   4   7        175.94        141.82        30.64 o                         
  10   4   7        185.61        197.94        40.61 o                         
  11   4   7         21.63         60.77        34.47 o                         
 -12   5   7         29.61        121.32        44.38 o                         
 -11   5   7        460.17        513.31        48.90 o                         
 -10   5   7       1328.83       1184.24        60.08 o                         
  -9   5   7         61.62         61.24        26.37 o                         
  -8   5   7        889.93        884.20        36.91 o                         
  -7   5   7        766.70        921.53        29.41 o                         
  -6   5   7       2504.85       2738.30        47.11 o                         
  -5   5   7          7.90         18.34        12.13 o                         
  -4   5   7       6760.77       6307.67        86.46 o                         
  -3   5   7       4860.97       5571.98        72.01 o                         
  -2   5   7       1281.15       1440.91        30.75 o                         
  -1   5   7       2195.24       2373.12        41.86 o                         
   0   5   7       2919.93       2981.38        44.31 o                         
   1   5   7       4595.25       4534.04        55.49 o                         
   2   5   7       3202.03       3216.68        48.71 o                         
   3   5   7        301.19        389.41        18.95 o                         
   4   5   7        508.38        474.08        18.94 o                         
   5   5   7        389.18        533.37        21.36 o                         
   6   5   7        833.54        711.12        27.99 o                         
   7   5   7        163.06        204.37        24.27 o                         
   8   5   7         13.70         56.93        22.78 o                         
   9   5   7        134.36        130.16        29.80 o                         
  10   5   7          0.23          2.96        31.28 o                         
  11   5   7        171.10        126.94        38.17 o                         
 -11   6   7        130.45        152.61        40.47 o                         
 -10   6   7         34.90         43.98        33.54 o                         
  -9   6   7        273.00        289.72        47.71 o                         
  -8   6   7        679.28        696.79        34.45 o                         
  -7   6   7        864.45        897.32        32.34 o                         
  -6   6   7       2273.55       2140.23        40.98 o                         
  -5   6   7       1884.29       1732.27        37.13 o                         
  -4   6   7       3690.43       3536.73        58.94 o                         
  -3   6   7         12.08         -4.88         9.26 o                         
  -2   6   7       1001.39       1251.80        38.67 o                         
  -1   6   7       6531.18       7889.50       109.35 o                         
   0   6   7       6691.38       7036.05        94.86 o                         
   1   6   7       2945.58       3005.78        42.96 o                         
   2   6   7       6559.81       6417.62        85.92 o                         
   3   6   7        104.23         88.97        15.01 o                         
   4   6   7        952.58        923.38        29.83 o                         
   5   6   7       4292.51       3917.00        65.56 o                         
   6   6   7       5846.41       5552.76       101.71 o                         
   7   6   7        444.23        447.40        30.75 o                         
   8   6   7        589.44        550.39        34.55 o                         
   9   6   7       1140.32       1003.74        47.04 o                         
  10   6   7         19.23         23.70        37.29 o                         
  11   6   7         18.94         -5.43        36.58 o                         
 -11   7   7         85.59        140.03        46.44 o                         
 -10   7   7         11.28         36.03        40.28 o                         
  -9   7   7          4.70         27.43        33.50 o                         
  -8   7   7        209.76        248.06        26.88 o                         
  -7   7   7         58.79         58.61        20.95 o                         
  -6   7   7          0.57         37.29        15.55 o                         
  -5   7   7        287.98        233.98        18.77 o                         
  -4   7   7       2273.02       2266.08        42.49 o                         
  -3   7   7       1860.45       1610.43        30.04 o                         
  -2   7   7          7.96        -14.59        14.59 o                         
  -1   7   7       1326.99       1305.99        38.42 o                         
   0   7   7        282.36        472.34        20.83 o                         
   1   7   7       1447.07       1511.08        34.23 o                         
   2   7   7          7.04         21.17        13.49 o                         
   3   7   7       3072.31       3026.20        51.05 o                         
   4   7   7       1577.21       1305.25        36.49 o                         
   5   7   7       1275.34       1282.34        40.85 o                         
   6   7   7       3177.80       3478.13        69.45 o                         
   7   7   7        386.92        405.23        30.73 o                         
   8   7   7        326.96        336.54        32.09 o                         
   9   7   7        313.18        333.13        34.83 o                         
  10   7   7        329.90        279.56        39.12 o                         
  11   7   7        425.42        517.46        52.01 o                         
 -11   8   7         20.94        -45.38        45.38 o                         
 -10   8   7        247.96        281.44        47.45 o                         
  -9   8   7          4.43         38.41        36.36 o                         
  -8   8   7          1.41         69.94        36.03 o                         
  -7   8   7          0.03         71.03        23.54 o                         
  -6   8   7        127.04        162.99        26.24 o                         
  -5   8   7          6.27         35.46        18.88 o                         
  -4   8   7         18.85         20.83        16.44 o                         
  -3   8   7        733.85        755.55        39.88 o                         
  -2   8   7        784.21        785.49        28.80 o                         
  -1   8   7         52.79         63.18        16.34 o                         
   0   8   7        442.52        393.55        23.85 o                         
   1   8   7          7.88         -1.42        12.21 o                         
   2   8   7         64.98         46.02        14.78 o                         
   3   8   7        761.71        776.11        27.48 o                         
   4   8   7        130.48        128.38        18.60 o                         
   5   8   7         58.06        134.98        22.39 o                         
   6   8   7        135.41        203.93        27.30 o                         
   7   8   7          4.16         77.72        25.52 o                         
   8   8   7        472.11        469.84        34.61 o                         
   9   8   7          3.55         68.53        29.07 o                         
  10   8   7        167.07        184.41        43.73 o                         
 -10   9   7         10.31          3.06        40.08 o                         
  -9   9   7        354.53        418.96        48.85 o                         
  -8   9   7         69.02         56.77        37.70 o                         
  -7   9   7        103.05        120.20        27.93 o                         
  -6   9   7       1651.07       1743.73        54.94 o                         
  -5   9   7        405.91        387.94        28.62 o                         
  -4   9   7        125.98         86.20        23.68 o                         
  -3   9   7         41.26        117.90        18.89 o                         
  -2   9   7          9.47         38.48        18.27 o                         
  -1   9   7        116.32        223.95        21.41 o                         
   0   9   7       3322.92       3596.87        61.79 o                         
   1   9   7        300.25        288.10        20.76 o                         
   2   9   7        174.13        237.73        20.83 o                         
   3   9   7        240.58        366.99        22.75 o                         
   4   9   7         17.36         48.39        19.01 o                         
   5   9   7        732.33        891.73        46.20 o                         
   6   9   7        504.54        560.74        37.31 o                         
   7   9   7       3887.37       3421.89        98.68 o                         
   8   9   7        170.92        155.79        31.43 o                         
   9   9   7        371.00        415.60        44.50 o                         
  10   9   7        235.27        239.21        45.11 o                         
  -9  10   7          9.59        -31.71        48.59 o                         
  -8  10   7         87.63         65.62        42.27 o                         
  -7  10   7        109.78         48.27        38.35 o                         
  -6  10   7        211.62        162.86        30.12 o                         
  -5  10   7       4151.59       3889.77        83.27 o                         
  -4  10   7        979.57       1092.95        54.57 o                         
  -3  10   7        252.98        104.90        25.18 o                         
  -2  10   7       3500.59       3835.07        70.60 o                         
  -1  10   7        274.97        367.46        26.37 o                         
   0  10   7        535.96        403.11        25.23 o                         
   1  10   7       3919.06       3961.30        70.42 o                         
   2  10   7        114.85        174.24        28.18 o                         
   3  10   7        424.23        390.21        26.49 o                         
   4  10   7        411.54        348.89        30.02 o                         
   5  10   7        573.09        598.02        38.68 o                         
   6  10   7        521.02        477.80        41.24 o                         
   7  10   7          1.34        -19.48        28.94 o                         
   8  10   7          0.25         32.68        32.06 o                         
   9  10   7        256.99        205.37        42.31 o                         
  -9  11   7         15.36         -0.72        43.12 o                         
  -8  11   7        174.97        257.46        47.58 o                         
  -7  11   7          2.54        -30.29        42.63 o                         
  -6  11   7       1825.14       1782.59        68.95 o                         
  -5  11   7        266.48        265.77        33.60 o                         
  -4  11   7        154.64        265.21        39.89 o                         
  -3  11   7        217.95        245.44        30.02 o                         
  -2  11   7        384.69        558.09        33.88 o                         
  -1  11   7        158.06        180.23        26.08 o                         
   0  11   7       3126.07       3108.82        66.54 o                         
   1  11   7         12.67         -8.13        22.33 o                         
   2  11   7          2.39        -28.78        28.78 o                         
   3  11   7        464.56        517.88        37.84 o                         
   4  11   7        406.32        372.09        43.17 o                         
   5  11   7        373.51        259.82        42.28 o                         
   6  11   7        816.38        754.51        55.72 o                         
   7  11   7          3.27        -29.29        39.15 o                         
   8  11   7         98.68        128.81        45.27 o                         
  -8  12   7         31.25         26.87        43.99 o                         
  -7  12   7         35.07         14.07        39.77 o                         
  -6  12   7        196.66        136.92        41.24 o                         
  -5  12   7        109.75        109.16        32.20 o                         
  -4  12   7          1.13         51.41        32.82 o                         
  -3  12   7        296.65        281.29        37.33 o                         
  -2  12   7          1.31        -14.98        32.53 o                         
  -1  12   7          1.85        -20.91        31.86 o                         
   0  12   7         18.08          0.93        32.58 o                         
   1  12   7         74.73         58.36        29.28 o                         
   2  12   7         17.36         -8.32        28.43 o                         
   3  12   7          1.21         24.37        31.52 o                         
   4  12   7          4.69          5.94        32.53 o                         
   5  12   7          8.13         20.52        37.16 o                         
   6  12   7        241.43        160.93        43.15 o                         
   7  12   7         13.90         -0.62        40.20 o                         
  -7  13   7        108.72          1.55        52.97 o                         
  -6  13   7        289.51        249.68        58.47 o                         
  -5  13   7        532.46        516.89        55.07 o                         
  -4  13   7        146.85        139.69        42.79 o                         
  -3  13   7        166.50         99.62        40.68 o                         
  -2  13   7        776.45        872.30        57.67 o                         
  -1  13   7        317.31        293.09        41.25 o                         
   0  13   7        339.29        359.01        42.64 o                         
   1  13   7        617.83        508.70        48.26 o                         
   2  13   7        115.52         60.26        32.65 o                         
   3  13   7        237.57        278.66        42.91 o                         
   4  13   7          7.03        -34.15        34.15 o                         
   5  13   7        512.28        518.69        59.92 o                         
   6  13   7        304.98        238.56        46.99 o                         
  -5  14   7        331.36        257.32        60.29 o                         
  -4  14   7        377.17        388.95        52.62 o                         
  -3  14   7         30.91         34.17        44.37 o                         
  -2  14   7          0.50        -19.74        36.49 o                         
  -1  14   7          4.31         12.22        36.44 o                         
   0  14   7        154.61        173.95        41.99 o                         
   1  14   7        944.78        940.35        58.84 o                         
   2  14   7        836.97        879.45        62.43 o                         
   3  14   7        464.12        425.53        52.79 o                         
   4  14   7        221.14         78.85        42.82 o                         
   5  14   7        155.43        216.96        54.33 o                         
  -3  15   7        110.71         -5.48        45.50 o                         
  -2  15   7         45.83        -23.39        41.59 o                         
  -1  15   7        558.08        587.43        53.15 o                         
   0  15   7         90.50         48.57        40.08 o                         
   1  15   7       1011.25        997.07        75.47 o                         
   2  15   7         38.12        -10.50        39.63 o                         
   3  15   7        190.92        140.42        48.98 o                         
 -12   0   8        592.59        614.29        87.23 o                         
 -10   0   8        150.86        156.11        42.32 o                         
  -8   0   8        251.45        399.97        32.08 o                         
  -6   0   8       3486.89       3402.31        69.85 o                         
  -4   0   8        243.92        285.80        18.00 o                         
  -2   0   8       2449.98       2411.37        44.31 o                         
   0   0   8      29388.39      25817.73       328.95 o                         
   2   0   8        124.68        135.91        11.81 o                         
   4   0   8       2270.34       2123.95        44.69 o                         
   6   0   8       4185.55       3801.79        96.95 o                         
   8   0   8        768.01        830.46        69.82 o                         
  10   0   8        332.83        220.25        44.92 o                         
  12   0   8        235.73        187.82        51.87 o                         
 -12   1   8        251.43        214.21        49.77 o                         
 -11   1   8        327.77        335.43        42.37 o                         
 -10   1   8        323.22        242.12        31.87 o                         
  -9   1   8        187.86        226.20        24.95 o                         
  -8   1   8         22.79        102.09        16.55 o                         
  -7   1   8       2555.71       2454.24        49.30 o                         
  -6   1   8       2180.39       2134.94        46.00 o                         
  -5   1   8       1070.45        989.78        28.20 o                         
  -4   1   8        135.77        132.10        10.57 o                         
  -3   1   8       3812.45       3635.40        43.37 o                         
  -2   1   8       6857.68       5930.81        73.56 o                         
  -1   1   8       8483.30       7302.12        73.23 o                         
   0   1   8      15492.39      15012.50       146.45 o                         
   1   1   8       3564.88       2985.95        33.49 o                         
   2   1   8       7198.48       6136.00        66.39 o                         
   3   1   8       1294.86       1354.49        23.37 o                         
   4   1   8       4059.17       3755.46        52.22 o                         
   5   1   8        314.69        277.88        14.27 o                         
   6   1   8         58.02         48.08        13.01 o                         
   7   1   8        775.74        616.89        25.92 o                         
   8   1   8        240.34        246.42        25.06 o                         
   9   1   8        366.89        387.78        31.26 o                         
  10   1   8        652.38        649.79        42.23 o                         
  11   1   8        362.83        394.05        38.56 o                         
  12   1   8         57.01         50.75        30.04 o                         
 -12   2   8         39.05        118.12        51.62 o                         
 -11   2   8        653.48        764.23        57.07 o                         
 -10   2   8        156.45        164.40        28.21 o                         
  -9   2   8          0.77        105.17        22.48 o                         
  -8   2   8          0.79        169.33        16.02 o                         
  -7   2   8        267.99        346.48        17.39 o                         
  -6   2   8       1054.11       1018.76        25.72 o                         
  -5   2   8       2146.08       2347.82        37.86 o                         
  -4   2   8         53.24         76.51        10.52 o                         
  -3   2   8        571.15        609.03        16.75 o                         
  -2   2   8        956.14        853.99        19.61 o                         
  -1   2   8        644.30        548.17        11.56 o                         
   0   2   8       7433.93       6529.75        68.90 o                         
   1   2   8         89.11        143.99         7.76 o                         
   2   2   8        404.08        377.45        14.08 o                         
   3   2   8        760.32        660.78        17.13 o                         
   4   2   8        351.51        326.20        16.59 o                         
   5   2   8          3.06         18.25        12.23 o                         
   6   2   8         29.82          5.23        14.58 o                         
   7   2   8        678.68        687.76        28.53 o                         
   8   2   8       1118.20       1231.18        41.36 o                         
   9   2   8         28.84         55.62        24.52 o                         
  10   2   8         17.42         13.08        27.12 o                         
  11   2   8         60.52         93.34        30.39 o                         
  12   2   8          0.00         42.96        29.93 o                         
 -12   3   8          8.67         68.79        42.56 o                         
 -11   3   8        266.97        361.97        51.78 o                         
 -10   3   8       1864.27       1860.18        61.76 o                         
  -9   3   8        170.65        213.73        25.03 o                         
  -8   3   8        102.37        105.24        18.47 o                         
  -7   3   8        312.80        269.50        19.23 o                         
  -6   3   8       1765.04       1612.60        34.82 o                         
  -5   3   8       3317.80       3565.11        54.49 o                         
  -4   3   8       4497.51       4215.17        55.23 o                         
  -3   3   8        102.23        153.07         9.24 o                         
  -2   3   8        203.33        225.31         9.46 o                         
  -1   3   8       5011.30       4829.12        52.90 o                         
   0   3   8        957.52        917.42        21.83 o                         
   1   3   8       2127.89       2101.11        27.62 o                         
   2   3   8        597.26        683.13        15.54 o                         
   3   3   8        377.71        243.06        14.63 o                         
   4   3   8       2041.56       2087.32        34.81 o                         
   5   3   8        599.11        670.06        23.54 o                         
   6   3   8         36.60         52.55        15.21 o                         
   7   3   8        223.88        249.41        21.81 o                         
   8   3   8         93.39        135.33        24.10 o                         
   9   3   8       2089.68       2027.62        60.68 o                         
  10   3   8        378.73        342.88        35.40 o                         
  11   3   8         17.08        -28.15        28.15 o                         
  12   3   8        241.97        314.05        42.83 o                         
 -12   4   8         33.64         96.08        44.86 o                         
 -11   4   8          3.33         35.02        45.42 o                         
 -10   4   8        282.75        254.07        35.34 o                         
  -9   4   8       1434.88       1433.26        46.76 o                         
  -8   4   8         48.81         35.08        20.95 o                         
  -7   4   8       1382.20       1270.32        34.53 o                         
  -6   4   8       2605.99       2646.07        46.97 o                         
  -5   4   8       2957.05       2876.32        45.37 o                         
  -4   4   8        387.29        432.87        14.15 o                         
  -3   4   8        150.84        346.30        14.06 o                         
  -2   4   8          2.91          3.69         8.06 o                         
  -1   4   8       4975.59       5445.06        68.25 o                         
   0   4   8        516.79        336.57        11.20 o                         
   1   4   8      23346.17      24307.88       256.82 o                         
   2   4   8       1271.50       1178.11        23.13 o                         
   3   4   8      13012.55      13557.27       168.26 o                         
   4   4   8       1014.94        988.46        26.20 o                         
   5   4   8       1881.46       1817.17        33.54 o                         
   6   4   8       3399.17       3236.80        57.97 o                         
   7   4   8       4686.10       4100.41        70.80 o                         
   8   4   8         51.56        171.43        28.20 o                         
   9   4   8        262.53        235.22        32.74 o                         
  10   4   8        630.72        585.55        43.91 o                         
  11   4   8        352.24        374.28        43.09 o                         
 -12   5   8        231.70        224.53        54.79 o                         
 -11   5   8        161.55         78.64        36.46 o                         
 -10   5   8         81.99        130.67        35.49 o                         
  -9   5   8        108.36        105.09        28.43 o                         
  -8   5   8         11.29         19.54        20.90 o                         
  -7   5   8       2741.43       2387.59        50.66 o                         
  -6   5   8       4455.13       4278.50        71.41 o                         
  -5   5   8        693.26        729.18        23.43 o                         
  -4   5   8        999.13       1033.87        26.79 o                         
  -3   5   8        250.52        208.52        13.18 o                         
  -2   5   8         37.59         45.90        12.57 o                         
  -1   5   8          5.53          9.94        11.85 o                         
   0   5   8         95.79        104.61        11.67 o                         
   1   5   8        131.49        270.62        10.89 o                         
   2   5   8       2930.44       2584.93        37.63 o                         
   3   5   8        261.54        271.08        16.69 o                         
   4   5   8        507.66        519.56        18.18 o                         
   5   5   8       2948.14       3023.32        51.30 o                         
   6   5   8          6.44         28.63        16.45 o                         
   7   5   8       1949.44       1851.33        50.78 o                         
   8   5   8        552.52        598.20        36.18 o                         
   9   5   8        125.93         99.77        29.96 o                         
  10   5   8          1.18         18.57        43.64 o                         
  11   5   8         55.77         79.52        34.59 o                         
 -11   6   8         29.61         28.33        40.00 o                         
 -10   6   8        162.65        130.85        39.99 o                         
  -9   6   8        134.52        159.55        32.91 o                         
  -8   6   8         34.73        269.84        30.06 o                         
  -7   6   8        134.31        252.07        21.17 o                         
  -6   6   8        642.17        687.26        24.92 o                         
  -5   6   8         12.59          6.49        13.34 o                         
  -4   6   8        940.30        897.63        25.94 o                         
  -3   6   8         52.77         35.15         9.82 o                         
  -2   6   8       1519.70       1504.21        33.90 o                         
  -1   6   8        165.12        192.15        15.76 o                         
   0   6   8        363.81        473.83        19.29 o                         
   1   6   8       1004.21        968.75        23.69 o                         
   2   6   8        259.63        244.99        16.23 o                         
   3   6   8         84.71         45.21        14.08 o                         
   4   6   8        158.41        117.57        16.77 o                         
   5   6   8        315.59        364.83        24.18 o                         
   6   6   8        370.20        434.44        28.12 o                         
   7   6   8         47.86         84.28        23.10 o                         
   8   6   8        727.67        720.45        36.99 o                         
   9   6   8        123.20        214.33        32.53 o                         
  10   6   8          0.03         -5.87        36.11 o                         
  11   6   8         93.19        111.29        39.67 o                         
 -11   7   8         26.31         47.10        44.17 o                         
 -10   7   8        224.26        258.98        43.44 o                         
  -9   7   8        186.92        153.62        39.30 o                         
  -8   7   8         71.16        140.23        29.65 o                         
  -7   7   8         38.40         31.44        19.92 o                         
  -6   7   8       1015.01        987.86        31.83 o                         
  -5   7   8        180.61        246.58        18.97 o                         
  -4   7   8        832.51        805.34        26.05 o                         
  -3   7   8       3113.38       2954.46        49.53 o                         
  -2   7   8       3924.50       4285.03        66.65 o                         
  -1   7   8       5098.60       5056.23        77.48 o                         
   0   7   8       6365.04       6944.81        95.93 o                         
   1   7   8       5792.94       5408.87        75.25 o                         
   2   7   8       3185.53       3191.49        52.01 o                         
   3   7   8       2110.89       2010.89        40.65 o                         
   4   7   8          4.37          6.86        15.97 o                         
   5   7   8       2517.65       2441.15        53.92 o                         
   6   7   8        258.77        344.13        27.43 o                         
   7   7   8        269.26        334.07        30.33 o                         
   8   7   8       1584.44       1315.82        49.48 o                         
   9   7   8          0.18        -20.73        27.59 o                         
  10   7   8         36.94         60.43        33.79 o                         
 -10   8   8          6.49         33.15        47.03 o                         
  -9   8   8         15.00          5.56        37.98 o                         
  -8   8   8        749.61        719.13        54.85 o                         
  -7   8   8        820.02        708.02        35.61 o                         
  -6   8   8          7.41          9.55        22.71 o                         
  -5   8   8        568.93        631.80        33.05 o                         
  -4   8   8         38.98          0.78        15.66 o                         
  -3   8   8       6948.58       6424.00       101.68 o                         
  -2   8   8        274.36        458.57        24.43 o                         
  -1   8   8       3188.14       3258.50        58.42 o                         
   0   8   8         99.95         91.51        16.16 o                         
   1   8   8        224.82        189.86        15.53 o                         
   2   8   8       3469.86       3603.37        62.69 o                         
   3   8   8       1499.13       1490.20        37.39 o                         
   4   8   8        194.22        266.59        25.83 o                         
   5   8   8         25.67         16.91        21.08 o                         
   6   8   8       7856.83       7077.30       138.94 o                         
   7   8   8        185.97        159.14        27.52 o                         
   8   8   8        113.69        132.53        29.11 o                         
   9   8   8         84.82         53.13        31.28 o                         
  10   8   8        104.64         86.87        35.91 o                         
 -10   9   8          7.97        -13.26        40.76 o                         
  -9   9   8         67.03        131.90        48.43 o                         
  -8   9   8         59.87         49.27        41.36 o                         
  -7   9   8        257.79        346.74        37.62 o                         
  -6   9   8         38.92         72.32        25.69 o                         
  -5   9   8        745.12        780.86        38.17 o                         
  -4   9   8        138.55        125.27        24.53 o                         
  -3   9   8        604.70        725.13        28.58 o                         
  -2   9   8       1681.00       1726.93        43.95 o                         
  -1   9   8        290.50        305.14        22.84 o                         
   0   9   8       2114.26       2257.46        46.57 o                         
   1   9   8        188.80        155.56        20.45 o                         
   2   9   8         28.93         48.27        17.01 o                         
   3   9   8       2725.09       2356.01        48.04 o                         
   4   9   8        986.94        920.77        35.31 o                         
   5   9   8          1.55        -20.02        20.02 o                         
   6   9   8        358.16        460.04        37.60 o                         
   7   9   8        672.35        739.19        41.60 o                         
   8   9   8         81.36        112.67        35.08 o                         
   9   9   8        615.54        463.03        50.53 o                         
  10   9   8         81.55        288.35       179.39 o                         
  -9  10   8          2.25         27.19        40.27 o                         
  -8  10   8        288.32        246.75        44.53 o                         
  -7  10   8          0.11         62.57        34.96 o                         
  -6  10   8        196.21        136.22        30.10 o                         
  -5  10   8        287.50        453.75        34.52 o                         
  -4  10   8          5.22          3.64        23.38 o                         
  -3  10   8         64.05         58.61        23.16 o                         
  -2  10   8         19.59         34.64        20.31 o                         
  -1  10   8          0.75        -14.08        18.58 o                         
   0  10   8         92.94        104.42        21.93 o                         
   1  10   8         21.43         32.94        19.99 o                         
   2  10   8        173.78        193.34        26.76 o                         
   3  10   8        563.16        515.10        30.79 o                         
   4  10   8        522.56        415.78        31.98 o                         
   5  10   8        251.38        203.42        30.24 o                         
   6  10   8         42.18         55.25        29.31 o                         
   7  10   8         43.52        -31.49        31.49 o                         
   8  10   8        167.61        128.61        36.06 o                         
   9  10   8         19.75         79.17        55.81 o                         
  -9  11   8          0.61        -19.94        42.35 o                         
  -8  11   8        655.41        661.21        58.09 o                         
  -7  11   8        116.62         87.89        40.87 o                         
  -6  11   8       1497.10       1280.43        75.76 o                         
  -5  11   8         31.58         58.46        31.09 o                         
  -4  11   8       1642.78       1607.90        57.32 o                         
  -3  11   8          1.30         33.83        27.68 o                         
  -2  11   8       3619.72       3593.72        88.26 o                         
  -1  11   8        138.83        155.67        27.07 o                         
   0  11   8       1993.92       2286.29        61.88 o                         
   1  11   8         72.74         78.79        24.94 o                         
   2  11   8        189.52        137.81        27.67 o                         
   3  11   8          0.62          2.05        28.06 o                         
   4  11   8        149.79        106.28        33.57 o                         
   5  11   8          2.10        -33.74        34.48 o                         
   6  11   8          0.49         31.52        36.65 o                         
   7  11   8        116.41        130.44        43.51 o                         
   8  11   8        202.58        219.05        42.35 o                         
  -8  12   8          6.87        -44.28        44.28 o                         
  -7  12   8         91.42         71.60        56.66 o                         
  -6  12   8          0.63          8.28        38.15 o                         
  -5  12   8         74.06         25.30        31.85 o                         
  -4  12   8        423.25        306.04        37.91 o                         
  -3  12   8       1141.41       1139.03        51.14 o                         
  -2  12   8          2.65        -18.52        31.93 o                         
  -1  12   8          0.53        -24.91        47.67 o                         
   0  12   8         68.76         68.93        29.55 o                         
   1  12   8        204.48        177.43        32.77 o                         
   2  12   8         50.68         23.51        30.38 o                         
   3  12   8       1490.13       1569.05        66.88 o                         
   4  12   8        551.83        677.73        49.61 o                         
   5  12   8        417.84        520.36        50.55 o                         
   6  12   8         94.31         61.13        39.48 o                         
   7  12   8        131.79        102.08        45.81 o                         
  -7  13   8          5.98        -46.50        46.50 o                         
  -6  13   8        183.03        175.25        53.69 o                         
  -5  13   8         54.27         51.58        42.35 o                         
  -4  13   8         75.79         56.27        42.85 o                         
  -3  13   8        251.61        240.15        47.30 o                         
  -2  13   8       1412.59       1495.01        69.83 o                         
  -1  13   8        110.23        146.18        38.15 o                         
   0  13   8        608.21        681.00        50.88 o                         
   1  13   8         51.29         15.80        35.45 o                         
   2  13   8         12.13         20.76        33.12 o                         
   3  13   8         16.45         36.50        35.21 o                         
   4  13   8        444.14        401.38        49.23 o                         
   5  13   8        644.80        647.28        67.02 o                         
   6  13   8         17.08         16.64        43.01 o                         
  -5  14   8         53.94         83.27        57.51 o                         
  -4  14   8          7.93         62.80        49.68 o                         
  -3  14   8         57.12         47.80        42.84 o                         
  -2  14   8          3.08        -29.10        39.41 o                         
  -1  14   8          2.97        -35.45        35.45 o                         
   0  14   8         24.67         26.34        36.78 o                         
   1  14   8         32.41         39.13        37.50 o                         
   2  14   8        203.38        181.56        44.77 o                         
   3  14   8         15.01        -38.80        38.80 o                         
   4  14   8        103.42         81.36        42.96 o                         
   5  14   8        288.57        273.02        48.43 o                         
  -3  15   8        174.81        163.45        56.56 o                         
  -2  15   8         43.76        -21.54        42.60 o                         
  -1  15   8        455.65        469.36        50.98 o                         
   0  15   8          8.46        -29.29        37.86 o                         
   1  15   8        441.19        460.66        68.14 o                         
   2  15   8         75.71        -32.08        42.55 o                         
   3  15   8        795.07        766.73        83.24 o                         
 -11   0   9        534.51        387.87        63.09 o                         
  -9   0   9        351.71        359.46        37.19 o                         
  -7   0   9       1596.16       1333.89        43.71 o                         
  -5   0   9         26.85          7.12        13.62 o                         
  -3   0   9        289.36        237.29        14.71 o                         
  -1   0   9       2462.47       1960.56        32.66 o                         
   1   0   9        277.00        288.76        13.80 o                         
   3   0   9        159.40         79.88        12.50 o                         
   5   0   9          8.20         13.07        11.59 o                         
   7   0   9       1153.95       1104.79        62.40 o                         
   9   0   9          0.16        -30.35        30.35 o                         
  11   0   9         41.00         21.97        40.60 o                         
 -12   1   9         35.09         85.00        45.06 o                         
 -11   1   9         77.26        117.72        34.06 o                         
 -10   1   9          0.94          8.24        26.60 o                         
  -9   1   9        648.20        723.00        34.04 o                         
  -8   1   9       1256.18       1205.16        33.80 o                         
  -7   1   9         74.42        132.31        15.27 o                         
  -6   1   9         23.47         33.14        11.25 o                         
  -5   1   9       1390.95       1940.62        40.34 o                         
  -4   1   9        740.94        865.29        19.64 o                         
  -3   1   9      11744.03      10899.05       117.69 o                         
  -2   1   9       5446.21       5172.19        61.16 o                         
  -1   1   9       2869.51       2322.72        28.85 o                         
   0   1   9       4604.32       3947.20        43.30 o                         
   1   1   9          1.04         -4.81         6.37 o                         
   2   1   9       3278.43       3133.22        40.33 o                         
   3   1   9       2723.08       2368.91        32.75 o                         
   4   1   9        712.87        620.70        15.62 o                         
   5   1   9         31.01         45.07        10.77 o                         
   6   1   9       1305.14       1214.36        31.61 o                         
   7   1   9        245.43        223.17        21.68 o                         
   8   1   9        822.45        806.81        36.88 o                         
   9   1   9         21.19        109.78        25.69 o                         
  10   1   9         57.21         40.24        24.94 o                         
  11   1   9         15.25         65.31        28.82 o                         
  12   1   9         69.72         63.53        41.26 o                         
 -12   2   9        468.94        438.20        60.89 o                         
 -11   2   9        157.45        306.30        41.98 o                         
 -10   2   9        149.92        188.90        30.43 o                         
  -9   2   9       1353.71       1432.42        45.90 o                         
  -8   2   9       3303.14       2792.00        48.11 o                         
  -7   2   9       1323.34       1322.20        29.96 o                         
  -6   2   9        427.54        517.17        19.37 o                         
  -5   2   9       7829.23       7558.16        92.36 o                         
  -4   2   9      14741.91      14524.82       172.68 o                         
  -3   2   9       5914.73       5918.89        74.89 o                         
  -2   2   9         92.80        152.75        10.35 o                         
  -1   2   9       2755.41       2731.15        33.94 o                         
   0   2   9       4100.61       3665.82        44.05 o                         
   1   2   9      15182.72      14837.33       142.76 o                         
   2   2   9      14933.11      15090.87       171.23 o                         
   3   2   9       3478.09       3562.39        47.73 o                         
   4   2   9       5382.87       4472.24        58.60 o                         
   5   2   9        247.04        241.29        16.83 o                         
   6   2   9       6663.93       5875.90        87.20 o                         
   7   2   9       2958.66       2713.88        54.41 o                         
   8   2   9       1316.30       1420.37        44.75 o                         
   9   2   9         11.35         40.24        24.25 o                         
  10   2   9       1085.26       1002.24        53.05 o                         
  11   2   9        683.19        566.85        45.71 o                         
  12   2   9          2.34        -27.53        27.53 o                         
 -12   3   9          6.05        100.52        47.36 o                         
 -11   3   9         71.10         86.49        36.87 o                         
 -10   3   9          1.91         72.80        27.64 o                         
  -9   3   9       1048.38        969.75        39.63 o                         
  -8   3   9        157.21        119.25        19.01 o                         
  -7   3   9          0.49          0.01        14.09 o                         
  -6   3   9         20.39         51.34        13.50 o                         
  -5   3   9        376.16        349.99        14.77 o                         
  -4   3   9       1981.37       1890.46        34.08 o                         
  -3   3   9      12739.28      11674.88       140.34 o                         
  -2   3   9       9546.49       8380.27        95.39 o                         
  -1   3   9        787.88        830.07        19.45 o                         
   0   3   9        404.07        395.25        12.55 o                         
   1   3   9         57.18         55.76         8.69 o                         
   2   3   9       4895.44       5246.99        63.43 o                         
   3   3   9       3810.76       4153.59        64.77 o                         
   4   3   9       1257.73       1131.62        25.15 o                         
   5   3   9         42.09         68.92        14.44 o                         
   6   3   9        431.87        442.96        22.59 o                         
   7   3   9        277.99        267.53        21.29 o                         
   8   3   9       1194.74       1250.85        42.59 o                         
   9   3   9         23.76        121.54        27.03 o                         
  10   3   9        180.31        146.29        32.23 o                         
  11   3   9        366.62        366.36        40.83 o                         
 -12   4   9         61.46         87.54        44.55 o                         
 -11   4   9         62.13        123.46        42.63 o                         
 -10   4   9          0.38         44.69        29.05 o                         
  -9   4   9        698.77        752.08        38.26 o                         
  -8   4   9         70.19         70.62        27.49 o                         
  -7   4   9         72.70        104.45        18.38 o                         
  -6   4   9         81.24        186.77        22.98 o                         
  -5   4   9         11.81         94.98        16.86 o                         
  -4   4   9        806.14        756.77        21.16 o                         
  -3   4   9         29.26         59.51         9.66 o                         
  -2   4   9        587.15        559.67        15.92 o                         
  -1   4   9       1679.00       1517.64        23.78 o                         
   0   4   9       2799.44       2680.52        43.06 o                         
   1   4   9        143.25        127.37        11.41 o                         
   2   4   9          0.23         -1.43         7.59 o                         
   3   4   9        371.99        352.90        15.24 o                         
   4   4   9       2245.05       1985.44        37.16 o                         
   5   4   9        114.46        113.03        13.52 o                         
   6   4   9         16.62         61.25        16.51 o                         
   7   4   9        212.22        321.10        25.11 o                         
   8   4   9        107.16        129.98        26.89 o                         
   9   4   9        146.22        157.41        30.73 o                         
  10   4   9        365.00        377.23        40.97 o                         
  11   4   9         85.30        109.77        35.23 o                         
 -12   5   9         59.27        -28.61        41.14 o                         
 -11   5   9          5.34        -27.36        34.60 o                         
 -10   5   9         21.24          5.04        33.08 o                         
  -9   5   9        760.81        694.80        38.72 o                         
  -8   5   9         60.03        115.77        22.46 o                         
  -7   5   9        202.05        296.04        25.84 o                         
  -6   5   9        139.02        173.44        15.64 o                         
  -5   5   9         79.60         91.02        13.87 o                         
  -4   5   9        568.44        674.76        22.22 o                         
  -3   5   9        577.53        681.02        29.41 o                         
  -2   5   9         34.75         47.65        10.16 o                         
  -1   5   9          9.59         14.72        11.77 o                         
   0   5   9       1611.49       1561.78        25.97 o                         
   1   5   9         19.69         12.84         8.96 o                         
   2   5   9         76.55         94.50         9.33 o                         
   3   5   9        927.08       1045.99        25.79 o                         
   4   5   9        387.38        369.99        16.55 o                         
   5   5   9        460.06        443.40        20.29 o                         
   6   5   9       1374.72       1209.69        46.51 o                         
   7   5   9       2273.59       2079.45        53.88 o                         
   8   5   9          5.30         19.31        24.18 o                         
   9   5   9       1378.89       1294.42        54.15 o                         
  10   5   9        498.92        505.19        48.81 o                         
  11   5   9         82.50        100.90        36.18 o                         
 -11   6   9        226.52        195.02        45.50 o                         
 -10   6   9        897.34        905.25        52.72 o                         
  -9   6   9        759.57        791.54        51.08 o                         
  -8   6   9       3312.83       3012.56        73.29 o                         
  -7   6   9       2313.69       2193.51        47.91 o                         
  -6   6   9       4402.54       4009.77        65.34 o                         
  -5   6   9        403.95        427.04        20.70 o                         
  -4   6   9       5811.97       5516.52        77.06 o                         
  -3   6   9       1209.53       2068.90        41.00 o                         
  -2   6   9        152.10        225.07        16.83 o                         
  -1   6   9      24089.61      25392.14       309.14 o                         
   0   6   9      14413.70      16198.82       201.13 o                         
   1   6   9       1965.44       2235.34        37.33 o                         
   2   6   9        416.00        272.76        16.49 o                         
   3   6   9        239.01       1476.92        90.82 o                         
   4   6   9        650.43        630.67        25.12 o                         
   5   6   9       2506.41       2295.92        48.27 o                         
   6   6   9        630.20        681.28        33.25 o                         
   7   6   9       3330.77       3107.99        82.94 o                         
   8   6   9        669.31        792.21        40.82 o                         
   9   6   9         17.37        113.80        30.03 o                         
  10   6   9        461.54        420.84        42.39 o                         
  11   6   9         68.78        -36.35        38.55 o                         
 -11   7   9         65.03         33.53        44.29 o                         
 -10   7   9        722.53        626.75        53.66 o                         
  -9   7   9         68.05        105.24        37.08 o                         
  -8   7   9         11.76         35.60        28.70 o                         
  -7   7   9         57.22         51.58        19.63 o                         
  -6   7   9        909.46        895.45        30.38 o                         
  -5   7   9         98.89         64.37        15.62 o                         
  -4   7   9        301.47        392.28        19.08 o                         
  -3   7   9        248.06        192.55        17.21 o                         
  -2   7   9       3045.39       3160.03        53.85 o                         
  -1   7   9         73.27         58.01        15.15 o                         
   0   7   9       2052.39       2115.64        40.25 o                         
   1   7   9        520.96        561.37        20.29 o                         
   2   7   9       3404.89       3157.78        51.63 o                         
   3   7   9          4.94          7.69        15.17 o                         
   4   7   9        719.30        643.23        27.28 o                         
   5   7   9        552.81        548.82        29.40 o                         
   6   7   9       1003.37        970.38        39.61 o                         
   7   7   9         18.59         56.19        24.60 o                         
   8   7   9        961.04        911.10        41.76 o                         
   9   7   9          0.46         26.61        29.80 o                         
  10   7   9        117.54         71.87        34.95 o                         
 -10   8   9        181.22        197.30        67.36 o                         
  -9   8   9        149.34         99.05        39.72 o                         
  -8   8   9        121.39         48.46        33.71 o                         
  -7   8   9         99.74         94.17        27.71 o                         
  -6   8   9         67.51         64.35        24.09 o                         
  -5   8   9         65.87         66.39        19.18 o                         
  -4   8   9          0.76        -15.23        15.23 o                         
  -3   8   9         60.05         91.57        16.59 o                         
  -2   8   9       1433.42       1420.14        38.46 o                         
  -1   8   9         29.04         45.24        16.44 o                         
   0   8   9       1272.42       1184.26        37.55 o                         
   1   8   9        124.15        128.13        13.81 o                         
   2   8   9          6.15         -8.02        14.20 o                         
   3   8   9        320.29        229.30        19.68 o                         
   4   8   9        625.29        565.79        27.27 o                         
   5   8   9        405.69        419.20        28.86 o                         
   6   8   9         63.05        240.38        27.45 o                         
   7   8   9         69.94         56.73        26.01 o                         
   8   8   9         14.34         30.91        28.81 o                         
   9   8   9         32.89         32.23        31.17 o                         
  10   8   9        113.40        125.01        36.95 o                         
 -10   9   9         26.78         78.03        43.72 o                         
  -9   9   9        796.78        843.12        71.99 o                         
  -8   9   9        127.09         87.10        39.05 o                         
  -7   9   9        310.39        342.44        37.36 o                         
  -6   9   9         36.96         52.02        25.94 o                         
  -5   9   9        467.46        472.44        32.46 o                         
  -4   9   9       1052.67       1044.73        34.07 o                         
  -3   9   9          5.65         90.67        18.11 o                         
  -2   9   9        669.92        689.73        31.46 o                         
  -1   9   9        119.79        139.99        19.83 o                         
   0   9   9         68.36        138.05        18.06 o                         
   1   9   9       3483.77       3534.79        62.81 o                         
   2   9   9         13.37          7.85        19.03 o                         
   3   9   9        633.34        664.63        28.27 o                         
   4   9   9        589.56        685.08        32.08 o                         
   5   9   9          6.96         19.82        22.47 o                         
   6   9   9        287.27        499.62        36.41 o                         
   7   9   9        161.07        189.61        30.87 o                         
   8   9   9        296.25        264.63        33.88 o                         
   9   9   9          4.24         15.77        31.15 o                         
  -9  10   9        465.05        394.02        51.63 o                         
  -8  10   9          0.46         29.29        36.30 o                         
  -7  10   9          9.72        -13.28        31.05 o                         
  -6  10   9          3.70         75.83        30.29 o                         
  -5  10   9       2288.67       2432.53        80.29 o                         
  -4  10   9          1.17         -2.34        23.44 o                         
  -3  10   9       1322.43       1237.73        50.95 o                         
  -2  10   9        559.77        589.39        30.37 o                         
  -1  10   9         29.62         24.10        21.72 o                         
   0  10   9        330.25        289.90        25.76 o                         
   1  10   9       3388.35       3290.89        72.61 o                         
   2  10   9        584.92        663.70        35.98 o                         
   3  10   9        207.32        385.45        31.52 o                         
   4  10   9       2810.23       2562.03        68.35 o                         
   5  10   9         88.29         63.08        28.46 o                         
   6  10   9       1854.61       1571.52        60.81 o                         
   7  10   9        776.59        790.01        51.85 o                         
   8  10   9        589.42        496.49        47.25 o                         
   9  10   9       1544.78       1482.72        82.43 o                         
  -9  11   9         13.52         42.96        44.01 o                         
  -8  11   9        211.49        275.80        47.62 o                         
  -7  11   9         35.69        -35.05        35.05 o                         
  -6  11   9         14.17         61.78        32.45 o                         
  -5  11   9         24.39          1.07        27.55 o                         
  -4  11   9         12.09         24.60        27.35 o                         
  -3  11   9        294.29        293.95        31.91 o                         
  -2  11   9        290.40        292.36        30.75 o                         
  -1  11   9          4.04        -23.29        23.29 o                         
   0  11   9        529.79        467.08        32.85 o                         
   1  11   9        128.30        183.09        27.34 o                         
   2  11   9         23.07         17.34        24.45 o                         
   3  11   9        322.82        364.96        38.32 o                         
   4  11   9         33.48         40.42        34.79 o                         
   5  11   9        158.00        115.46        39.30 o                         
   6  11   9        432.06        434.49        46.15 o                         
   7  11   9         16.24         18.92        36.02 o                         
   8  11   9        161.21         79.08        38.97 o                         
  -8  12   9          6.75         30.83        45.32 o                         
  -7  12   9          8.41         91.33        44.98 o                         
  -6  12   9         15.38         -9.63        34.85 o                         
  -5  12   9        117.11        212.52        43.17 o                         
  -4  12   9          0.07         -6.91        30.44 o                         
  -3  12   9         20.61         36.51        28.61 o                         
  -2  12   9         12.09        -33.07        33.07 o                         
  -1  12   9          8.33        -29.69        29.69 o                         
   0  12   9          2.50          0.32        28.39 o                         
   1  12   9          0.83        -27.86        27.86 o                         
   2  12   9          4.36        -28.13        28.13 o                         
   3  12   9         26.17         37.44        33.14 o                         
   4  12   9         18.61         38.26        33.59 o                         
   5  12   9        234.29        177.35        42.59 o                         
   6  12   9         79.63         52.88        40.41 o                         
   7  12   9        104.24         83.09        50.16 o                         
  -7  13   9         48.57        -17.40        66.93 o                         
  -6  13   9          8.16         26.15        49.28 o                         
  -5  13   9        153.30        219.19        67.23 o                         
  -4  13   9         91.61         14.19        44.21 o                         
  -3  13   9          3.08         44.49        42.16 o                         
  -2  13   9        229.42        267.37        43.22 o                         
  -1  13   9        113.44         63.65        36.42 o                         
   0  13   9         65.05         88.05        36.15 o                         
   1  13   9         28.87        -26.64        34.39 o                         
   2  13   9         55.24         36.21        33.65 o                         
   3  13   9          8.23         -7.86        34.81 o                         
   4  13   9          1.80         29.02        38.27 o                         
   5  13   9        478.47        444.25        50.39 o                         
   6  13   9          1.49         57.01        43.20 o                         
  -5  14   9        171.99         50.09        51.26 o                         
  -4  14   9        835.24        964.96        75.46 o                         
  -3  14   9        649.99        698.84        60.38 o                         
  -2  14   9        193.09        175.40        48.83 o                         
  -1  14   9        151.98        121.05        54.52 o                         
   0  14   9        302.28        284.28        43.68 o                         
   1  14   9        397.01        320.98        45.14 o                         
   2  14   9        733.65        764.11        58.39 o                         
   3  14   9        594.37        565.27        52.05 o                         
   4  14   9         95.67         50.81        41.09 o                         
   5  14   9        329.76        210.56        58.28 o                         
  -3  15   9         10.05         20.41        50.88 o                         
  -2  15   9          0.00        -41.86        41.86 o                         
  -1  15   9          5.04         -5.55        43.40 o                         
   0  15   9         36.30         11.91        40.55 o                         
   1  15   9        355.81        306.31        51.83 o                         
   2  15   9          3.77         27.78        43.17 o                         
 -12   0  10       1164.53       1081.72       105.07 o                         
 -10   0  10       2434.41       2394.95        97.47 o                         
  -8   0  10       5175.96       4736.71       104.38 o                         
  -6   0  10       1085.79       1164.12        38.64 o                         
  -4   0  10        769.12        791.98        27.65 o                         
  -2   0  10       3722.62       2938.88        62.41 o                         
   0   0  10       6320.64       6229.50        93.00 o                         
   2   0  10       1994.05       2208.88        40.23 o                         
   4   0  10       6545.85       5892.72       110.94 o                         
   6   0  10       2963.70       2830.57        71.03 o                         
   8   0  10       2933.61       2436.31        79.66 o                         
  10   0  10        247.84        197.26        40.69 o                         
  12   0  10        870.92        780.11       107.76 o                         
 -12   1  10        158.97        241.01        47.31 o                         
 -11   1  10          4.96        169.24        37.54 o                         
 -10   1  10         35.88         18.15        28.74 o                         
  -9   1  10        705.51        752.69        37.91 o                         
  -8   1  10        718.68        762.16        27.04 o                         
  -7   1  10        846.10        718.42        24.79 o                         
  -6   1  10         29.60         40.43        11.60 o                         
  -5   1  10      11606.79      11351.27       138.67 o                         
  -4   1  10          8.72         38.49         8.60 o                         
  -3   1  10      10430.50      10053.30       112.61 o                         
  -2   1  10       4830.59       4250.04        53.20 o                         
  -1   1  10       5991.27       5350.98        55.84 o                         
   0   1  10       3532.18       3485.06        39.50 o                         
   1   1  10       3946.93       3561.28        42.15 o                         
   2   1  10       1362.89       1276.70        21.02 o                         
   3   1  10         21.53         -1.91         8.21 o                         
   4   1  10       2656.77       2382.98        34.46 o                         
   5   1  10         63.82         97.30        12.31 o                         
   6   1  10         15.84         19.90        12.75 o                         
   7   1  10       1446.10       1372.33        41.02 o                         
   8   1  10         59.43         79.53        24.15 o                         
   9   1  10       2903.09       2565.81        74.45 o                         
  10   1  10         29.46         54.40        25.21 o                         
  11   1  10        225.03        214.29        32.34 o                         
  12   1  10          6.18        -26.41        28.32 o                         
 -12   2  10          9.77         28.75        44.12 o                         
 -11   2  10         48.53         74.41        41.25 o                         
 -10   2  10         14.30         32.69        28.83 o                         
  -9   2  10        299.53        388.65        28.19 o                         
  -8   2  10        305.59        296.03        22.01 o                         
  -7   2  10        628.67        597.93        21.28 o                         
  -6   2  10         72.55         90.46        12.22 o                         
  -5   2  10        382.42        347.38        13.20 o                         
  -4   2  10       1796.16       1618.00        29.43 o                         
  -3   2  10       3127.82       3051.32        43.51 o                         
  -2   2  10        125.83         98.20         7.42 o                         
  -1   2  10       1881.50       1560.79        22.69 o                         
   0   2  10       5891.57       5081.80        56.53 o                         
   1   2  10         90.76         83.25         7.79 o                         
   2   2  10        306.77        272.74        10.83 o                         
   3   2  10          9.26          1.66         9.61 o                         
   4   2  10         80.75         92.06        10.18 o                         
   5   2  10        247.31        246.93        16.86 o                         
   6   2  10        614.83        721.39        26.79 o                         
   7   2  10        204.75        283.07        26.11 o                         
   8   2  10        472.17        503.90        30.64 o                         
   9   2  10        930.48        832.20        41.02 o                         
  10   2  10        108.57         59.56        29.14 o                         
  11   2  10         71.27         82.63        35.74 o                         
  12   2  10          0.74         17.12        49.72 o                         
 -12   3  10        151.14        168.39        48.38 o                         
 -11   3  10         50.80         13.06        35.16 o                         
 -10   3  10         73.36         48.72        27.11 o                         
  -9   3  10        233.90        345.83        29.95 o                         
  -8   3  10        145.05        196.07        20.87 o                         
  -7   3  10         21.08         28.66        14.51 o                         
  -6   3  10        154.42        226.90        16.55 o                         
  -5   3  10       1706.35       1791.72        31.86 o                         
  -4   3  10       1706.59       1510.39        29.93 o                         
  -3   3  10       3951.98       3740.12        51.98 o                         
  -2   3  10       6105.79       5323.69        63.55 o                         
  -1   3  10         89.08        104.08         8.04 o                         
   0   3  10       3541.67       3349.01        44.91 o                         
   1   3  10       6469.08       6895.11        81.20 o                         
   2   3  10       7303.00       7337.95        85.70 o                         
   3   3  10       1271.76       1070.62        26.65 o                         
   4   3  10        111.81         75.86        12.45 o                         
   5   3  10        685.43        571.95        22.83 o                         
   6   3  10        864.27        866.39        28.70 o                         
   7   3  10         13.12         18.71        18.12 o                         
   8   3  10        131.82        141.83        24.01 o                         
   9   3  10         24.59         35.31        26.65 o                         
  10   3  10         69.20         91.17        30.70 o                         
  11   3  10        135.18        148.63        33.54 o                         
 -12   4  10         28.09        167.96        48.91 o                         
 -11   4  10         86.75        139.39        42.48 o                         
 -10   4  10        261.01        246.15        31.60 o                         
  -9   4  10        631.42        662.51        38.50 o                         
  -8   4  10          6.39         25.62        18.90 o                         
  -7   4  10        165.66        179.66        20.24 o                         
  -6   4  10       4055.75       3917.56        61.73 o                         
  -5   4  10       9954.10       9338.08       113.20 o                         
  -4   4  10        642.11        833.72        25.67 o                         
  -3   4  10      23367.60      23626.09       266.47 o                         
  -2   4  10        497.41        523.77        15.71 o                         
  -1   4  10       9533.35       9389.19       104.21 o                         
   0   4  10       2553.81       2560.06        37.41 o                         
   1   4  10       1781.55       1693.91        31.69 o                         
   2   4  10        311.54        393.30        13.57 o                         
   3   4  10      12956.23      12890.73       162.13 o                         
   4   4  10         45.64         55.14        12.55 o                         
   5   4  10        449.51        396.45        18.82 o                         
   6   4  10          5.98          2.70        16.47 o                         
   7   4  10         85.82         94.14        21.19 o                         
   8   4  10       2116.70       2128.00        74.33 o                         
   9   4  10       1278.56       1182.44        54.86 o                         
  10   4  10         16.00         45.04        32.20 o                         
  11   4  10         83.04        133.54        41.11 o                         
 -12   5  10        394.76        355.70        58.79 o                         
 -11   5  10          1.58         40.91        39.72 o                         
 -10   5  10        131.01        146.36        37.40 o                         
  -9   5  10        228.98        323.25        30.63 o                         
  -8   5  10         70.72         36.24        22.03 o                         
  -7   5  10        234.10        261.27        22.39 o                         
  -6   5  10       2721.10       2781.85        47.99 o                         
  -5   5  10         97.37        133.88        16.37 o                         
  -4   5  10       4602.19       4505.72        66.17 o                         
  -3   5  10        226.84        192.83        13.01 o                         
  -2   5  10       1136.03       1213.56        22.60 o                         
  -1   5  10       5110.13       4986.54        67.92 o                         
   0   5  10       2015.89       2341.18        35.67 o                         
   1   5  10        119.32        129.72        10.61 o                         
   2   5  10       3916.84       3631.07        49.11 o                         
   3   5  10        997.37        965.97        27.43 o                         
   4   5  10         86.60         59.17        12.19 o                         
   5   5  10       2432.13       2125.29        41.92 o                         
   6   5  10        615.81        532.09        29.62 o                         
   7   5  10         10.83         89.79        23.33 o                         
   8   5  10         76.09         91.87        26.12 o                         
   9   5  10       1358.36       1277.16        54.66 o                         
  10   5  10        704.92        584.14        46.03 o                         
  11   5  10         11.52         21.19        33.11 o                         
 -11   6  10        242.18        174.65        45.45 o                         
 -10   6  10         27.28         29.99        31.64 o                         
  -9   6  10         34.15         32.43        27.63 o                         
  -8   6  10         36.36         57.47        24.48 o                         
  -7   6  10          1.29         15.09        18.79 o                         
  -6   6  10        617.72        759.28        27.68 o                         
  -5   6  10         71.45         62.19        14.78 o                         
  -4   6  10       1003.29        956.40        25.71 o                         
  -3   6  10        256.09        288.86        15.14 o                         
  -2   6  10       2214.94       2073.63        39.76 o                         
  -1   6  10         88.82        195.83        15.67 o                         
   0   6  10       1362.77       1392.21        30.30 o                         
   1   6  10        780.45        730.92        19.62 o                         
   2   6  10        122.80        144.09        11.73 o                         
   3   6  10        246.57        275.22        20.48 o                         
   4   6  10        619.39        559.44        32.80 o                         
   5   6  10        546.04        447.29        24.73 o                         
   6   6  10        428.37        459.58        29.48 o                         
   7   6  10        107.39        184.41        25.67 o                         
   8   6  10        879.06        790.60        42.13 o                         
   9   6  10          8.47         -3.58        27.63 o                         
  10   6  10          4.35        -17.75        31.70 o                         
  11   6  10         26.93         18.46        36.39 o                         
 -11   7  10         18.29         23.40        43.16 o                         
 -10   7  10        569.56        587.55        53.17 o                         
  -9   7  10        188.94        222.45        40.67 o                         
  -8   7  10         84.06         89.07        30.72 o                         
  -7   7  10        411.99        335.57        31.96 o                         
  -6   7  10       1622.23       1370.66        36.75 o                         
  -5   7  10          7.24          8.45        15.59 o                         
  -4   7  10       1725.71       1629.93        34.61 o                         
  -3   7  10       1079.02       1164.13        31.15 o                         
  -2   7  10        218.82        252.98        18.43 o                         
  -1   7  10       1603.07       1461.46        35.68 o                         
   0   7  10       1154.39       1201.90        32.27 o                         
   1   7  10       3960.34       4062.89        58.36 o                         
   2   7  10        144.45        160.60        16.46 o                         
   3   7  10          3.54         16.61        14.50 o                         
   4   7  10         80.08         39.86        17.27 o                         
   5   7  10         62.94         59.07        20.61 o                         
   6   7  10        245.85        253.95        26.56 o                         
   7   7  10       2540.34       2346.13        60.68 o                         
   8   7  10        347.04        411.51        34.58 o                         
   9   7  10         81.38         51.77        31.54 o                         
  10   7  10          0.27         13.85        35.19 o                         
 -10   8  10        813.85        709.37        58.55 o                         
  -9   8  10        113.20         30.06        37.40 o                         
  -8   8  10          1.46        -29.52        29.52 o                         
  -7   8  10        168.22        121.82        29.80 o                         
  -6   8  10        627.12        634.09        35.41 o                         
  -5   8  10       1035.34       1075.92        38.20 o                         
  -4   8  10          0.48        -12.21        15.87 o                         
  -3   8  10       2103.71       2070.44        43.72 o                         
  -2   8  10         33.69         14.22        17.99 o                         
  -1   8  10          0.34          0.94        15.50 o                         
   0   8  10        131.83        240.64        19.41 o                         
   1   8  10          7.69         53.27        12.38 o                         
   2   8  10        258.44        244.95        18.74 o                         
   3   8  10          1.48         -0.70        15.38 o                         
   4   8  10        604.26        595.98        29.49 o                         
   5   8  10         57.71         64.37        23.79 o                         
   6   8  10        318.38        222.94        31.17 o                         
   7   8  10        328.42        468.42        39.25 o                         
   8   8  10         69.26         52.58        28.70 o                         
   9   8  10         15.91        -10.62        30.80 o                         
  10   8  10        319.65        176.15        37.74 o                         
 -10   9  10        243.01        151.00        47.71 o                         
  -9   9  10        225.97        180.10        45.38 o                         
  -8   9  10          0.27          4.52        37.10 o                         
  -7   9  10        408.32        430.76        37.85 o                         
  -6   9  10         20.88         53.56        27.83 o                         
  -5   9  10       3197.86       3138.92        68.89 o                         
  -4   9  10        500.26        595.76        27.39 o                         
  -3   9  10       1079.94       1131.82        38.93 o                         
  -2   9  10        696.09        666.80        30.01 o                         
  -1   9  10        406.98        431.58        25.17 o                         
   0   9  10       1903.33       1858.79        45.04 o                         
   1   9  10       1120.02       1237.44        37.56 o                         
   2   9  10         53.30         26.75        20.51 o                         
   3   9  10       1403.20       1224.20        43.55 o                         
   4   9  10        586.25        590.09        31.83 o                         
   5   9  10        552.07        493.26        32.58 o                         
   6   9  10        561.51        571.58        38.68 o                         
   7   9  10        342.72        293.26        33.52 o                         
   8   9  10        622.23        574.61        41.18 o                         
   9   9  10          0.70          9.10        34.68 o                         
  -9  10  10          3.05        -38.52        38.52 o                         
  -8  10  10         64.62         56.81        42.60 o                         
  -7  10  10          6.36          8.96        31.35 o                         
  -6  10  10         88.39         81.65        30.74 o                         
  -5  10  10        776.75        766.31        42.06 o                         
  -4  10  10          8.58         15.85        25.61 o                         
  -3  10  10       1266.75       1243.11        39.37 o                         
  -2  10  10          6.60         -0.85        24.25 o                         
  -1  10  10        163.06        140.99        23.68 o                         
   0  10  10          8.73        -14.15        22.62 o                         
   1  10  10        795.54        803.89        37.86 o                         
   2  10  10        182.13        150.98        26.04 o                         
   3  10  10        120.09         99.68        23.51 o                         
   4  10  10         13.72         66.80        25.31 o                         
   5  10  10         55.66         53.75        28.44 o                         
   6  10  10         21.05         28.55        27.49 o                         
   7  10  10         47.20         81.60        40.89 o                         
   8  10  10         64.68         36.73        36.28 o                         
   9  10  10        184.37        274.49        55.07 o                         
  -8  11  10        821.53        906.38        64.26 o                         
  -7  11  10          1.32         57.70        40.19 o                         
  -6  11  10          0.06         -5.20        31.97 o                         
  -5  11  10         43.27         45.26        32.84 o                         
  -4  11  10        574.91        518.75        44.94 o                         
  -3  11  10        245.11        180.14        29.32 o                         
  -2  11  10        577.44        588.51        37.91 o                         
  -1  11  10          5.87        -23.34        23.34 o                         
   0  11  10        401.73        489.40        33.59 o                         
   1  11  10        810.30        836.05        40.40 o                         
   2  11  10        212.27        215.00        29.24 o                         
   3  11  10        116.40        104.86        29.63 o                         
   4  11  10        505.08        530.32        43.44 o                         
   5  11  10         27.50         12.81        35.57 o                         
   6  11  10       2971.74       3000.22        96.91 o                         
   7  11  10        103.95        114.18        37.65 o                         
   8  11  10        600.17        549.18        51.11 o                         
  -8  12  10        280.11        399.42        56.80 o                         
  -7  12  10        693.75        699.52        76.57 o                         
  -6  12  10        305.79        346.09        45.27 o                         
  -5  12  10       2536.33       2256.04        92.50 o                         
  -4  12  10         70.58         21.09        31.27 o                         
  -3  12  10        595.36        627.24        68.42 o                         
  -2  12  10         84.40         75.45        31.22 o                         
  -1  12  10        643.86        564.94        45.67 o                         
   0  12  10         60.42         -4.47        27.34 o                         
   1  12  10       1209.28       1092.37        50.72 o                         
   2  12  10        166.52        153.09        33.18 o                         
   3  12  10         94.78         46.67        32.47 o                         
   4  12  10        120.09        101.98        40.23 o                         
   5  12  10        263.84        220.59        50.04 o                         
   6  12  10        109.24         71.52        39.77 o                         
   7  12  10         18.84         52.06        40.79 o                         
  -6  13  10        287.12        170.35        56.31 o                         
  -5  13  10          0.84         -3.64        41.09 o                         
  -4  13  10         45.96         78.08        46.38 o                         
  -3  13  10          2.06        -39.86        39.86 o                         
  -2  13  10        464.34        497.75        48.67 o                         
  -1  13  10         75.25         74.98        37.58 o                         
   0  13  10       1515.26       1546.07        66.82 o                         
   1  13  10         77.15         58.48        35.09 o                         
   2  13  10         10.95         -3.08        33.37 o                         
   3  13  10         19.50         20.99        34.37 o                         
   4  13  10       1230.64       1192.71        97.62 o                         
   5  13  10          0.52        -37.92        37.92 o                         
   6  13  10        368.83        323.03        50.83 o                         
  -5  14  10         46.90         47.61        50.47 o                         
  -4  14  10         41.03         50.38        50.47 o                         
  -3  14  10          0.18        -15.59        62.29 o                         
  -2  14  10          1.46         -9.33        41.94 o                         
  -1  14  10          0.23         35.73        38.03 o                         
   0  14  10          1.37         -9.14        36.61 o                         
   1  14  10         41.24          1.72        39.28 o                         
   2  14  10        222.64        290.59        46.64 o                         
   3  14  10        247.13        282.40        44.18 o                         
   4  14  10          0.67          1.68        40.33 o                         
  -3  15  10         76.99         15.07        56.41 o                         
  -2  15  10         78.88         24.92        63.44 o                         
  -1  15  10        558.35        539.42        56.99 o                         
   0  15  10         55.64         -4.94        39.72 o                         
   1  15  10        464.07        426.57        56.36 o                         
   2  15  10          7.79        -19.11        43.65 o                         
 -11   0  11        985.07        914.87        79.59 o                         
  -9   0  11        700.67        681.02        54.63 o                         
  -7   0  11         49.70         61.41        19.49 o                         
  -5   0  11        265.60        311.90        22.57 o                         
  -3   0  11       1504.18       1317.44        29.69 o                         
  -1   0  11       1333.47       1064.13        25.84 o                         
   1   0  11       4599.81       4744.28        73.98 o                         
   3   0  11       2154.49       1839.00        44.96 o                         
   5   0  11         93.22        101.67        19.27 o                         
   7   0  11        785.17        686.11        45.23 o                         
   9   0  11         59.71         15.77        32.19 o                         
  11   0  11         69.38        112.38        42.71 o                         
 -12   1  11          0.20         93.53        41.05 o                         
 -11   1  11        808.19        829.23        54.12 o                         
 -10   1  11        148.11        127.80        31.69 o                         
  -9   1  11         30.09         20.71        21.02 o                         
  -8   1  11        715.17        823.85        29.63 o                         
  -7   1  11        112.64        120.32        15.01 o                         
  -6   1  11       1225.87       1219.78        27.63 o                         
  -5   1  11       8786.12       7940.60        96.97 o                         
  -4   1  11        559.35        600.27        14.33 o                         
  -3   1  11       3988.46       3871.36        46.17 o                         
  -2   1  11      11728.15      11236.04       129.31 o                         
  -1   1  11       5472.46       4668.40        52.35 o                         
   0   1  11       7526.49       6775.14        73.49 o                         
   1   1  11      11894.27      10833.00       114.51 o                         
   2   1  11        350.71        387.52        12.29 o                         
   3   1  11        420.87        507.47        15.00 o                         
   4   1  11       4897.94       4979.31        66.80 o                         
   5   1  11       1396.25       1396.78        29.61 o                         
   6   1  11        142.26         86.57        13.81 o                         
   7   1  11        461.96        424.65        26.02 o                         
   8   1  11        477.78        500.53        31.71 o                         
   9   1  11       1323.45       1422.55        50.32 o                         
  10   1  11        627.98        548.73        43.42 o                         
  11   1  11        507.79        488.63        40.18 o                         
 -12   2  11         69.13        122.16        77.18 o                         
 -11   2  11        243.61        301.42        42.93 o                         
 -10   2  11        199.53        230.47        33.78 o                         
  -9   2  11          4.59         10.93        21.87 o                         
  -8   2  11         34.07         79.11        18.51 o                         
  -7   2  11         68.04         79.84        13.27 o                         
  -6   2  11          3.25         -0.57        10.67 o                         
  -5   2  11       1101.12       1374.91        28.15 o                         
  -4   2  11       1518.16       1317.97        26.41 o                         
  -3   2  11        136.96        218.25        30.74 o                         
  -2   2  11       4413.53       3930.76        50.74 o                         
  -1   2  11       4670.45       4361.33        51.16 o                         
   0   2  11        371.22        196.45         9.13 o                         
   1   2  11        145.56        204.01         9.70 o                         
   2   2  11       1576.59       1479.40        23.95 o                         
   3   2  11        529.51        824.36        25.33 o                         
   4   2  11       4089.34       4282.79        57.43 o                         
   5   2  11        144.65        241.01        17.29 o                         
   6   2  11       2387.38       2196.65        44.73 o                         
   7   2  11        136.69        115.16        21.25 o                         
   8   2  11        214.29        272.59        27.54 o                         
   9   2  11        461.86        499.86        34.84 o                         
  10   2  11        256.63        240.70        33.84 o                         
  11   2  11       1081.26       1011.85        49.12 o                         
 -12   3  11          0.27          9.80        44.00 o                         
 -11   3  11         86.78         49.32        35.00 o                         
 -10   3  11         15.24         11.56        35.88 o                         
  -9   3  11          0.19        -22.03        22.03 o                         
  -8   3  11        124.16        162.08        20.28 o                         
  -7   3  11        145.56        134.81        18.98 o                         
  -6   3  11       1723.57       1537.15        33.99 o                         
  -5   3  11       1470.18       1453.87        33.52 o                         
  -4   3  11         18.85          1.64        11.07 o                         
  -3   3  11       2146.00       2065.84        31.88 o                         
  -2   3  11       1455.84       1333.03        23.77 o                         
  -1   3  11        576.74        574.87        16.91 o                         
   0   3  11         43.50         30.63         9.06 o                         
   1   3  11       1005.82       1213.86        22.95 o                         
   2   3  11       5648.93       5419.87        65.98 o                         
   3   3  11       2341.44       2121.77        37.05 o                         
   4   3  11        197.00        187.84        14.94 o                         
   5   3  11       1430.24       1340.95        33.17 o                         
   6   3  11         95.13        100.12        16.95 o                         
   7   3  11       1074.86       1007.48        34.39 o                         
   8   3  11        341.46        397.21        28.89 o                         
   9   3  11         17.95         48.14        27.62 o                         
  10   3  11         16.48          6.11        28.53 o                         
  11   3  11         11.43          2.90        30.38 o                         
 -12   4  11        172.29        270.06        53.61 o                         
 -11   4  11        258.23        325.22        46.97 o                         
 -10   4  11        106.17        159.72        30.48 o                         
  -9   4  11        370.94        507.82        33.86 o                         
  -8   4  11         78.72         56.40        20.89 o                         
  -7   4  11          3.95        202.15        26.74 o                         
  -6   4  11        627.30        677.32        24.03 o                         
  -5   4  11        653.66        764.15        24.57 o                         
  -4   4  11        458.46        445.67        17.77 o                         
  -3   4  11         70.89        106.42         9.59 o                         
  -2   4  11       2462.65       2239.50        40.24 o                         
  -1   4  11         15.58         -3.24         7.70 o                         
   0   4  11        211.89        231.52        15.57 o                         
   1   4  11          6.92         -9.79         9.79 o                         
   2   4  11         25.02         75.17         9.62 o                         
   3   4  11         66.72         78.93        12.35 o                         
   4   4  11        841.78        803.12        24.40 o                         
   5   4  11        396.53        419.37        20.30 o                         
   6   4  11         46.61         15.49        16.44 o                         
   7   4  11          4.57         37.95        20.50 o                         
   8   4  11        465.08        556.24        36.43 o                         
   9   4  11          9.62          5.34        28.82 o                         
  10   4  11         60.83          7.74        30.99 o                         
  11   4  11         31.53         87.77        35.52 o                         
 -11   5  11        219.05        182.19        56.19 o                         
 -10   5  11        360.43        445.64        41.05 o                         
  -9   5  11        775.61        747.01        39.42 o                         
  -8   5  11         42.29         72.51        22.15 o                         
  -7   5  11          4.95         25.13        18.07 o                         
  -6   5  11       3329.56       3208.40        55.21 o                         
  -5   5  11        212.28        341.00        17.11 o                         
  -4   5  11       2212.92       1921.95        32.40 o                         
  -3   5  11        471.67        472.40        17.23 o                         
  -2   5  11        354.96        403.98        13.47 o                         
  -1   5  11       1344.60       1362.83        26.23 o                         
   0   5  11       5881.31       5859.54        74.33 o                         
   1   5  11          4.39         12.75        11.37 o                         
   2   5  11       2414.64       2189.99        37.28 o                         
   3   5  11        615.84        632.76        17.53 o                         
   4   5  11        945.31       1151.48        31.06 o                         
   5   5  11       2873.95       2432.49        45.06 o                         
   6   5  11        456.47        497.80        29.02 o                         
   7   5  11          4.28         16.28        21.54 o                         
   8   5  11        617.79        701.07        38.81 o                         
   9   5  11         27.62         78.76        30.22 o                         
  10   5  11         24.30         47.42        35.65 o                         
  11   5  11         90.56         69.43        42.90 o                         
 -11   6  11        110.23         38.83        50.71 o                         
 -10   6  11         19.47         16.96        35.52 o                         
  -9   6  11        165.19        132.87        39.42 o                         
  -8   6  11        687.61        630.54        44.89 o                         
  -7   6  11         12.96         -6.54        19.43 o                         
  -6   6  11       4184.94       4015.07        67.55 o                         
  -5   6  11        360.62        430.48        20.84 o                         
  -4   6  11       5320.75       4955.46        68.55 o                         
  -3   6  11       2802.90       2542.65        39.35 o                         
  -2   6  11        140.62        103.41        14.59 o                         
  -1   6  11       1043.81       1036.82        39.20 o                         
   0   6  11        577.01        545.27        23.59 o                         
   1   6  11        800.28       1062.22        23.12 o                         
   2   6  11       3311.78       3295.25        46.90 o                         
   3   6  11       2656.71       2331.32        42.16 o                         
   4   6  11       7041.38       6847.05       105.57 o                         
   5   6  11        172.67        199.13        20.72 o                         
   6   6  11        466.84        455.87        29.45 o                         
   7   6  11       1564.75       1349.12        61.68 o                         
   8   6  11        644.83        637.05        39.43 o                         
   9   6  11        582.49        614.15        41.18 o                         
  10   6  11         25.40         49.48        35.12 o                         
  11   6  11         22.22        120.27        39.96 o                         
 -11   7  11         60.86        141.24        46.18 o                         
 -10   7  11          1.26          4.14        37.32 o                         
  -9   7  11        230.23        272.63        41.98 o                         
  -8   7  11        435.14        441.99        38.18 o                         
  -7   7  11        106.47         56.93        24.30 o                         
  -6   7  11          2.49         21.42        18.34 o                         
  -5   7  11        389.15        320.06        21.90 o                         
  -4   7  11        155.67        108.38        14.23 o                         
  -3   7  11       1306.72       1246.07        40.47 o                         
  -2   7  11        460.05        463.88        22.46 o                         
  -1   7  11         12.62         31.65        14.54 o                         
   0   7  11       1763.21       1937.57        41.42 o                         
   1   7  11       2484.71       2354.53        39.67 o                         
   2   7  11        644.75        513.84        17.61 o                         
   3   7  11        671.25        652.23        25.47 o                         
   4   7  11          6.56         33.27        18.67 o                         
   5   7  11        130.13        166.13        23.47 o                         
   6   7  11         14.74         11.51        22.39 o                         
   7   7  11        181.63        210.62        27.51 o                         
   8   7  11          3.46          2.97        28.06 o                         
   9   7  11          3.99         37.79        44.08 o                         
  10   7  11        126.16         54.25        36.62 o                         
 -10   8  11          0.22        -15.33        42.38 o                         
  -9   8  11         72.50         29.06        36.72 o                         
  -8   8  11         41.20         99.29        31.87 o                         
  -7   8  11        130.85         74.39        28.70 o                         
  -6   8  11          7.11         85.82        26.94 o                         
  -5   8  11       1135.21       1091.83        38.33 o                         
  -4   8  11        197.48        142.62        18.75 o                         
  -3   8  11          0.39          7.50        15.39 o                         
  -2   8  11         25.25        -10.38        15.77 o                         
  -1   8  11         79.21         73.57        17.14 o                         
   0   8  11        252.31        281.39        27.12 o                         
   1   8  11       1619.05       1566.18        33.03 o                         
   2   8  11        322.75        308.12        20.07 o                         
   3   8  11         60.33         20.86        16.22 o                         
   4   8  11        125.11         93.12        20.70 o                         
   5   8  11         37.88         26.07        24.61 o                         
   6   8  11         96.96         80.84        27.73 o                         
   7   8  11         73.71        121.92        29.36 o                         
   8   8  11         87.25         96.62        30.76 o                         
   9   8  11          0.86         -1.03        30.22 o                         
  10   8  11         15.88         38.44        35.17 o                         
 -10   9  11          4.85         47.33        42.78 o                         
  -9   9  11         10.73         69.83        40.86 o                         
  -8   9  11          4.79         38.27        33.13 o                         
  -7   9  11         78.72         90.67        30.20 o                         
  -6   9  11        712.91        631.58        40.42 o                         
  -5   9  11       3416.31       2859.46        69.51 o                         
  -4   9  11        262.74        235.99        22.36 o                         
  -3   9  11       1240.88       1257.30        37.59 o                         
  -2   9  11       2695.35       2727.32        55.22 o                         
  -1   9  11        234.94        216.69        21.80 o                         
   0   9  11        181.26        166.55        20.22 o                         
   1   9  11       1265.82       1317.01        50.35 o                         
   2   9  11        146.31        112.83        23.79 o                         
   3   9  11        828.66        812.29        35.08 o                         
   4   9  11       1955.23       1960.86        56.37 o                         
   5   9  11          7.10          7.67        22.76 o                         
   6   9  11         32.93         69.20        27.52 o                         
   7   9  11        133.98        121.72        29.72 o                         
   8   9  11        473.28        408.98        38.13 o                         
   9   9  11          2.95         30.65        31.88 o                         
  -9  10  11        129.99        129.69        43.12 o                         
  -8  10  11         11.03        -18.26        37.99 o                         
  -7  10  11        682.68        747.14        64.90 o                         
  -6  10  11         65.56         85.49        31.06 o                         
  -5  10  11        836.88        747.52        43.20 o                         
  -4  10  11        744.76        722.59        42.38 o                         
  -3  10  11       4108.17       3604.71        70.04 o                         
  -2  10  11        174.88        157.94        24.54 o                         
  -1  10  11         61.19         55.51        22.02 o                         
   0  10  11        179.73        189.63        27.11 o                         
   1  10  11        508.55        494.25        32.44 o                         
   2  10  11        872.43        916.46        39.82 o                         
   3  10  11       7695.72       7209.18       129.75 o                         
   4  10  11         19.57         27.27        25.76 o                         
   5  10  11        508.39        540.15        39.90 o                         
   6  10  11        526.94        536.58        40.66 o                         
   7  10  11        782.40        618.25        42.29 o                         
   8  10  11         72.50         90.03        37.32 o                         
   9  10  11         48.67         -5.21        73.65 o                         
  -8  11  11        810.17        932.68        69.12 o                         
  -7  11  11         36.46        -22.09        38.36 o                         
  -6  11  11        132.17        174.03        37.86 o                         
  -5  11  11        388.21        459.47        43.78 o                         
  -4  11  11         41.24         31.30        30.69 o                         
  -3  11  11          2.85        -26.34        26.34 o                         
  -2  11  11       1747.97       1877.94        59.77 o                         
  -1  11  11         37.16          2.97        25.91 o                         
   0  11  11        186.30        174.14        28.03 o                         
   1  11  11         44.44         36.66        27.05 o                         
   2  11  11          3.09         -9.25        24.47 o                         
   3  11  11         22.18        -13.07        26.42 o                         
   4  11  11        694.20        659.50        44.52 o                         
   5  11  11        396.91        339.12        43.89 o                         
   6  11  11        451.98        491.75        48.17 o                         
   7  11  11          1.00         31.14        35.77 o                         
   8  11  11         13.18         26.58        38.69 o                         
  -7  12  11          1.24          3.39        42.65 o                         
  -6  12  11         50.37         71.25        37.44 o                         
  -5  12  11         30.95        124.31        37.43 o                         
  -4  12  11         19.65         12.57        32.50 o                         
  -3  12  11          7.18        -13.49        33.02 o                         
  -2  12  11         53.74         -0.44        29.52 o                         
  -1  12  11         14.55        -20.97        28.62 o                         
   0  12  11        103.18        108.10        31.29 o                         
   1  12  11        265.33        338.04        36.39 o                         
   2  12  11          8.79        -30.64        30.64 o                         
   3  12  11          1.40         17.21        33.51 o                         
   4  12  11        183.01        128.45        40.04 o                         
   5  12  11         60.59         67.94        39.36 o                         
   6  12  11         26.04         39.49        40.60 o                         
   7  12  11          2.32         43.38        39.62 o                         
  -6  13  11         62.37         30.80        46.63 o                         
  -5  13  11        689.12        661.34        60.68 o                         
  -4  13  11         56.05          2.09        46.16 o                         
  -3  13  11        214.67        204.59        48.86 o                         
  -2  13  11        584.71        526.14        52.89 o                         
  -1  13  11          9.07        -11.73        36.27 o                         
   0  13  11        585.50        591.68        49.62 o                         
   1  13  11        173.69        162.77        34.55 o                         
   2  13  11         58.49         39.21        34.24 o                         
   3  13  11        188.71        157.25        38.69 o                         
   4  13  11         53.12        129.87        42.36 o                         
   5  13  11         29.31         -4.52        39.92 o                         
   6  13  11         17.97         25.76        40.74 o                         
  -5  14  11         99.23         85.99        51.97 o                         
  -4  14  11        509.63        364.00        59.24 o                         
  -3  14  11        286.64        295.94        58.70 o                         
  -2  14  11        271.01        279.63        50.10 o                         
  -1  14  11         23.88         23.15        37.26 o                         
   0  14  11          1.11        -23.14        35.95 o                         
   1  14  11          6.36        -37.68        37.68 o                         
   2  14  11        907.54        861.54        61.18 o                         
   3  14  11        145.22         76.12        37.45 o                         
   4  14  11          3.12        -38.64        38.64 o                         
  -2  15  11         53.01          6.90        47.51 o                         
  -1  15  11        621.48        593.27        60.61 o                         
   0  15  11          1.63        -38.29        38.29 o                         
   1  15  11         54.55         20.65        43.00 o                         
   2  15  11          5.67        -49.68        49.68 o                         
 -12   0  12        425.89        483.70       163.15 o                         
 -10   0  12         18.47          5.47        43.67 o                         
  -8   0  12      12726.91      11460.42       200.82 o                         
  -6   0  12         10.11         28.96        15.90 o                         
  -4   0  12       4012.34       4029.94        81.43 o                         
  -2   0  12       1807.65       1646.01        36.42 o                         
   0   0  12       1343.96       1290.08        28.16 o                         
   2   0  12       8409.02       8038.37       120.53 o                         
   4   0  12         23.02         49.42        15.53 o                         
   6   0  12       9565.23       9785.47       225.80 o                         
   8   0  12        751.46        774.54        63.47 o                         
  10   0  12        483.37        474.58        53.91 o                         
 -12   1  12         82.96        166.00        51.39 o                         
 -11   1  12       1064.21       1205.43        63.06 o                         
 -10   1  12         91.38         45.61        31.87 o                         
  -9   1  12        680.41        753.45        34.40 o                         
  -8   1  12       2408.33       2101.48        45.89 o                         
  -7   1  12       1403.80       1350.11        31.47 o                         
  -6   1  12        213.49        168.19        13.64 o                         
  -5   1  12          7.15         44.20        10.04 o                         
  -4   1  12        352.01        372.19        11.55 o                         
  -3   1  12       9262.66       8657.27       102.11 o                         
  -2   1  12         14.91         10.52         7.94 o                         
  -1   1  12         15.12         20.14         6.94 o                         
   0   1  12         52.35        112.07         8.69 o                         
   1   1  12       4322.48       4078.28        46.78 o                         
   2   1  12       9496.74       9634.92       106.65 o                         
   3   1  12       7115.17       6967.41        82.08 o                         
   4   1  12        195.95        288.28        15.01 o                         
   5   1  12       1927.28       2020.39        37.75 o                         
   6   1  12         23.58         20.70        17.81 o                         
   7   1  12        149.82        148.10        21.29 o                         
   8   1  12         39.30        103.56        24.04 o                         
   9   1  12         24.06         65.50        24.42 o                         
  10   1  12        918.21        837.76        41.32 o                         
  11   1  12         92.35         59.28        29.31 o                         
 -12   2  12         29.83         74.69        41.70 o                         
 -11   2  12          6.67        -16.45        51.21 o                         
 -10   2  12          2.35         20.61        29.11 o                         
  -9   2  12        291.71        353.19        29.45 o                         
  -8   2  12        458.41        451.78        25.13 o                         
  -7   2  12         28.68         54.75        16.87 o                         
  -6   2  12         16.32         30.46        12.27 o                         
  -5   2  12         67.25        116.85        16.93 o                         
  -4   2  12        793.16        792.40        23.89 o                         
  -3   2  12       1139.40       1049.11        30.00 o                         
  -2   2  12        969.95        923.94        19.57 o                         
  -1   2  12       3627.50       3232.35        40.11 o                         
   0   2  12       2145.96       1846.45        25.93 o                         
   1   2  12          0.16         -5.76         7.52 o                         
   2   2  12        682.31        808.75        18.10 o                         
   3   2  12        102.71         63.37        11.65 o                         
   4   2  12         15.36         21.80        11.28 o                         
   5   2  12          0.26          2.21        13.14 o                         
   6   2  12        320.58        318.19        21.09 o                         
   7   2  12        131.99        100.45        21.13 o                         
   8   2  12         85.00        113.31        24.42 o                         
   9   2  12        262.47        299.95        30.64 o                         
  10   2  12          5.37         36.50        29.17 o                         
  11   2  12          0.00         16.38        31.15 o                         
 -12   3  12         53.33        111.25        50.36 o                         
 -11   3  12        250.98        233.29        44.77 o                         
 -10   3  12         83.03        148.43        32.33 o                         
  -9   3  12          5.33        142.60        26.05 o                         
  -8   3  12        606.91        706.49        33.31 o                         
  -7   3  12          3.14         -6.81        16.58 o                         
  -6   3  12        237.53        250.53        19.12 o                         
  -5   3  12        260.08        449.35        34.28 o                         
  -4   3  12         61.14         39.12        10.77 o                         
  -3   3  12        787.25        798.73        17.92 o                         
  -2   3  12       1643.08       1532.08        24.62 o                         
  -1   3  12         15.52         39.21         8.78 o                         
   0   3  12       1047.45       1008.26        21.25 o                         
   1   3  12        439.25        622.66        17.52 o                         
   2   3  12       1104.10       1093.78        21.91 o                         
   3   3  12       2677.44       2387.33        40.24 o                         
   4   3  12         86.95         56.78        12.54 o                         
   5   3  12        606.58        716.39        21.04 o                         
   6   3  12         32.88         43.50        15.92 o                         
   7   3  12        709.60        684.47        31.00 o                         
   8   3  12        317.27        373.84        29.23 o                         
   9   3  12         40.83         98.76        29.40 o                         
  10   3  12        622.21        658.44        47.38 o                         
  11   3  12        157.63        190.07        35.22 o                         
 -12   4  12        629.96        532.97        61.56 o                         
 -11   4  12       1546.60       1729.91       106.63 o                         
 -10   4  12        263.55        289.74        35.41 o                         
  -9   4  12       2594.52       2386.23        61.99 o                         
  -8   4  12        198.95        260.95        25.61 o                         
  -7   4  12       7528.65       7024.19       107.36 o                         
  -6   4  12        465.31        457.08        27.59 o                         
  -5   4  12        934.70        935.65        28.86 o                         
  -4   4  12        638.09        614.42        20.51 o                         
  -3   4  12         19.10         28.11         7.57 o                         
  -2   4  12        108.29         75.14        10.54 o                         
  -1   4  12       7167.86       6534.07        80.78 o                         
   0   4  12       7809.81       8172.28       102.52 o                         
   1   4  12       6657.44       6691.86        84.15 o                         
   2   4  12         31.35          9.70         8.45 o                         
   3   4  12         56.76         16.36        11.75 o                         
   4   4  12        541.19        535.01        25.10 o                         
   5   4  12       4205.15       3563.75        57.79 o                         
   6   4  12         56.06         45.63        17.73 o                         
   7   4  12       5708.12       5277.53        90.73 o                         
   8   4  12        314.83        266.70        31.89 o                         
   9   4  12          0.15         22.12        30.88 o                         
  10   4  12         10.84          8.76        30.90 o                         
  11   4  12        462.44        392.29        50.38 o                         
 -11   5  12         79.87         90.19        56.80 o                         
 -10   5  12         34.83         45.80        29.44 o                         
  -9   5  12        274.93        302.75        30.65 o                         
  -8   5  12        295.47        380.53        28.38 o                         
  -7   5  12        379.50        386.40        27.08 o                         
  -6   5  12       1641.38       1547.49        52.56 o                         
  -5   5  12        625.62        743.79        25.14 o                         
  -4   5  12       2785.08       2706.42        40.75 o                         
  -3   5  12          4.37         -2.48        10.26 o                         
  -2   5  12        590.60        506.14        15.25 o                         
  -1   5  12       3913.09       3275.81        44.65 o                         
   0   5  12        550.16        541.04        17.36 o                         
   1   5  12        504.74        435.43        17.70 o                         
   2   5  12        251.37        273.15        13.22 o                         
   3   5  12       2532.16       2677.15        39.64 o                         
   4   5  12       1626.10       1554.31        37.95 o                         
   5   5  12        215.11        244.25        17.90 o                         
   6   5  12        383.19        437.88        28.54 o                         
   7   5  12         24.99          6.55        22.91 o                         
   8   5  12        174.70        131.29        28.50 o                         
   9   5  12        103.00        170.99        33.62 o                         
  10   5  12        246.89        214.41        38.32 o                         
  11   5  12          1.69         -8.51        49.66 o                         
 -11   6  12         10.19         56.83        47.48 o                         
 -10   6  12        152.14        167.54        40.03 o                         
  -9   6  12         45.57        142.63        33.91 o                         
  -8   6  12         15.48         27.39        21.85 o                         
  -7   6  12         17.80         20.25        23.81 o                         
  -6   6  12          2.29         55.42        16.42 o                         
  -5   6  12          0.49         24.99        14.46 o                         
  -4   6  12          0.12         36.91        16.35 o                         
  -3   6  12          0.05          5.15         9.25 o                         
  -2   6  12         28.39         17.57        13.20 o                         
  -1   6  12        346.53        337.62        18.38 o                         
   0   6  12       1826.44       1738.07        31.05 o                         
   1   6  12        100.19        112.15        12.93 o                         
   2   6  12         16.87         28.06        10.27 o                         
   3   6  12        137.64        107.92        11.11 o                         
   4   6  12        341.83        426.53        24.58 o                         
   5   6  12        742.66        719.73        30.47 o                         
   6   6  12       1228.26       1113.21        46.63 o                         
   7   6  12        146.63        175.24        26.78 o                         
   8   6  12          4.56         17.18        25.88 o                         
   9   6  12        111.62        200.17        32.79 o                         
  10   6  12        250.11        243.71        41.50 o                         
 -11   7  12        735.42        539.04       108.27 o                         
 -10   7  12        192.03        163.54        42.75 o                         
  -9   7  12        153.42        156.57        37.45 o                         
  -8   7  12        891.33        817.88        53.00 o                         
  -7   7  12         42.20         11.96        23.13 o                         
  -6   7  12        546.94        562.84        32.81 o                         
  -5   7  12        535.77        463.09        27.05 o                         
  -4   7  12       1327.48       1257.66        32.96 o                         
  -3   7  12        411.51        315.77        19.59 o                         
  -2   7  12        100.53         99.08        16.45 o                         
  -1   7  12         22.96         16.76        14.18 o                         
   0   7  12        305.38        316.05        17.45 o                         
   1   7  12         27.50         19.64        11.19 o                         
   2   7  12       1624.69       1729.80        34.60 o                         
   3   7  12        258.94        362.27        20.83 o                         
   4   7  12         30.75          9.88        17.64 o                         
   5   7  12        586.96        517.24        31.91 o                         
   6   7  12        794.19        767.04        36.63 o                         
   7   7  12         51.75         64.66        26.89 o                         
   8   7  12        490.61        467.19        39.03 o                         
   9   7  12        879.50        943.30        72.50 o                         
  10   7  12          5.01         24.88        35.99 o                         
 -10   8  12        199.90        231.95        45.12 o                         
  -9   8  12         83.77        101.20        39.22 o                         
  -8   8  12        324.30        322.60        41.53 o                         
  -7   8  12         57.62         53.52        29.08 o                         
  -6   8  12       3279.63       2923.82        78.67 o                         
  -5   8  12       5955.15       5374.68       113.78 o                         
  -4   8  12       1248.08       1403.39        38.90 o                         
  -3   8  12       1198.99       1197.72        33.78 o                         
  -2   8  12       3005.60       2832.38        52.96 o                         
  -1   8  12        126.96        140.11        18.41 o                         
   0   8  12       4725.94       4724.90        75.74 o                         
   1   8  12       1726.85       1695.76        34.64 o                         
   2   8  12       3253.63       3140.67        57.16 o                         
   3   8  12        186.39        195.63        20.69 o                         
   4   8  12        141.55        415.01        27.68 o                         
   5   8  12        746.28        696.56        38.66 o                         
   6   8  12        816.22        842.32        41.62 o                         
   7   8  12       1514.83       1600.71        57.36 o                         
   8   8  12          2.90         -5.98        28.42 o                         
   9   8  12         48.91         47.48        31.45 o                         
  10   8  12        235.97        242.58        59.32 o                         
 -10   9  12         90.22        138.41        45.58 o                         
  -9   9  12         87.92        427.07        51.72 o                         
  -8   9  12         94.58        132.85        37.51 o                         
  -7   9  12         70.80         -1.27        29.14 o                         
  -6   9  12        354.10        391.86        36.28 o                         
  -5   9  12          1.73         -5.83        26.42 o                         
  -4   9  12        217.81        271.06        24.11 o                         
  -3   9  12        387.21        399.82        23.73 o                         
  -2   9  12         81.34         83.23        20.85 o                         
  -1   9  12          0.39         -3.04        18.58 o                         
   0   9  12        329.89        277.60        24.32 o                         
   1   9  12        498.99        471.30        30.30 o                         
   2   9  12        315.76        246.72        26.93 o                         
   3   9  12          0.10         33.46        22.33 o                         
   4   9  12        119.82        124.70        27.65 o                         
   5   9  12       1162.44       1080.52        44.78 o                         
   6   9  12        615.56        930.83        44.29 o                         
   7   9  12        103.37         97.09        29.82 o                         
   8   9  12         20.05         21.63        30.86 o                         
   9   9  12         46.31         32.62        33.05 o                         
  -9  10  12          5.80         37.25        41.65 o                         
  -8  10  12         44.47         58.14        40.10 o                         
  -7  10  12          1.63        -17.71        30.17 o                         
  -6  10  12        141.47        158.54        33.63 o                         
  -5  10  12         71.53         96.12        31.07 o                         
  -4  10  12          0.79        -26.67        26.67 o                         
  -3  10  12        262.46        255.70        24.32 o                         
  -2  10  12        634.43        605.78        32.95 o                         
  -1  10  12          5.94        -17.36        20.36 o                         
   0  10  12         29.47         16.02        24.63 o                         
   1  10  12         25.75         18.02        22.46 o                         
   2  10  12          0.19        -21.93        21.93 o                         
   3  10  12        215.96        267.52        28.43 o                         
   4  10  12         66.65        111.48        27.21 o                         
   5  10  12        306.24        296.24        34.66 o                         
   6  10  12        282.00        326.25        35.45 o                         
   7  10  12         27.03         43.70        28.99 o                         
   8  10  12          0.14         39.86        38.74 o                         
  -8  11  12         28.64         77.62        46.42 o                         
  -7  11  12         22.12         -2.85        38.06 o                         
  -6  11  12        708.90        720.07        54.94 o                         
  -5  11  12         23.30        -12.62        32.39 o                         
  -4  11  12        188.30         74.00        36.82 o                         
  -3  11  12        242.33        218.36        33.70 o                         
  -2  11  12        169.03         65.82        28.71 o                         
  -1  11  12         24.28         16.72        24.85 o                         
   0  11  12        160.54        225.54        28.46 o                         
   1  11  12        278.50        329.43        39.09 o                         
   2  11  12        624.66        647.15        48.27 o                         
   3  11  12        144.29        179.75        31.81 o                         
   4  11  12         15.46         62.24        28.74 o                         
   5  11  12         19.60         20.57        36.28 o                         
   6  11  12         25.83         27.83        37.90 o                         
   7  11  12        113.09        177.82        40.72 o                         
   8  11  12        275.08        212.70        54.75 o                         
  -7  12  12        233.48        278.45        54.28 o                         
  -6  12  12        296.78        259.17        43.26 o                         
  -5  12  12       1419.68       1300.07        64.47 o                         
  -4  12  12        181.29        120.89        37.26 o                         
  -3  12  12        906.31        841.68        58.06 o                         
  -2  12  12        157.08        182.27        34.36 o                         
  -1  12  12        206.09        154.75        33.58 o                         
   0  12  12          3.01         18.00        26.11 o                         
   1  12  12       1863.29       1768.23        63.17 o                         
   2  12  12         95.94        136.29        34.99 o                         
   3  12  12         99.00         81.94        33.60 o                         
   4  12  12        156.43         74.02        42.06 o                         
   5  12  12       1394.98       1426.74        73.27 o                         
   6  12  12         57.20          2.39        39.07 o                         
   7  12  12        459.21        413.23        48.35 o                         
  -6  13  12         27.51         48.28        45.51 o                         
  -5  13  12        127.78        108.48        51.02 o                         
  -4  13  12         19.78         15.06        45.88 o                         
  -3  13  12        368.78        325.40        55.29 o                         
  -2  13  12         77.91         58.92        43.18 o                         
  -1  13  12          1.77        -35.53        35.53 o                         
   0  13  12        397.42        385.05        43.42 o                         
   1  13  12         39.08         64.43        32.84 o                         
   2  13  12          1.50         -5.36        33.01 o                         
   3  13  12          2.37         81.63        36.13 o                         
   4  13  12        147.57        101.61        41.31 o                         
   5  13  12         65.32         46.28        40.33 o                         
  -5  14  12          0.24        -32.35        47.86 o                         
  -4  14  12        155.68        107.43        52.88 o                         
  -3  14  12         17.16        -17.83        47.99 o                         
  -2  14  12         45.01        -28.10        46.89 o                         
  -1  14  12          0.95        -21.98        41.42 o                         
   0  14  12         17.43          2.07        37.49 o                         
   1  14  12         45.93         19.64        40.03 o                         
   2  14  12          4.52        -37.36        37.36 o                         
   3  14  12          0.01        -34.87        34.87 o                         
   4  14  12          7.64        -37.34        39.06 o                         
  -2  15  12        175.71         47.31        50.11 o                         
  -1  15  12         35.66         32.37        49.78 o                         
   0  15  12         25.45        -46.04        46.04 o                         
   1  15  12          1.42        -12.06        47.65 o                         
 -11   0  13         12.31         44.43        48.04 o                         
  -9   0  13         16.46         48.31        33.72 o                         
  -7   0  13       3586.29       3076.08        69.99 o                         
  -5   0  13       2100.90       1874.76        61.38 o                         
  -3   0  13       3954.29       3573.49        69.66 o                         
  -1   0  13       2373.81       2060.72        40.38 o                         
   1   0  13       2318.79       2171.29        40.89 o                         
   3   0  13       8132.15       7403.13       127.41 o                         
   5   0  13       1708.72       1566.39        42.05 o                         
   7   0  13         55.39         64.47        28.28 o                         
   9   0  13       1420.89       1437.01        69.38 o                         
  11   0  13         40.21        -10.71        38.15 o                         
 -12   1  13        394.68        445.16        52.96 o                         
 -11   1  13         23.03        114.99        47.28 o                         
 -10   1  13         75.45         25.24        32.73 o                         
  -9   1  13        903.79        886.82        37.59 o                         
  -8   1  13        190.81        208.05        20.81 o                         
  -7   1  13       1170.77       1190.58        29.85 o                         
  -6   1  13        291.33        394.59        17.14 o                         
  -5   1  13        350.60        379.37        14.60 o                         
  -4   1  13        342.77        328.35        11.14 o                         
  -3   1  13      15471.93      14818.48       169.63 o                         
  -2   1  13        125.37        125.18        10.64 o                         
  -1   1  13       1483.42       1709.49        29.51 o                         
   0   1  13       9309.21       8786.57        97.34 o                         
   1   1  13       2133.31       1907.44        26.83 o                         
   2   1  13       5994.90       5651.44        68.61 o                         
   3   1  13       5965.26       5393.93        66.36 o                         
   4   1  13       1047.93       1023.16        24.27 o                         
   5   1  13       1457.98       1452.80        31.99 o                         
   6   1  13        223.58        205.78        18.05 o                         
   7   1  13        106.83         88.12        21.77 o                         
   8   1  13       2869.10       2647.59        63.37 o                         
   9   1  13        216.91        181.80        27.68 o                         
  10   1  13         73.72         81.12        26.64 o                         
  11   1  13        153.91        120.63        34.22 o                         
 -12   2  13         32.25         38.75        49.12 o                         
 -11   2  13         31.79         78.27        36.26 o                         
 -10   2  13         35.70        135.84        34.94 o                         
  -9   2  13        577.41        709.56        35.73 o                         
  -8   2  13        307.92        434.28        26.32 o                         
  -7   2  13        721.46        791.64        29.62 o                         
  -6   2  13        271.51        323.88        19.55 o                         
  -5   2  13       6338.13       6270.78        86.88 o                         
  -4   2  13      12940.59      12546.41       157.92 o                         
  -3   2  13        598.80        525.04        19.82 o                         
  -2   2  13      33814.51      32744.38       364.57 o                         
  -1   2  13         73.57         45.89         7.38 o                         
   0   2  13        195.83        209.62        10.27 o                         
   1   2  13          9.16         59.39         8.89 o                         
   2   2  13        321.42        221.19        12.06 o                         
   3   2  13      13371.16      13555.67       157.59 o                         
   4   2  13       9840.79       8798.95       107.03 o                         
   5   2  13        165.57        133.65        12.70 o                         
   6   2  13        109.74        116.11        17.92 o                         
   7   2  13       2041.93       1907.08        52.38 o                         
   8   2  13          0.65         35.19        23.10 o                         
   9   2  13        161.31         85.33        26.78 o                         
  10   2  13        396.73        451.20        54.61 o                         
  11   2  13         36.76         54.55        29.89 o                         
 -12   3  13        418.56        375.97        58.43 o                         
 -11   3  13         74.94         29.05        35.48 o                         
 -10   3  13        455.24        613.07        41.47 o                         
  -9   3  13        118.02        144.63        25.87 o                         
  -8   3  13         47.51         46.23        20.56 o                         
  -7   3  13         59.32         70.48        18.10 o                         
  -6   3  13       1978.31       2012.88        42.70 o                         
  -5   3  13      11633.07      11728.96       156.58 o                         
  -4   3  13        453.28        369.04        15.46 o                         
  -3   3  13       2080.52       2193.65        38.70 o                         
  -2   3  13          1.29         -2.90         7.44 o                         
  -1   3  13       1460.39       1292.51        23.86 o                         
   0   3  13        913.81        836.75        20.78 o                         
   1   3  13       4579.53       4171.71        52.63 o                         
   2   3  13       8212.32       7711.38        91.23 o                         
   3   3  13         14.80          2.38        11.70 o                         
   4   3  13          0.25         26.13        12.37 o                         
   5   3  13       1714.03       1710.05        34.90 o                         
   6   3  13        288.60        247.56        20.77 o                         
   7   3  13        958.94        985.96        38.97 o                         
   8   3  13       2578.06       2298.08        84.52 o                         
   9   3  13         25.08        -17.03        26.52 o                         
  10   3  13       1285.45       1187.90        54.48 o                         
  11   3  13         20.44          6.20        30.75 o                         
 -12   4  13         79.41         91.15        51.80 o                         
 -11   4  13        359.36        358.21        53.54 o                         
 -10   4  13          3.76          7.73        27.95 o                         
  -9   4  13        103.56        100.50        25.88 o                         
  -8   4  13        482.47        448.26        29.13 o                         
  -7   4  13        314.10        290.53        24.78 o                         
  -6   4  13         48.37         54.82        16.48 o                         
  -5   4  13        661.01        769.13        26.48 o                         
  -4   4  13        168.93        189.03        12.54 o                         
  -3   4  13        379.40        373.07        12.57 o                         
  -2   4  13       1462.26       1294.64        26.30 o                         
  -1   4  13         50.72         25.67         9.42 o                         
   0   4  13        968.69        913.35        24.82 o                         
   1   4  13        114.18        142.69        12.78 o                         
   2   4  13        184.12        162.97        10.97 o                         
   3   4  13        318.87        302.99        16.98 o                         
   4   4  13        682.88        663.95        23.37 o                         
   5   4  13         50.02         66.63        15.09 o                         
   6   4  13        125.96        153.16        19.59 o                         
   7   4  13        391.78        550.22        43.40 o                         
   8   4  13        327.42        288.11        37.21 o                         
   9   4  13         60.36         75.10        31.51 o                         
  10   4  13         11.69         -0.52        32.80 o                         
  11   4  13         16.13         44.73        35.17 o                         
 -11   5  13          1.60         12.80        42.51 o                         
 -10   5  13        607.19        545.43        41.90 o                         
  -9   5  13        802.28        657.14        37.93 o                         
  -8   5  13       1131.73       1052.24        41.07 o                         
  -7   5  13        144.82         86.76        22.21 o                         
  -6   5  13       1716.33       1618.29        41.66 o                         
  -5   5  13       1043.35        942.15        27.93 o                         
  -4   5  13        646.11        543.72        22.01 o                         
  -3   5  13        202.59        221.09        14.96 o                         
  -2   5  13         41.39          7.24         9.30 o                         
  -1   5  13        332.72        268.60        13.12 o                         
   0   5  13          9.30         38.11        10.72 o                         
   1   5  13       1775.15       1647.96        32.49 o                         
   2   5  13       1489.16       1400.84        26.68 o                         
   3   5  13        333.36        255.78        13.43 o                         
   4   5  13        511.34        495.38        19.42 o                         
   5   5  13         11.13          4.66        14.44 o                         
   6   5  13       2946.54       2566.98        56.90 o                         
   7   5  13        226.83        226.79        26.79 o                         
   8   5  13        715.02        612.95        41.42 o                         
   9   5  13          0.63         20.18        29.65 o                         
  10   5  13        107.11         46.99        34.51 o                         
  11   5  13        120.43        118.21        38.94 o                         
 -11   6  13        396.20        320.08        62.87 o                         
 -10   6  13          8.90        -37.26        40.24 o                         
  -9   6  13        917.82        863.41        51.04 o                         
  -8   6  13         80.60        101.95        24.26 o                         
  -7   6  13          0.65         -6.12        20.76 o                         
  -6   6  13        587.09        594.41        30.62 o                         
  -5   6  13       2555.78       2257.02        44.40 o                         
  -4   6  13       2911.94       2830.71        45.93 o                         
  -3   6  13        130.58        110.93        12.54 o                         
  -2   6  13        779.63        855.06        26.46 o                         
  -1   6  13        176.16        192.28        14.54 o                         
   0   6  13         10.19         25.18         9.05 o                         
   1   6  13        146.00        188.27        14.91 o                         
   2   6  13        263.96        260.19        13.70 o                         
   3   6  13       1096.85        858.10        24.32 o                         
   4   6  13         11.04         24.74        17.55 o                         
   5   6  13        997.42        981.68        37.13 o                         
   6   6  13        862.78        740.72        35.64 o                         
   7   6  13        113.72         92.91        24.82 o                         
   8   6  13        640.69        587.39        41.28 o                         
   9   6  13        148.07        100.57        33.50 o                         
  10   6  13         35.21         68.55        35.97 o                         
 -11   7  13         12.94         28.02        49.15 o                         
 -10   7  13          0.27         36.00        38.73 o                         
  -9   7  13        109.62         12.38        33.46 o                         
  -8   7  13         73.36         92.65        33.90 o                         
  -7   7  13        239.20        245.70        28.47 o                         
  -6   7  13          1.19         30.50        22.72 o                         
  -5   7  13        144.56        125.58        21.08 o                         
  -4   7  13       2751.57       2544.11        50.03 o                         
  -3   7  13       1570.16       1516.89        35.58 o                         
  -2   7  13         17.74         -8.49        14.46 o                         
  -1   7  13       3017.30       2935.23        51.69 o                         
   0   7  13          2.71         -8.30        15.58 o                         
   1   7  13       3719.44       3726.03        60.49 o                         
   2   7  13        734.31        657.94        21.85 o                         
   3   7  13       1878.27       1666.84        38.11 o                         
   4   7  13         30.39         20.74        18.17 o                         
   5   7  13       1015.01       1011.19        42.94 o                         
   6   7  13       1202.69       1219.30        47.15 o                         
   7   7  13         31.32         29.07        25.82 o                         
   8   7  13        241.24        293.35        37.05 o                         
   9   7  13        511.29        523.00        42.43 o                         
  10   7  13        119.52        146.76        48.21 o                         
 -10   8  13        115.37        145.04        43.47 o                         
  -9   8  13          0.78        -32.50        35.56 o                         
  -8   8  13        180.51        174.70        35.15 o                         
  -7   8  13         31.46        -11.44        27.07 o                         
  -6   8  13         24.54         44.43        27.98 o                         
  -5   8  13        214.79        253.34        26.65 o                         
  -4   8  13        378.93        319.21        23.71 o                         
  -3   8  13        574.66        517.46        24.27 o                         
  -2   8  13         14.49         19.02        16.58 o                         
  -1   8  13         63.86         80.37        17.27 o                         
   0   8  13          8.66         24.85        17.41 o                         
   1   8  13        427.99        456.89        24.79 o                         
   2   8  13         72.50         97.45        18.23 o                         
   3   8  13       1137.15       1212.33        37.06 o                         
   4   8  13         11.92         -4.61        20.07 o                         
   5   8  13         12.45         17.35        23.05 o                         
   6   8  13         61.73         70.70        26.08 o                         
   7   8  13          6.73          5.25        26.32 o                         
   8   8  13        113.68         83.64        35.83 o                         
   9   8  13         12.69        -12.90        31.96 o                         
 -10   9  13        274.21        201.67        48.04 o                         
  -9   9  13        476.48        439.22        56.94 o                         
  -8   9  13        330.10        302.31        39.85 o                         
  -7   9  13        145.36        210.85        34.30 o                         
  -6   9  13         30.68         58.55        29.06 o                         
  -5   9  13        177.16        111.73        29.23 o                         
  -4   9  13        643.33        679.87        31.05 o                         
  -3   9  13        820.45        870.79        31.71 o                         
  -2   9  13       2556.04       2586.47        64.74 o                         
  -1   9  13       2351.11       2223.00        53.22 o                         
   0   9  13        319.97        352.05        26.05 o                         
   1   9  13        969.21        930.19        38.71 o                         
   2   9  13        112.87         89.46        24.28 o                         
   3   9  13        308.38        359.50        29.47 o                         
   4   9  13        129.91        113.77        26.44 o                         
   5   9  13       1624.29       1513.31        57.12 o                         
   6   9  13        174.29        169.26        27.59 o                         
   7   9  13        197.63        275.17        33.94 o                         
   8   9  13         50.73         73.81        32.40 o                         
   9   9  13        399.06        255.20        39.11 o                         
  -9  10  13        186.72        137.98        47.97 o                         
  -8  10  13        228.64        280.54        46.44 o                         
  -7  10  13         13.89         32.57        32.80 o                         
  -6  10  13        177.94        191.98        36.97 o                         
  -5  10  13       1418.27       1577.90        71.35 o                         
  -4  10  13       1106.20       1189.13        56.95 o                         
  -3  10  13          1.10        -20.93        20.93 o                         
  -2  10  13        265.98        252.13        26.58 o                         
  -1  10  13        465.01        460.22        30.09 o                         
   0  10  13          4.91         -9.52        22.35 o                         
   1  10  13       2920.75       2775.84        64.53 o                         
   2  10  13        701.07        689.27        37.29 o                         
   3  10  13         26.47         79.10        25.15 o                         
   4  10  13         23.22         11.86        25.11 o                         
   5  10  13        298.28        257.35        33.58 o                         
   6  10  13        106.05        134.76        31.57 o                         
   7  10  13        372.49        392.55        38.05 o                         
   8  10  13        186.87        168.14        40.79 o                         
  -8  11  13        700.12        809.05        65.59 o                         
  -7  11  13          4.76         -1.37        35.99 o                         
  -6  11  13        415.51        385.53        44.41 o                         
  -5  11  13        793.93        763.16        51.15 o                         
  -4  11  13         17.38          1.49        31.92 o                         
  -3  11  13        126.51        119.29        32.03 o                         
  -2  11  13        470.29        561.63        36.44 o                         
  -1  11  13         67.03          2.67        25.18 o                         
   0  11  13        472.92        538.89        35.42 o                         
   1  11  13         40.47         59.48        26.11 o                         
   2  11  13          1.16        -27.11        27.11 o                         
   3  11  13       1145.36       1234.24        53.13 o                         
   4  11  13       1234.09       1192.98        53.20 o                         
   5  11  13         12.39        -33.98        33.98 o                         
   6  11  13        647.26        590.33        53.57 o                         
   7  11  13          2.00        -24.66        36.22 o                         
  -7  12  13         37.51         33.14        44.48 o                         
  -6  12  13          5.93         40.68        36.89 o                         
  -5  12  13         31.29         82.72        36.05 o                         
  -4  12  13         43.26         25.36        34.33 o                         
  -3  12  13          5.14        -16.61        39.05 o                         
  -2  12  13         22.04        -32.42        32.42 o                         
  -1  12  13         67.19        -22.35        29.14 o                         
   0  12  13         14.27         14.85        25.16 o                         
   1  12  13          0.09         36.25        28.74 o                         
   2  12  13        187.69        130.67        35.10 o                         
   3  12  13         17.84         79.65        34.39 o                         
   4  12  13         29.71         89.54        39.03 o                         
   5  12  13         91.14        130.87        42.92 o                         
   6  12  13          2.89        -35.88        35.88 o                         
  -6  13  13         20.94          4.44        44.10 o                         
  -5  13  13         31.51        -46.78        46.78 o                         
  -4  13  13          7.55        -45.08        45.08 o                         
  -3  13  13        151.55        192.30        51.25 o                         
  -2  13  13        419.56        456.21        54.61 o                         
  -1  13  13          6.62          9.50        41.49 o                         
   0  13  13        111.47         68.72        46.48 o                         
   1  13  13         24.25        -17.68        31.86 o                         
   2  13  13         17.70         57.60        35.37 o                         
   3  13  13          0.03         54.34        35.57 o                         
   4  13  13        594.97        553.34        56.80 o                         
   5  13  13         25.63         63.86        41.29 o                         
  -4  14  13        546.01        379.71        63.18 o                         
  -3  14  13          8.29        -46.77        46.77 o                         
  -2  14  13         16.89        -41.94        46.78 o                         
  -1  14  13          9.37        -10.93        41.41 o                         
   0  14  13        275.49        231.25        50.23 o                         
   1  14  13        162.75        131.63        43.49 o                         
   2  14  13        151.44        110.15        43.74 o                         
   3  14  13          6.57         15.80        38.62 o                         
   4  14  13         18.03        -33.97        43.84 o                         
  -1  15  13       1098.92       1004.34        76.14 o                         
   0  15  13          0.27        -45.96        45.96 o                         
 -12   0  14         32.25         25.27        74.80 o                         
 -10   0  14        952.35        815.54        74.46 o                         
  -8   0  14       3859.19       3831.08        94.11 o                         
  -6   0  14       3661.24       3474.10        73.18 o                         
  -4   0  14       9235.99      10086.87       181.52 o                         
  -2   0  14         50.52        162.50        13.85 o                         
   0   0  14       1812.36       1481.43        31.85 o                         
   2   0  14        347.07        605.64        22.75 o                         
   4   0  14      10856.64      10881.63       183.33 o                         
   6   0  14         36.57         48.03        28.10 o                         
   8   0  14          0.95         -0.17        31.02 o                         
  10   0  14         15.01          9.00        36.01 o                         
 -12   1  14         95.24        114.67        42.13 o                         
 -11   1  14          6.44         80.61        36.24 o                         
 -10   1  14          9.97         -2.83        32.65 o                         
  -9   1  14       1808.85       1880.73        61.28 o                         
  -8   1  14        267.51        284.14        23.86 o                         
  -7   1  14        202.76        236.17        19.16 o                         
  -6   1  14       6143.02       5447.31        72.91 o                         
  -5   1  14        788.86        674.48        22.51 o                         
  -4   1  14       2305.00       2149.88        30.23 o                         
  -3   1  14       2581.68       2811.14        39.88 o                         
  -2   1  14      14512.50      14660.45       174.12 o                         
  -1   1  14       8650.94       8472.94        94.29 o                         
   0   1  14       2388.30       2370.49        32.83 o                         
   1   1  14      21127.26      20052.97       208.01 o                         
   2   1  14        377.90        321.53        13.26 o                         
   3   1  14       2362.06       2372.13        35.69 o                         
   4   1  14       2807.20       2752.60        40.00 o                         
   5   1  14       5521.78       5238.15        71.72 o                         
   6   1  14       1353.71       1417.72        38.30 o                         
   7   1  14        569.55        572.68        36.70 o                         
   8   1  14       1691.17       1824.57        63.85 o                         
   9   1  14        206.71        186.96        27.21 o                         
  10   1  14         11.32        -15.04        26.15 o                         
  11   1  14          1.16         76.40        30.24 o                         
 -12   2  14          3.37         25.36        49.97 o                         
 -11   2  14         15.56         91.45        36.32 o                         
 -10   2  14         95.28        136.03        35.26 o                         
  -9   2  14        182.10        393.96        34.66 o                         
  -8   2  14         40.55        126.78        25.80 o                         
  -7   2  14        649.41        634.65        27.75 o                         
  -6   2  14          5.12          7.01        14.07 o                         
  -5   2  14         18.25         -2.04        10.52 o                         
  -4   2  14        217.35        236.58        17.26 o                         
  -3   2  14        159.18        149.94        14.43 o                         
  -2   2  14         79.88        112.34        14.15 o                         
  -1   2  14       1410.66       1334.61        22.65 o                         
   0   2  14        363.28        308.66        12.21 o                         
   1   2  14       1153.97       1202.68        21.36 o                         
   2   2  14         11.05         27.73         9.85 o                         
   3   2  14        288.73        296.92        12.96 o                         
   4   2  14         30.87         81.25        12.01 o                         
   5   2  14        282.51        265.73        16.76 o                         
   6   2  14        519.99        542.23        28.27 o                         
   7   2  14        231.46        310.40        25.69 o                         
   8   2  14        110.87         95.20        24.27 o                         
   9   2  14         20.73         27.00        26.77 o                         
  10   2  14        229.00        226.51        33.51 o                         
  11   2  14         54.80         49.15        30.23 o                         
 -12   3  14         28.35         57.67        46.87 o                         
 -11   3  14        154.33        229.31        41.42 o                         
 -10   3  14       2481.84       2382.67        76.82 o                         
  -9   3  14         31.24         59.81        25.40 o                         
  -8   3  14        304.82        430.40        28.50 o                         
  -7   3  14       1057.51       1002.97        36.38 o                         
  -6   3  14       1510.23       1481.76        37.46 o                         
  -5   3  14       7927.90       7473.90       100.96 o                         
  -4   3  14       4791.89       4323.58        67.18 o                         
  -3   3  14       1093.20       1236.27        29.14 o                         
  -2   3  14       1317.24       1322.26        23.79 o                         
  -1   3  14       2600.34       2380.82        35.79 o                         
   0   3  14         43.88         58.50        10.58 o                         
   1   3  14       5054.73       4802.94        59.39 o                         
   2   3  14       2871.02       2906.18        39.96 o                         
   3   3  14         16.62          7.64        11.37 o                         
   4   3  14        235.77        297.52        17.51 o                         
   5   3  14       3283.46       3048.37        49.78 o                         
   6   3  14        330.52        257.40        25.07 o                         
   7   3  14        633.59        646.54        31.95 o                         
   8   3  14        500.28        554.92        37.23 o                         
   9   3  14        880.92        846.72        46.21 o                         
  10   3  14         54.10         94.68        31.62 o                         
  11   3  14        183.73        157.83        43.91 o                         
 -12   4  14        129.41        135.13        46.96 o                         
 -11   4  14          0.60         53.53        62.74 o                         
 -10   4  14          0.06         -9.95        32.78 o                         
  -9   4  14         43.34         97.56        26.19 o                         
  -8   4  14       1431.40       1300.29        43.63 o                         
  -7   4  14        347.34        368.15        28.75 o                         
  -6   4  14        888.91        925.52        31.12 o                         
  -5   4  14       1063.52       1240.84        33.05 o                         
  -4   4  14       7433.08       7734.14        99.20 o                         
  -3   4  14       1112.39       1141.74        23.43 o                         
  -2   4  14       2254.46       1976.48        32.40 o                         
  -1   4  14       1713.45       1569.58        29.31 o                         
   0   4  14        490.24        472.15        16.68 o                         
   1   4  14        201.54        203.59        13.86 o                         
   2   4  14        870.33        898.25        19.29 o                         
   3   4  14       3864.72       3670.23        57.08 o                         
   4   4  14        226.85        225.98        17.04 o                         
   5   4  14       1625.84       1625.75        47.30 o                         
   6   4  14       2847.66       2596.07        59.58 o                         
   7   4  14         38.04         64.28        24.33 o                         
   8   4  14         73.74         98.10        29.15 o                         
   9   4  14        652.38        672.04        47.38 o                         
  10   4  14         39.98          8.28        34.52 o                         
  11   4  14        246.72        201.24        41.37 o                         
 -11   5  14        100.60         82.50        54.94 o                         
 -10   5  14         97.71        148.78        35.94 o                         
  -9   5  14        208.76        198.03        29.25 o                         
  -8   5  14         33.30         33.14        21.73 o                         
  -7   5  14        279.07        212.67        24.32 o                         
  -6   5  14        186.21        161.79        21.83 o                         
  -5   5  14          0.78         10.62        13.10 o                         
  -4   5  14         33.20         79.01        17.80 o                         
  -3   5  14        742.39        702.74        19.97 o                         
  -2   5  14         16.23         21.72        11.08 o                         
  -1   5  14       1733.13       1621.71        33.24 o                         
   0   5  14        506.18        484.27        18.24 o                         
   1   5  14        464.04        449.04        18.81 o                         
   2   5  14        194.78        105.72        13.40 o                         
   3   5  14         40.85         51.34        10.75 o                         
   4   5  14         64.96         62.70        13.07 o                         
   5   5  14         48.68         41.22        16.94 o                         
   6   5  14        206.30        214.98        30.78 o                         
   7   5  14        238.76        243.84        27.05 o                         
   8   5  14        186.28        208.43        30.06 o                         
   9   5  14        268.34        247.62        36.81 o                         
  10   5  14        183.50        165.21        39.43 o                         
 -11   6  14          1.05        -46.75        46.75 o                         
 -10   6  14          3.07          6.35        38.83 o                         
  -9   6  14        202.33        211.81        41.04 o                         
  -8   6  14         64.75        169.43        26.61 o                         
  -7   6  14          1.19          2.73        20.69 o                         
  -6   6  14         32.90         21.86        19.26 o                         
  -5   6  14         43.80         94.10        15.80 o                         
  -4   6  14          0.02         -9.33        13.64 o                         
  -3   6  14        303.56        296.32        15.92 o                         
  -2   6  14        511.16        503.95        21.60 o                         
  -1   6  14        113.87        153.64        17.01 o                         
   0   6  14        143.04        180.78        13.75 o                         
   1   6  14       1112.33       1098.88        28.39 o                         
   2   6  14         43.88         18.89        12.73 o                         
   3   6  14        197.92        175.36        16.51 o                         
   4   6  14        337.19        322.83        23.71 o                         
   5   6  14        219.97        195.12        23.97 o                         
   6   6  14        147.96        174.13        25.03 o                         
   7   6  14        510.25        580.33        37.05 o                         
   8   6  14         88.46        142.92        31.89 o                         
   9   6  14         33.14         15.55        31.32 o                         
  10   6  14         67.37         63.78        37.74 o                         
 -11   7  14        160.87        121.87        56.08 o                         
 -10   7  14          0.56         -5.84        38.23 o                         
  -9   7  14          9.31         51.51        34.33 o                         
  -8   7  14        291.31        273.59        36.36 o                         
  -7   7  14        765.00        745.51        37.92 o                         
  -6   7  14       1843.18       1972.77        54.86 o                         
  -5   7  14        845.93        807.84        36.07 o                         
  -4   7  14        545.02        569.59        26.80 o                         
  -3   7  14        943.85        882.65        28.33 o                         
  -2   7  14        303.48        276.79        19.71 o                         
  -1   7  14       2914.30       2817.55        50.44 o                         
   0   7  14       1884.57       1893.16        44.27 o                         
   1   7  14       4524.00       4535.44        70.44 o                         
   2   7  14        182.09        172.12        16.14 o                         
   3   7  14          0.75          8.49        16.46 o                         
   4   7  14        862.03        894.96        36.11 o                         
   5   7  14        140.87        125.29        25.83 o                         
   6   7  14        168.39        168.09        28.94 o                         
   7   7  14          0.57         32.78        25.62 o                         
   8   7  14         56.30         69.33        30.31 o                         
   9   7  14        228.91        237.12        37.51 o                         
  10   7  14         18.89         16.83        42.23 o                         
 -10   8  14         76.75         62.48        41.89 o                         
  -9   8  14         45.22         42.92        33.58 o                         
  -8   8  14         10.95         -2.04        30.55 o                         
  -7   8  14        321.25        284.42        34.83 o                         
  -6   8  14         54.64         98.38        26.31 o                         
  -5   8  14       2680.92       2520.89        60.69 o                         
  -4   8  14        787.72        789.11        32.19 o                         
  -3   8  14       2463.22       2233.86        51.63 o                         
  -2   8  14        505.43        446.85        24.10 o                         
  -1   8  14       2401.87       2348.29        52.05 o                         
   0   8  14        851.89        866.58        39.38 o                         
   1   8  14        348.46        363.57        23.77 o                         
   2   8  14       2392.77       2211.16        47.49 o                         
   3   8  14       2621.33       2571.41        57.73 o                         
   4   8  14        596.67        554.13        31.58 o                         
   5   8  14        645.98        613.60        35.95 o                         
   6   8  14        329.70        268.10        31.02 o                         
   7   8  14        129.43        121.90        30.49 o                         
   8   8  14        358.79        257.32        37.77 o                         
   9   8  14          8.92         20.91        31.56 o                         
 -10   9  14        122.01        120.36        42.41 o                         
  -9   9  14        133.49        152.47        47.43 o                         
  -8   9  14         43.13         14.60        37.83 o                         
  -7   9  14        373.82        335.89        37.91 o                         
  -6   9  14         44.54         78.70        29.95 o                         
  -5   9  14        716.64        655.39        37.63 o                         
  -4   9  14        643.14        681.34        34.37 o                         
  -3   9  14         72.93         37.27        19.03 o                         
  -2   9  14       1707.31       1692.52        58.83 o                         
  -1   9  14       1292.87       1300.81        43.05 o                         
   0   9  14         15.76         11.29        19.09 o                         
   1   9  14        241.67        315.54        28.34 o                         
   2   9  14        142.21        159.00        25.78 o                         
   3   9  14        416.06        393.92        30.59 o                         
   4   9  14       1338.46       1267.39        48.18 o                         
   5   9  14          4.63         -3.73        26.26 o                         
   6   9  14         15.53        -26.19        26.19 o                         
   7   9  14          0.46         20.32        28.92 o                         
   8   9  14         55.08         87.87        33.87 o                         
   9   9  14          5.29         45.13        35.09 o                         
  -9  10  14         94.15         24.19        56.51 o                         
  -8  10  14        346.70        313.50        46.04 o                         
  -7  10  14          1.19         26.08        33.81 o                         
  -6  10  14         31.49          5.44        31.42 o                         
  -5  10  14          0.13         30.25        36.30 o                         
  -4  10  14        279.08        208.92        33.93 o                         
  -3  10  14        380.84        379.58        30.68 o                         
  -2  10  14         54.55         15.31        22.30 o                         
  -1  10  14         81.03         22.51        23.78 o                         
   0  10  14          4.64        -14.54        26.59 o                         
   1  10  14         67.01         91.44        24.65 o                         
   2  10  14          0.20         -6.17        26.28 o                         
   3  10  14        110.37        132.38        26.92 o                         
   4  10  14        282.88        222.38        31.10 o                         
   5  10  14         33.88         78.30        35.88 o                         
   6  10  14        417.21        495.58        41.02 o                         
   7  10  14          0.74        -28.92        28.92 o                         
   8  10  14        182.08        176.39        39.64 o                         
  -8  11  14         86.12        147.26        48.36 o                         
  -7  11  14        527.98        481.75        49.45 o                         
  -6  11  14         67.38         34.34        34.36 o                         
  -5  11  14          6.22         34.70        35.20 o                         
  -4  11  14        622.50        592.17        46.16 o                         
  -3  11  14        172.00        174.28        38.83 o                         
  -2  11  14        313.67        332.56        32.89 o                         
  -1  11  14          7.03        -23.89        23.89 o                         
   0  11  14          4.71          9.58        24.14 o                         
   1  11  14        222.67        244.04        30.40 o                         
   2  11  14          5.14        -27.16        27.16 o                         
   3  11  14        527.02        572.48        40.55 o                         
   4  11  14         63.03         50.19        29.32 o                         
   5  11  14          0.91        -26.01        28.71 o                         
   6  11  14        355.07        417.53        50.39 o                         
   7  11  14         76.11         79.36        37.57 o                         
  -7  12  14         10.85         36.40        42.21 o                         
  -6  12  14        768.86        811.35        95.94 o                         
  -5  12  14        614.52        656.48        53.33 o                         
  -4  12  14         82.88        -13.38        34.38 o                         
  -3  12  14       1804.07       1771.29        82.04 o                         
  -2  12  14         66.01         32.58        34.24 o                         
  -1  12  14        103.33         52.66        30.06 o                         
   0  12  14         42.52         42.47        27.44 o                         
   1  12  14        516.11        546.70        38.19 o                         
   2  12  14        498.85        579.54        45.28 o                         
   3  12  14       1396.80       1511.81        65.49 o                         
   4  12  14        200.61        138.80        41.42 o                         
   5  12  14        600.33        469.77        51.60 o                         
   6  12  14          0.15        -19.76        38.67 o                         
  -6  13  14         95.43         39.15        39.64 o                         
  -5  13  14         52.27         99.41        45.34 o                         
  -4  13  14        168.72        109.20        49.60 o                         
  -3  13  14        173.34         99.23        49.38 o                         
  -2  13  14        836.07        859.45        69.29 o                         
  -1  13  14         16.70        -39.47        39.47 o                         
   0  13  14          0.25          0.73        42.34 o                         
   1  13  14          7.60        -31.52        31.52 o                         
   2  13  14          1.00        -33.68        33.68 o                         
   3  13  14        316.33        299.86        49.64 o                         
   4  13  14         83.42         60.36        46.14 o                         
   5  13  14         12.73        -37.88        38.18 o                         
  -4  14  14          7.86        -46.67        47.92 o                         
  -3  14  14          6.03        -62.51        62.51 o                         
  -2  14  14         55.05         79.17        51.78 o                         
  -1  14  14         85.12        143.71        47.88 o                         
   0  14  14         38.83         45.91        42.00 o                         
   1  14  14        187.36        143.63        43.77 o                         
   2  14  14          6.31         -2.01        40.31 o                         
   3  14  14          9.56         15.17        38.46 o                         
 -11   0  15        495.00        582.59        71.65 o                         
  -9   0  15       1187.85       1314.34        65.75 o                         
  -7   0  15       3504.81       2947.24        68.37 o                         
  -5   0  15       4753.00       4015.92        79.41 o                         
  -3   0  15        929.37        973.80        55.25 o                         
  -1   0  15         63.49          9.95        13.19 o                         
   1   0  15       1581.04       1512.95        32.75 o                         
   3   0  15       4890.76       4675.66        87.44 o                         
   5   0  15        739.89        680.28        30.77 o                         
   7   0  15        350.14        444.43        39.81 o                         
   9   0  15         40.61         37.66        34.88 o                         
  11   0  15        152.82        153.58        49.66 o                         
 -12   1  15         38.48          1.34        38.80 o                         
 -11   1  15        326.12        445.50        60.58 o                         
 -10   1  15         31.21         20.27        31.93 o                         
  -9   1  15        642.87        828.96        39.80 o                         
  -8   1  15          0.63        142.02        22.38 o                         
  -7   1  15       1376.02       1193.43        32.76 o                         
  -6   1  15        118.39        170.77        13.98 o                         
  -5   1  15         52.71         87.62         9.15 o                         
  -4   1  15         27.30         22.05         7.19 o                         
  -3   1  15       1951.93       1660.15        27.99 o                         
  -2   1  15      13471.21      13439.71       149.93 o                         
  -1   1  15       9534.65       9521.43       105.40 o                         
   0   1  15          6.43         42.74        10.69 o                         
   1   1  15        731.46        864.21        19.40 o                         
   2   1  15        317.52        377.82        14.48 o                         
   3   1  15       2404.39       2220.69        33.44 o                         
   4   1  15        302.42        410.96        17.17 o                         
   5   1  15       2536.09       2491.93        41.87 o                         
   6   1  15        898.32       1085.67        38.97 o                         
   7   1  15        157.49        219.41        24.04 o                         
   8   1  15          8.24         47.16        22.69 o                         
   9   1  15       1128.76       1021.19        42.74 o                         
  10   1  15        207.49        231.27        32.81 o                         
  11   1  15         80.43         93.69        31.35 o                         
 -12   2  15        301.33        312.33        49.14 o                         
 -11   2  15       1194.57       1228.68        65.86 o                         
 -10   2  15        496.44        559.67        44.16 o                         
  -9   2  15       6055.35       5304.66       115.75 o                         
  -8   2  15       3059.24       2983.06        59.24 o                         
  -7   2  15        788.08        813.81        32.41 o                         
  -6   2  15        678.61        706.05        25.87 o                         
  -5   2  15        222.18        251.56        14.17 o                         
  -4   2  15       1011.89       1026.02        29.72 o                         
  -3   2  15       1198.20       1633.66        33.01 o                         
  -2   2  15       4032.03       3224.01        45.47 o                         
  -1   2  15      18323.27      17899.31       186.30 o                         
   0   2  15       8273.07       8009.11        88.02 o                         
   1   2  15          2.40         -1.01         9.22 o                         
   2   2  15        231.42        334.12        14.31 o                         
   3   2  15         62.44         66.54         9.64 o                         
   4   2  15       5899.98       5348.27        70.74 o                         
   5   2  15        162.26        101.16        14.89 o                         
   6   2  15       5116.35       4497.45        73.39 o                         
   7   2  15       2226.18       2285.08        56.59 o                         
   8   2  15        446.93        455.34        32.26 o                         
   9   2  15          3.60          4.40        27.97 o                         
  10   2  15        147.44         78.99        29.40 o                         
  11   2  15        281.11        363.18        37.96 o                         
 -12   3  15        186.49        118.28        49.37 o                         
 -11   3  15        660.22        695.23        53.42 o                         
 -10   3  15        652.74        718.82        46.67 o                         
  -9   3  15        439.81        396.06        31.75 o                         
  -8   3  15       2622.69       2484.77        57.21 o                         
  -7   3  15        153.81         99.99        20.77 o                         
  -6   3  15       1590.45       1467.47        37.52 o                         
  -5   3  15          3.05         17.26        12.90 o                         
  -4   3  15         32.95         45.40        14.80 o                         
  -3   3  15       1283.24       1181.60        28.98 o                         
  -2   3  15       1865.23       1820.93        26.58 o                         
  -1   3  15       1409.41       1311.02        25.25 o                         
   0   3  15       1095.20       1091.52        22.66 o                         
   1   3  15       1305.00       1435.14        25.06 o                         
   2   3  15        969.57        994.87        21.55 o                         
   3   3  15         43.04        279.16        16.65 o                         
   4   3  15       1420.14       1386.98        34.70 o                         
   5   3  15        110.46         86.01        15.73 o                         
   6   3  15         12.86         22.21        16.89 o                         
   7   3  15         51.85         21.53        20.59 o                         
   8   3  15         74.04        127.33        29.09 o                         
   9   3  15         64.82         74.06        32.11 o                         
  10   3  15        246.20        220.24        35.66 o                         
  11   3  15         47.16         39.78        44.38 o                         
 -11   4  15         72.40         51.35        48.04 o                         
 -10   4  15          8.88         77.26        38.74 o                         
  -9   4  15         59.93         98.60        25.87 o                         
  -8   4  15          9.88         56.91        26.87 o                         
  -7   4  15        190.93        242.85        25.07 o                         
  -6   4  15        119.47        142.50        21.01 o                         
  -5   4  15        354.54        375.16        20.05 o                         
  -4   4  15          0.87         42.46        17.54 o                         
  -3   4  15         12.68         29.19         9.30 o                         
  -2   4  15        212.57        218.18        12.29 o                         
  -1   4  15          5.95         14.54        11.45 o                         
   0   4  15       3444.29       2935.62        45.41 o                         
   1   4  15          2.53        -10.02        10.02 o                         
   2   4  15          3.71          8.02         8.19 o                         
   3   4  15        330.25        366.82        17.08 o                         
   4   4  15         60.99        105.22        15.59 o                         
   5   4  15        515.82        461.61        22.77 o                         
   6   4  15        358.12        331.08        23.42 o                         
   7   4  15        179.22        194.68        27.60 o                         
   8   4  15          1.60        -14.36        27.05 o                         
   9   4  15        400.34        485.54        41.93 o                         
  10   4  15         27.10        -23.03        31.99 o                         
  11   4  15         16.00        -20.30        35.67 o                         
 -11   5  15        107.10         25.11        51.08 o                         
 -10   5  15        394.39        336.83        41.32 o                         
  -9   5  15        615.62        550.75        36.44 o                         
  -8   5  15         86.07         73.37        23.74 o                         
  -7   5  15         11.77         -2.31        20.28 o                         
  -6   5  15         11.19         16.19        19.04 o                         
  -5   5  15        191.24        240.29        17.48 o                         
  -4   5  15        292.47        370.10        19.32 o                         
  -3   5  15        615.90        680.63        20.45 o                         
  -2   5  15        947.11       1093.19        25.60 o                         
  -1   5  15        542.31        550.39        20.69 o                         
   0   5  15        248.49        238.69        14.67 o                         
   1   5  15        224.83        235.16        15.41 o                         
   2   5  15       1849.67       1927.60        37.12 o                         
   3   5  15         21.66         47.59        11.12 o                         
   4   5  15        869.17        786.58        24.74 o                         
   5   5  15         44.08         60.35        20.90 o                         
   6   5  15        370.40        318.88        27.33 o                         
   7   5  15        503.58        481.64        32.06 o                         
   8   5  15        941.34        924.85        45.35 o                         
   9   5  15         67.39         79.55        34.31 o                         
  10   5  15         38.98         38.86        36.06 o                         
 -11   6  15         24.86         79.76        53.60 o                         
 -10   6  15        441.18        529.00        52.61 o                         
  -9   6  15        959.43        908.72        52.62 o                         
  -8   6  15       1196.66       1194.65        59.76 o                         
  -7   6  15        214.99        199.70        25.36 o                         
  -6   6  15        594.77        748.28        47.73 o                         
  -5   6  15         84.25         83.22        19.58 o                         
  -4   6  15       2028.58       1995.70        39.93 o                         
  -3   6  15       4211.38       4158.97        59.97 o                         
  -2   6  15        895.34        911.40        22.76 o                         
  -1   6  15       4423.89       4197.93        61.41 o                         
   0   6  15       3142.42       3457.78        53.33 o                         
   1   6  15        375.26        284.73        17.66 o                         
   2   6  15       3198.50       3156.97        51.62 o                         
   3   6  15        620.08        679.81        22.39 o                         
   4   6  15        111.42        115.70        20.28 o                         
   5   6  15       1237.19       1063.59        39.79 o                         
   6   6  15       2936.43       2698.51        64.45 o                         
   7   6  15          0.02          2.09        25.39 o                         
   8   6  15       1338.35       1320.22        71.59 o                         
   9   6  15        191.67        238.15        38.12 o                         
  10   6  15         17.14        -20.74        35.02 o                         
 -10   7  15         43.14         35.47        37.94 o                         
  -9   7  15        142.69        149.41        37.38 o                         
  -8   7  15        368.72        397.45        38.48 o                         
  -7   7  15        520.67        407.97        32.95 o                         
  -6   7  15        430.16        430.07        32.16 o                         
  -5   7  15         38.84        -13.01        21.84 o                         
  -4   7  15        500.09        477.30        25.61 o                         
  -3   7  15         50.28         30.18        15.65 o                         
  -2   7  15          2.29         -9.27        14.56 o                         
  -1   7  15        561.27        531.02        26.06 o                         
   0   7  15        502.29        508.21        22.35 o                         
   1   7  15          1.01         -1.02        13.53 o                         
   2   7  15         95.86        109.38        15.45 o                         
   3   7  15        468.66        501.50        25.74 o                         
   4   7  15        521.79        471.42        29.31 o                         
   5   7  15        950.77        926.35        43.78 o                         
   6   7  15          1.61         -4.62        23.52 o                         
   7   7  15         28.88         26.44        26.45 o                         
   8   7  15         33.53         59.64        30.02 o                         
   9   7  15        175.23        126.28        38.31 o                         
  10   7  15          5.89        -34.78        34.78 o                         
 -10   8  15        176.09        182.93        44.13 o                         
  -9   8  15         43.55         76.66        34.40 o                         
  -8   8  15         27.64        -21.32        31.59 o                         
  -7   8  15          0.19        -26.07        26.07 o                         
  -6   8  15        289.31        229.46        29.52 o                         
  -5   8  15         45.98         88.25        25.00 o                         
  -4   8  15        253.58        191.09        24.41 o                         
  -3   8  15          4.11         -5.21        16.20 o                         
  -2   8  15        141.60        102.79        20.31 o                         
  -1   8  15         85.40        105.30        20.03 o                         
   0   8  15         41.17         42.86        18.42 o                         
   1   8  15         18.68         30.37        17.87 o                         
   2   8  15        381.91        336.32        25.67 o                         
   3   8  15         52.44         41.83        20.29 o                         
   4   8  15         77.65         46.02        21.90 o                         
   5   8  15        136.16        155.27        27.49 o                         
   6   8  15        579.32        586.44        37.10 o                         
   7   8  15         59.03         15.89        30.83 o                         
   8   8  15        106.18        113.91        33.27 o                         
   9   8  15          4.78        -32.36        32.36 o                         
  -9   9  15        170.71        249.78        47.87 o                         
  -8   9  15         91.74         42.30        34.29 o                         
  -7   9  15        156.60         89.38        32.55 o                         
  -6   9  15       1270.31       1259.02        56.55 o                         
  -5   9  15        474.41        462.34        34.98 o                         
  -4   9  15        755.12        727.53        36.26 o                         
  -3   9  15        241.40        264.97        26.41 o                         
  -2   9  15        471.17        451.53        29.43 o                         
  -1   9  15         80.35         53.98        21.37 o                         
   0   9  15       1059.62       1237.45        47.60 o                         
   1   9  15         36.64         33.94        23.37 o                         
   2   9  15        120.99        120.43        24.46 o                         
   3   9  15        311.05        291.34        29.05 o                         
   4   9  15         83.98        113.61        27.19 o                         
   5   9  15        604.52        542.50        41.58 o                         
   6   9  15        233.43        254.48        32.83 o                         
   7   9  15        556.09        611.52        49.08 o                         
   8   9  15         88.32        134.11        36.80 o                         
   9   9  15        446.27        482.71        47.08 o                         
  -9  10  15         71.42         64.38        45.10 o                         
  -8  10  15         84.85         65.19        37.40 o                         
  -7  10  15        366.24        388.91        42.83 o                         
  -6  10  15       1301.12       1174.06        57.32 o                         
  -5  10  15       3050.52       2951.53        82.51 o                         
  -4  10  15       1287.20       1089.89        58.14 o                         
  -3  10  15        272.36        213.62        28.18 o                         
  -2  10  15        775.12        803.29        37.13 o                         
  -1  10  15         55.63         75.80        25.48 o                         
   0  10  15       1215.18       1174.40        46.65 o                         
   1  10  15       1193.28       1327.45        48.48 o                         
   2  10  15       1447.91       1307.50        57.12 o                         
   3  10  15         40.36         59.21        25.88 o                         
   4  10  15        540.36        501.18        38.37 o                         
   5  10  15         52.84         10.15        31.94 o                         
   6  10  15        326.45        333.43        38.12 o                         
   7  10  15        813.90        686.73        44.70 o                         
   8  10  15        393.67        399.07        41.59 o                         
  -8  11  15         81.54        116.87        47.09 o                         
  -7  11  15        189.28        164.41        42.52 o                         
  -6  11  15         11.01        -12.45        33.36 o                         
  -5  11  15         42.18         97.73        37.51 o                         
  -4  11  15        135.50        134.79        36.57 o                         
  -3  11  15         60.14         57.43        34.23 o                         
  -2  11  15        283.02        217.52        33.00 o                         
  -1  11  15         88.06         97.26        42.17 o                         
   0  11  15        436.32        492.76        35.32 o                         
   1  11  15         20.14          1.53        24.90 o                         
   2  11  15         58.02         36.82        28.25 o                         
   3  11  15         16.77         50.32        30.84 o                         
   4  11  15        630.37        546.26        41.24 o                         
   5  11  15        122.60        144.98        33.67 o                         
   6  11  15         75.56         63.92        41.01 o                         
   7  11  15         68.62         92.88        45.90 o                         
  -7  12  15         63.53        239.21        48.52 o                         
  -6  12  15         98.36         89.82        39.85 o                         
  -5  12  15          4.05         30.17        36.38 o                         
  -4  12  15          0.44        -36.27        36.27 o                         
  -3  12  15         12.51         69.79        40.86 o                         
  -2  12  15          9.30         38.71        39.06 o                         
  -1  12  15         13.01        -20.38        26.47 o                         
   0  12  15         31.01         46.34        27.98 o                         
   1  12  15        256.23        232.85        33.93 o                         
   2  12  15         16.29         -1.21        30.63 o                         
   3  12  15         74.79         94.22        35.39 o                         
   4  12  15         32.18        -12.88        36.99 o                         
   5  12  15        107.40        135.33        51.04 o                         
   6  12  15         15.74        -43.23        43.23 o                         
  -6  13  15         22.35         34.72        40.07 o                         
  -5  13  15         25.92         16.93        42.19 o                         
  -4  13  15         34.31        -10.29        41.15 o                         
  -3  13  15         34.90        -46.93        46.93 o                         
  -2  13  15        265.51        240.78        52.21 o                         
  -1  13  15        296.63        333.64        54.30 o                         
   0  13  15        148.46        158.88        37.83 o                         
   1  13  15        251.83        221.41        38.76 o                         
   2  13  15         57.82         33.76        35.58 o                         
   3  13  15         44.12         75.52        38.51 o                         
   4  13  15         81.23        102.06        43.37 o                         
   5  13  15        114.76         54.08        47.90 o                         
  -4  14  15         26.39        -50.66        50.66 o                         
  -3  14  15         86.65         -5.94        49.76 o                         
  -2  14  15         57.39         -3.89        48.37 o                         
  -1  14  15          8.42        -47.35        47.35 o                         
   0  14  15       1206.91       1037.62        72.83 o                         
   1  14  15        266.52        214.76        46.10 o                         
   2  14  15       1160.09       1128.03        64.23 o                         
   3  14  15         67.09         85.92        39.95 o                         
 -12   0  16         62.81         33.40        61.13 o                         
 -10   0  16       1231.99        996.65        79.67 o                         
  -8   0  16       2637.13       2178.28        86.35 o                         
  -6   0  16        243.86        257.87        22.53 o                         
  -4   0  16      22628.94      21069.42       337.34 o                         
  -2   0  16      24528.60      26238.84       392.08 o                         
   0   0  16        374.94        578.40        23.60 o                         
   2   0  16      34437.51      33334.13       496.77 o                         
   4   0  16       3679.90       3477.16        71.68 o                         
   6   0  16        105.11        178.74        30.08 o                         
   8   0  16        207.62        366.32        54.57 o                         
  10   0  16          9.69         35.50        38.35 o                         
 -12   1  16        166.49        161.56        42.02 o                         
 -11   1  16         99.70         34.16        36.85 o                         
 -10   1  16        193.58        324.76        40.09 o                         
  -9   1  16       1125.21       1188.38        47.27 o                         
  -8   1  16       3545.94       3688.46        69.69 o                         
  -7   1  16          8.98        175.98        24.81 o                         
  -6   1  16        804.60        792.64        24.46 o                         
  -5   1  16       3207.84       2820.46        40.50 o                         
  -4   1  16        958.54        884.79        21.29 o                         
  -3   1  16        895.77        771.88        20.40 o                         
  -2   1  16        394.24        444.99        14.31 o                         
  -1   1  16       3815.80       4291.41        56.51 o                         
   0   1  16       2270.25       2314.25        32.49 o                         
   1   1  16       8713.07       7686.16        83.68 o                         
   2   1  16       1045.91        916.76        21.20 o                         
   3   1  16        673.55        630.74        18.70 o                         
   4   1  16          4.52         22.79        11.51 o                         
   5   1  16        180.15        140.95        14.51 o                         
   6   1  16         49.68         40.08        16.73 o                         
   7   1  16       1534.98       1223.47        41.79 o                         
   8   1  16         31.89         85.73        24.24 o                         
   9   1  16       1301.57       1195.29        45.96 o                         
  10   1  16         18.88         22.23        27.58 o                         
  11   1  16        225.63        222.69        35.95 o                         
 -12   2  16         16.12         -7.70        48.30 o                         
 -11   2  16        352.09        362.49        46.30 o                         
 -10   2  16         26.24         71.10        31.27 o                         
  -9   2  16        152.42        303.01        31.29 o                         
  -8   2  16       1455.69       1405.65        46.35 o                         
  -7   2  16       2091.10       1957.51        47.04 o                         
  -6   2  16        166.35        209.62        18.37 o                         
  -5   2  16         38.13         89.74        16.76 o                         
  -4   2  16        283.20        359.46        20.09 o                         
  -3   2  16        148.39        133.01        10.35 o                         
  -2   2  16       1799.38       1911.77        33.82 o                         
  -1   2  16       1067.14       1063.89        21.66 o                         
   0   2  16        966.05        965.96        20.45 o                         
   1   2  16        488.51        535.42        16.31 o                         
   2   2  16        515.53        481.55        16.43 o                         
   3   2  16        927.77        980.68        22.11 o                         
   4   2  16       1018.13        936.41        25.08 o                         
   5   2  16        968.20        850.00        24.84 o                         
   6   2  16        169.98        200.85        20.64 o                         
   7   2  16         87.54        127.05        23.31 o                         
   8   2  16        152.71        158.93        26.35 o                         
   9   2  16        240.08        190.77        31.46 o                         
  10   2  16          2.59         13.12        28.35 o                         
  11   2  16         32.43         66.99        34.82 o                         
 -12   3  16         19.38        100.05        45.94 o                         
 -11   3  16        436.27        482.38        48.33 o                         
 -10   3  16        365.46        470.82        41.91 o                         
  -9   3  16        159.56        193.95        28.42 o                         
  -8   3  16        715.83        739.08        34.93 o                         
  -7   3  16       1476.77       1389.61        42.75 o                         
  -6   3  16         12.46         23.85        18.07 o                         
  -5   3  16        182.57        229.60        20.24 o                         
  -4   3  16        731.10        615.49        24.78 o                         
  -3   3  16          7.36          5.70        12.65 o                         
  -2   3  16       1743.40       1829.41        26.80 o                         
  -1   3  16       5748.31       5178.82        66.49 o                         
   0   3  16       3611.63       3800.00        49.66 o                         
   1   3  16       3962.06       3837.41        46.95 o                         
   2   3  16       2514.77       2452.13        35.56 o                         
   3   3  16        450.10        395.67        15.95 o                         
   4   3  16        119.11        119.65        15.66 o                         
   5   3  16         19.09         29.82        14.94 o                         
   6   3  16       1524.45       1457.47        52.69 o                         
   7   3  16         48.73         70.63        21.70 o                         
   8   3  16        380.20        354.62        34.06 o                         
   9   3  16        185.92        181.65        32.80 o                         
  10   3  16          3.38        -31.89        31.89 o                         
  11   3  16          3.21        -11.10        32.17 o                         
 -11   4  16        738.43        743.81        55.89 o                         
 -10   4  16        466.14        426.97        40.73 o                         
  -9   4  16        741.21        878.91        45.38 o                         
  -8   4  16        219.32        239.89        26.10 o                         
  -7   4  16       1150.84       1195.30        41.61 o                         
  -6   4  16       2722.45       2458.52        53.99 o                         
  -5   4  16       5007.95       4773.91        79.91 o                         
  -4   4  16         89.53        157.91        17.57 o                         
  -3   4  16      11852.19      11171.64       137.78 o                         
  -2   4  16        404.76        370.18        14.92 o                         
  -1   4  16          2.12         13.92        11.50 o                         
   0   4  16         17.28         38.22        11.42 o                         
   1   4  16        725.29        784.83        22.06 o                         
   2   4  16        195.86        229.21        12.41 o                         
   3   4  16        380.96        290.03        14.07 o                         
   4   4  16       2795.30       2490.13        46.17 o                         
   5   4  16       1695.85       1714.86        42.81 o                         
   6   4  16        107.11        126.76        27.05 o                         
   7   4  16       2488.26       2256.13        60.76 o                         
   8   4  16        686.51        555.16        41.65 o                         
   9   4  16          1.80         -6.66        40.98 o                         
  10   4  16          2.08         37.04        36.03 o                         
 -11   5  16         88.11         84.99        70.43 o                         
 -10   5  16         26.10         48.49        37.11 o                         
  -9   5  16        282.54        259.11        31.07 o                         
  -8   5  16          0.06         16.41        22.61 o                         
  -7   5  16         42.15         54.57        22.20 o                         
  -6   5  16        903.25        894.89        34.98 o                         
  -5   5  16        175.85        205.70        22.15 o                         
  -4   5  16       2706.89       2521.60        42.86 o                         
  -3   5  16         13.00         33.67        11.54 o                         
  -2   5  16          1.56         -4.38        10.37 o                         
  -1   5  16        402.02        417.77        19.16 o                         
   0   5  16       2907.35       2784.24        45.25 o                         
   1   5  16        351.70        320.21        17.15 o                         
   2   5  16       5009.79       4536.74        66.30 o                         
   3   5  16        236.01        229.69        14.64 o                         
   4   5  16         12.79         -2.61        12.86 o                         
   5   5  16       1488.68       1377.86        42.94 o                         
   6   5  16         16.54        -20.88        20.88 o                         
   7   5  16        119.88        110.82        25.96 o                         
   8   5  16        773.29        820.76        48.32 o                         
   9   5  16        376.97        451.66        45.56 o                         
  10   5  16        126.18        138.42        40.15 o                         
 -11   6  16         53.68         76.50        58.97 o                         
 -10   6  16         22.13          6.06        38.55 o                         
  -9   6  16        143.40        155.95        35.17 o                         
  -8   6  16        214.99        146.98        28.89 o                         
  -7   6  16        143.20        123.98        26.57 o                         
  -6   6  16         20.19         72.46        21.20 o                         
  -5   6  16         12.07         17.69        18.90 o                         
  -4   6  16          0.05         -0.49        13.97 o                         
  -3   6  16        297.12        288.26        16.14 o                         
  -2   6  16        238.09        231.61        15.50 o                         
  -1   6  16        233.03        286.65        17.53 o                         
   0   6  16        173.33        168.32        14.70 o                         
   1   6  16        195.94        200.42        16.59 o                         
   2   6  16         24.54         16.73        13.39 o                         
   3   6  16        169.33        234.61        20.59 o                         
   4   6  16        159.71        140.31        21.97 o                         
   5   6  16        467.12        460.04        31.71 o                         
   6   6  16         13.79         55.91        24.14 o                         
   7   6  16        241.62        320.16        32.01 o                         
   8   6  16        716.86        725.74        44.27 o                         
   9   6  16         23.69         42.53        32.39 o                         
  10   6  16          9.96         33.36        36.67 o                         
 -10   7  16          8.95         33.88        42.35 o                         
  -9   7  16        795.57        738.54        77.50 o                         
  -8   7  16        753.75        688.71        44.74 o                         
  -7   7  16        136.38        119.94        27.97 o                         
  -6   7  16        553.68        577.20        34.39 o                         
  -5   7  16          0.44         -7.51        21.93 o                         
  -4   7  16        925.36        938.49        36.00 o                         
  -3   7  16       3974.80       3540.45        57.89 o                         
  -2   7  16         97.60         66.87        16.13 o                         
  -1   7  16       1264.29       1166.05        35.80 o                         
   0   7  16          1.79         -4.31        14.17 o                         
   1   7  16        508.94        578.74        24.34 o                         
   2   7  16         77.89         46.39        14.69 o                         
   3   7  16        664.44        732.43        31.82 o                         
   4   7  16         25.09         54.19        21.87 o                         
   5   7  16        867.39        781.27        38.84 o                         
   6   7  16         11.83        -25.22        25.22 o                         
   7   7  16        612.72        654.07        44.55 o                         
   8   7  16        174.45        244.64        49.47 o                         
   9   7  16        228.06        227.20        38.14 o                         
 -10   8  16        182.42        132.59        43.83 o                         
  -9   8  16        988.61        918.13        55.08 o                         
  -8   8  16          3.48         -3.78        32.57 o                         
  -7   8  16        141.84         37.85        31.15 o                         
  -6   8  16        181.56        167.00        28.26 o                         
  -5   8  16       1826.44       1570.29        65.67 o                         
  -4   8  16         59.52         95.77        22.88 o                         
  -3   8  16       2638.30       2510.31        54.86 o                         
  -2   8  16          9.47        -19.43        21.43 o                         
  -1   8  16        415.51        456.06        26.43 o                         
   0   8  16       1397.20       1311.62        40.66 o                         
   1   8  16       1247.78       1223.93        43.01 o                         
   2   8  16       1409.26       1202.85        40.58 o                         
   3   8  16        153.74        126.33        22.40 o                         
   4   8  16        392.03        341.65        28.04 o                         
   5   8  16         10.26         35.10        23.82 o                         
   6   8  16        456.05        428.95        35.10 o                         
   7   8  16         68.79         43.90        28.35 o                         
   8   8  16        105.28         49.61        31.35 o                         
   9   8  16        103.69        148.53        37.49 o                         
  -9   9  16         11.42        -38.09        38.09 o                         
  -8   9  16        145.77        143.11        39.10 o                         
  -7   9  16         87.22         83.82        35.00 o                         
  -6   9  16        489.29        531.12        42.58 o                         
  -5   9  16       1147.92       1099.22        47.60 o                         
  -4   9  16        454.92        445.33        32.10 o                         
  -3   9  16          0.87          6.62        21.63 o                         
  -2   9  16       1870.02       1850.15        49.43 o                         
  -1   9  16        467.13        423.89        28.42 o                         
   0   9  16        267.59        246.06        27.51 o                         
   1   9  16        439.07        507.40        31.91 o                         
   2   9  16        160.61        182.27        26.63 o                         
   3   9  16        200.98        157.79        31.85 o                         
   4   9  16        187.03        225.23        31.36 o                         
   5   9  16          0.96        -12.18        26.30 o                         
   6   9  16        335.84        293.16        34.24 o                         
   7   9  16         52.13         79.40        30.03 o                         
   8   9  16         19.17          9.25        33.95 o                         
  -9  10  16         89.79         54.12        46.02 o                         
  -8  10  16        145.00        149.66        42.45 o                         
  -7  10  16          7.75        -22.36        33.65 o                         
  -6  10  16        303.59        327.17        45.69 o                         
  -5  10  16        292.37        291.57        38.45 o                         
  -4  10  16         41.22         36.35        31.29 o
[truncated: 335,179 more chars]
