# Supplementary material for: Synthesis and crystal structures of boryl ortho-silylaryl tri­fluoro­methane­sulfonates
Source: Acta Crystallogr E Crystallogr Commun. 2024 Jan 12;80(Pt 2):143–7. doi: 10.1107/S2056989024000264 (PMC10848976; doi:10.1107/S2056989024000264)
Supplement: Supplementary file 6 [file e-80-00143-1bsup6.cml]

<?xml version="1.0" encoding="UTF-8"?>
<cml convention="cmlDict:cmllite" xmlns="http://www.xml-cml.org/schema" xmlns:cmlDict="http://www.xml-cml.org/dictionary/cml/" xmlns:nameDict="http://www.xml-cml.org/dictionary/cml/name/">
  <molecule id="m1">
    <name dictRef="nameDict:unknown">4-(4,4,5,5-Tetramethyl-1,3,2-dioxaborolan-2-yl)-2-(trimethylsilyl)phenyl trifluoromethanesulfonate</name>
    <atomArray>
      <atom id="a1" elementType="C">
        <label value="1" dictRef="cmlDict:locant"/>
        <label value="C" dictRef="cmlDict:locant"/>
      </atom>
      <atom id="a29" elementType="H"/>
      <atom id="a30" elementType="H"/>
      <atom id="a31" elementType="H"/>
      <atom id="a2" elementType="O" hydrogenCount="0">
        <label value="1" dictRef="cmlDict:locant"/>
        <label value="O" dictRef="cmlDict:locant"/>
      </atom>
      <atom id="a3" elementType="B" hydrogenCount="0">
        <label value="2" dictRef="cmlDict:locant"/>
        <label value="B" dictRef="cmlDict:locant"/>
      </atom>
      <atom id="a4" elementType="O" hydrogenCount="0">
        <label value="3" dictRef="cmlDict:locant"/>
        <label value="O'" dictRef="cmlDict:locant"/>
      </atom>
      <atom id="a5" elementType="C" hydrogenCount="0">
        <label value="4" dictRef="cmlDict:locant"/>
      </atom>
      <atom id="a6" elementType="C" hydrogenCount="0">
        <label value="5" dictRef="cmlDict:locant"/>
      </atom>
      <atom id="a7" elementType="C">
        <label value="1" dictRef="cmlDict:locant"/>
        <label value="C" dictRef="cmlDict:locant"/>
      </atom>
      <atom id="a32" elementType="H"/>
      <atom id="a33" elementType="H"/>
      <atom id="a34" elementType="H"/>
      <atom id="a8" elementType="Si" hydrogenCount="0">
        <label value="Si" dictRef="cmlDict:locant"/>
      </atom>
      <atom id="a9" elementType="C" hydrogenCount="0">
        <label value="1" dictRef="cmlDict:locant"/>
      </atom>
      <atom id="a10" elementType="C" hydrogenCount="0">
        <label value="2" dictRef="cmlDict:locant"/>
      </atom>
      <atom id="a11" elementType="C">
        <label value="3" dictRef="cmlDict:locant"/>
      </atom>
      <atom id="a12" elementType="C" hydrogenCount="0">
        <label value="4" dictRef="cmlDict:locant"/>
      </atom>
      <atom id="a13" elementType="C">
        <label value="5" dictRef="cmlDict:locant"/>
      </atom>
      <atom id="a14" elementType="C">
        <label value="6" dictRef="cmlDict:locant"/>
      </atom>
      <atom id="a35" elementType="H"/>
      <atom id="a36" elementType="H"/>
      <atom id="a37" elementType="H"/>
      <atom id="a15" elementType="F" hydrogenCount="0">
        <label value="F" dictRef="cmlDict:locant"/>
      </atom>
      <atom id="a16" elementType="C" hydrogenCount="0">
        <label value="1" dictRef="cmlDict:locant"/>
        <label value="C" dictRef="cmlDict:locant"/>
      </atom>
      <atom id="a18" elementType="O" hydrogenCount="0">
        <label value="O''" dictRef="cmlDict:locant"/>
      </atom>
      <atom id="a19" elementType="O" hydrogenCount="0">
        <label value="O" dictRef="cmlDict:locant"/>
      </atom>
      <atom id="a20" elementType="S" hydrogenCount="0">
        <label value="X" dictRef="cmlDict:locant"/>
      </atom>
      <atom id="a21" elementType="O" hydrogenCount="0">
        <label value="O'" dictRef="cmlDict:locant"/>
      </atom>
      <atom id="a22" elementType="C">
        <label value="1'''" dictRef="cmlDict:locant"/>
        <label value="C'''" dictRef="cmlDict:locant"/>
      </atom>
      <atom id="a38" elementType="H"/>
      <atom id="a39" elementType="H"/>
      <atom id="a40" elementType="H"/>
      <atom id="a23" elementType="C">
        <label value="1''" dictRef="cmlDict:locant"/>
        <label value="C''" dictRef="cmlDict:locant"/>
      </atom>
      <atom id="a41" elementType="H"/>
      <atom id="a42" elementType="H"/>
      <atom id="a43" elementType="H"/>
      <atom id="a24" elementType="C">
        <label value="1'" dictRef="cmlDict:locant"/>
        <label value="C'" dictRef="cmlDict:locant"/>
      </atom>
      <atom id="a44" elementType="H"/>
      <atom id="a45" elementType="H"/>
      <atom id="a46" elementType="H"/>
      <atom id="a25" elementType="C">
        <label value="1''" dictRef="cmlDict:locant"/>
        <label value="C''" dictRef="cmlDict:locant"/>
      </atom>
      <atom id="a47" elementType="H"/>
      <atom id="a48" elementType="H"/>
      <atom id="a49" elementType="H"/>
      <atom id="a26" elementType="C">
        <label value="1'" dictRef="cmlDict:locant"/>
        <label value="C'" dictRef="cmlDict:locant"/>
      </atom>
      <atom id="a50" elementType="H"/>
      <atom id="a51" elementType="H"/>
      <atom id="a52" elementType="H"/>
      <atom id="a27" elementType="F" hydrogenCount="0">
        <label value="F''" dictRef="cmlDict:locant"/>
      </atom>
      <atom id="a28" elementType="F" hydrogenCount="0">
        <label value="F'" dictRef="cmlDict:locant"/>
      </atom>
    </atomArray>
    <bondArray>
      <bond id="a1_a29" atomRefs2="a1 a29" order="S"/>
      <bond id="a1_a30" atomRefs2="a1 a30" order="S"/>
      <bond id="a1_a31" atomRefs2="a1 a31" order="S"/>
      <bond id="a2_a3" atomRefs2="a2 a3" order="S"/>
      <bond id="a3_a4" atomRefs2="a3 a4" order="S"/>
      <bond id="a4_a5" atomRefs2="a4 a5" order="S"/>
      <bond id="a5_a6" atomRefs2="a5 a6" order="S"/>
      <bond id="a2_a6" atomRefs2="a2 a6" order="S"/>
      <bond id="a1_a5" atomRefs2="a1 a5" order="S"/>
      <bond id="a7_a32" atomRefs2="a7 a32" order="S"/>
      <bond id="a7_a33" atomRefs2="a7 a33" order="S"/>
      <bond id="a7_a34" atomRefs2="a7 a34" order="S"/>
      <bond id="a7_a8" atomRefs2="a7 a8" order="S"/>
      <bond id="a9_a10" atomRefs2="a9 a10" order="D"/>
      <bond id="a10_a11" atomRefs2="a10 a11" order="S"/>
      <bond id="a11_a12" atomRefs2="a11 a12" order="D"/>
      <bond id="a12_a13" atomRefs2="a12 a13" order="S"/>
      <bond id="a13_a14" atomRefs2="a13 a14" order="D"/>
      <bond id="a14_a9" atomRefs2="a14 a9" order="S"/>
      <bond id="a11_a35" atomRefs2="a11 a35" order="S"/>
      <bond id="a13_a36" atomRefs2="a13 a36" order="S"/>
      <bond id="a14_a37" atomRefs2="a14 a37" order="S"/>
      <bond id="a8_a10" atomRefs2="a8 a10" order="S"/>
      <bond id="a3_a12" atomRefs2="a3 a12" order="S"/>
      <bond id="a20_a21" atomRefs2="a20 a21" order="D"/>
      <bond id="a18_a20" atomRefs2="a18 a20" order="D"/>
      <bond id="a19_a20" atomRefs2="a19 a20" order="S"/>
      <bond id="a16_a20" atomRefs2="a16 a20" order="S"/>
      <bond id="a15_a16" atomRefs2="a15 a16" order="S"/>
      <bond id="a19_a9" atomRefs2="a19 a9" order="S"/>
      <bond id="a22_a38" atomRefs2="a22 a38" order="S"/>
      <bond id="a22_a39" atomRefs2="a22 a39" order="S"/>
      <bond id="a22_a40" atomRefs2="a22 a40" order="S"/>
      <bond id="a22_a6" atomRefs2="a22 a6" order="S"/>
      <bond id="a23_a41" atomRefs2="a23 a41" order="S"/>
      <bond id="a23_a42" atomRefs2="a23 a42" order="S"/>
      <bond id="a23_a43" atomRefs2="a23 a43" order="S"/>
      <bond id="a23_a6" atomRefs2="a23 a6" order="S"/>
      <bond id="a24_a44" atomRefs2="a24 a44" order="S"/>
      <bond id="a24_a45" atomRefs2="a24 a45" order="S"/>
      <bond id="a24_a46" atomRefs2="a24 a46" order="S"/>
      <bond id="a24_a5" atomRefs2="a24 a5" order="S"/>
      <bond id="a25_a47" atomRefs2="a25 a47" order="S"/>
      <bond id="a25_a48" atomRefs2="a25 a48" order="S"/>
      <bond id="a25_a49" atomRefs2="a25 a49" order="S"/>
      <bond id="a25_a8" atomRefs2="a25 a8" order="S"/>
      <bond id="a26_a50" atomRefs2="a26 a50" order="S"/>
      <bond id="a26_a51" atomRefs2="a26 a51" order="S"/>
      <bond id="a26_a52" atomRefs2="a26 a52" order="S"/>
      <bond id="a26_a8" atomRefs2="a26 a8" order="S"/>
      <bond id="a27_a16" atomRefs2="a27 a16" order="S"/>
      <bond id="a28_a16" atomRefs2="a28 a16" order="S"/>
    </bondArray>
  </molecule>
</cml>
